# Supplementary material for: Proteomics Analysis of Early Developmental Stages of Zebrafish Embryos
Source: Int J Mol Sci. 2019 Dec 17;20(24):6359. doi: 10.3390/ijms20246359 (PMC6940819; doi:10.3390/ijms20246359)
Supplement: Supplementary file 1 [file ijms-20-06359-s001.zip]

Archive with 6 entries (6 files):
- Supplementary File 1.xlsx
- Supplementary File 2.xlsx
- Supplementary File 3.xlsx
- Supplementary File 4.xlsx
- Supplementary File 5.xlsx
- Supplementary File 6.xlsx
