# Supplementary material for: Proteomics Analysis of Early Developmental Stages of Zebrafish Embryos
Source: Int J Mol Sci. 2019 Dec 17;20(24):6359. doi: 10.3390/ijms20246359 (PMC6940819; doi:10.3390/ijms20246359)
Supplement: Supplementary file 1 [file ijms-20-06359-s001.zip › Supplementary File 1.xlsx]

## Sheet: 1-ND
List of proteins identified in non-deyolked 1-cell stage embryos
Family	Member	Database	Accession	Score	Mass	Num. of matches	Num. of significant matches	Num. of sequences	Num. of significant sequences	emPAI	MWx Empai	Protein Content (%)	Description
1	1	180512_uniprot_zebrafish	Q1LWN2	185407	149140	4944	4944	106	106	92.55	13802907	12.7763	Vitellogenin 1 OS=Danio rerio OX=7955 GN=vtg1 PE=1 SV=1
1	2	180512_uniprot_zebrafish	F1R2S5	156176	149280	4192	4192	100	100	61.54	9.18669e+06	8.50345	Vitellogenin 5 (Fragment) OS=Danio rerio OX=7955 GN=vtg5 PE=1 SV=1
1	3	180512_uniprot_zebrafish	Q90YN8	154786	149453	4511	4511	101	101	79.58	1.18935e+07	11.0089	Vitellogenin 1 OS=Danio rerio OX=7955 GN=vtg1 PE=2 SV=1
1	4	180512_uniprot_zebrafish	Q8JH37	152810	127954	4174	4174	88	88	82.36	1.05383e+07	9.75453	Vitellogenin 1 (Fragment) OS=Danio rerio OX=7955 GN=vtg1 PE=2 SV=1
1	5	180512_uniprot_zebrafish	F1RBA0	150209	148738	4184	4184	97	97	62.51	9.29761e+06	8.60612	Vitellogenin 4 OS=Danio rerio OX=7955 GN=vtg4 PE=1 SV=2
1	6	180512_uniprot_zebrafish	F1Q7L0	149741	149254	4183	4183	94	94	54.8	8.17912e+06	7.57081	Vitellogenin 4 (Fragment) OS=Danio rerio OX=7955 GN=vtg4 PE=1 SV=1
1	7	180512_uniprot_zebrafish	E9QFD8	149360	149204	4298	4298	98	98	67.34	1.00474e+07	9.30014	Vitellogenin 4 OS=Danio rerio OX=7955 GN=vtg4 PE=1 SV=2
1	8	180512_uniprot_zebrafish	Q4QRF3	142197	148868	3875	3875	98	98	53.88	8.02101e+06	7.42446	Vitellogenin 5 OS=Danio rerio OX=7955 GN=vtg5 PE=2 SV=1
1	9	180512_uniprot_zebrafish	F1QV15	139307	149920	4098	4098	97	97	62.18	9.32203e+06	8.62872	Vitellogenin 6 (Fragment) OS=Danio rerio OX=7955 GN=vtg6 PE=1 SV=1
1	10	180512_uniprot_zebrafish	F1R2T3	136732	148896	3676	3676	90	90	33.72	5.02077e+06	4.64736	Vitellogenin 7 OS=Danio rerio OX=7955 GN=vtg7 PE=1 SV=1
1	11	180512_uniprot_zebrafish	Q1MTC4	83524	179783	2273	2273	91	91	13.2	2.37314e+06	2.19664	Vitellogenin 2 OS=Danio rerio OX=7955 GN=vtg2 PE=1 SV=1
1	12	180512_uniprot_zebrafish	Q504J4	30475	36409	989	989	29	29	80.91	2.94585e+06	2.72676	Vtg1 protein OS=Danio rerio OX=7955 GN=vtg1 PE=2 SV=1
1	13	180512_uniprot_zebrafish	A8WGJ1	15297	93050	530	530	38	38	6.47	602034	0.557258	Vtg2 protein OS=Danio rerio OX=7955 GN=vtg2 PE=2 SV=1
2	1	180512_uniprot_zebrafish	F1QQQ3	9660	139723	279	279	46	46	4.85	677657	0.627257	Vitellogenin 3, phosvitinless OS=Danio rerio OX=7955 GN=vtg3 PE=1 SV=2
2	2	180512_uniprot_zebrafish	Q9DFT9	9144	139508	261	261	43	43	4.36	608255	0.563017	Vitellogenin 3 (Fragment) OS=Danio rerio OX=7955 GN=vtg3 PE=2 SV=1
2	3	180512_uniprot_zebrafish	Q0P421	4444	60280	125	125	20	20	4.41	265835	0.246064	Vtg3 protein (Fragment) OS=Danio rerio OX=7955 GN=vtg3 PE=2 SV=1
3	1	180512_uniprot_zebrafish	A8WGC6	2459	55096	65	65	17	17	4.03	222037	0.205523	ATP synthase subunit beta OS=Danio rerio OX=7955 GN=atp5f1b PE=1 SV=1
4	1	180512_uniprot_zebrafish	Q6P3L3	2082	71946	58	58	15	15	1.89	135978	0.125865	Heat shock protein 5 OS=Danio rerio OX=7955 GN=hspa5 PE=1 SV=1
4	2	180512_uniprot_zebrafish	A0A0R4IMF8	838	71166	26	26	10	10	0.82	58356.1	0.054016	Heat shock cognate 71 kDa protein OS=Danio rerio OX=7955 GN=hspa8 PE=1 SV=1
5	1	180512_uniprot_zebrafish	Q7ZVF9	1934	41726	53	53	12	12	4.06	169408	0.156808	Actin, cytoplasmic 2 OS=Danio rerio OX=7955 GN=actbb PE=2 SV=2
5	2	180512_uniprot_zebrafish	A0A0R4IBT5	869	42133	29	29	7	7	1.46	61514.2	0.0569392	Uncharacterized protein OS=Danio rerio OX=7955 GN=actc1c PE=1 SV=1
6	1	180512_uniprot_zebrafish	Q6IQJ2	1634	49769	69	69	12	12	4.04	201067	0.186113	Tubulin beta chain OS=Danio rerio OX=7955 GN=zgc:55461 PE=1 SV=1
6	2	180512_uniprot_zebrafish	A0A0R4IPH2	1278	49757	52	52	9	9	2.59	128871	0.119286	Tubulin beta chain OS=Danio rerio OX=7955 GN=tubb2b PE=1 SV=1
6	3	180512_uniprot_zebrafish	F1R4K1	1235	49615	52	52	10	10	2.6	128999	0.119405	Tubulin beta chain OS=Danio rerio OX=7955 GN=zgc:153426 PE=1 SV=1
7	1	180512_uniprot_zebrafish	Q7T334	1308	35398	38	38	9	9	2.29	81061.4	0.0750326	Malate dehydrogenase OS=Danio rerio OX=7955 GN=mdh2 PE=1 SV=1
8	1	180512_uniprot_zebrafish	A0A0R4IGI1	1132	36076	22	22	6	6	1.27	45816.5	0.042409	Glyceraldehyde-3-phosphate dehydrogenase OS=Danio rerio OX=7955 GN=gapdh PE=1 SV=1
9	1	180512_uniprot_zebrafish	Q08BA1	1052	59707	34	34	11	11	1.18	70454.3	0.0652144	ATP synthase subunit alpha OS=Danio rerio OX=7955 GN=atp5fa1 PE=1 SV=1
10	1	180512_uniprot_zebrafish	Q8AY63	976	42856	32	32	9	9	1.96	83997.8	0.0777506	Brain-subtype creatine kinase OS=Danio rerio OX=7955 GN=ckbb PE=1 SV=1
11	1	180512_uniprot_zebrafish	Q6TH14	925	47442	24	24	8	8	1.23	58353.7	0.0540137	Enolase 1, (Alpha) OS=Danio rerio OX=7955 GN=eno3 PE=1 SV=1
12	1	180512_uniprot_zebrafish	A0A286Y9U1	858	68143	23	23	9	9	0.75	51107.2	0.0473062	Retinol saturase (all-trans-retinol 13,14-reductase)-like OS=Danio rerio OX=7955 GN=retsatl PE=1 SV=1
13	1	180512_uniprot_zebrafish	A0A286YB28	825	49998	35	35	9	9	1.14	56997.7	0.0527586	Tubulin alpha chain OS=Danio rerio OX=7955 GN=tuba8l4 PE=1 SV=1
13	2	180512_uniprot_zebrafish	Q6TGS5	759	50182	25	25	10	10	1.33	66742.1	0.0617782	Tubulin alpha chain OS=Danio rerio OX=7955 GN=tuba4l PE=1 SV=1
13	3	180512_uniprot_zebrafish	Q6NWI0	423	50018	17	17	7	7	0.81	40514.6	0.0375014	Tubulin alpha chain OS=Danio rerio OX=7955 GN=tuba8l PE=2 SV=1
14	1	180512_uniprot_zebrafish	A8WFS5	815	158796	33	33	11	11	0.38	60342.5	0.0558546	Zgc:171445 protein OS=Danio rerio OX=7955 GN=zgc:171445 PE=2 SV=1
14	2	180512_uniprot_zebrafish	E7FFZ3	781	158263	27	27	11	11	0.38	60139.9	0.0556671	Si:dkey-46g23.2 OS=Danio rerio OX=7955 GN=si:dkey-46g23.2 PE=1 SV=2
14	3	180512_uniprot_zebrafish	F1QF63	594	157943	25	25	9	9	0.27	42644.6	0.039473	Zgc:165518 OS=Danio rerio OX=7955 GN=zgc:165518 PE=1 SV=1
14	4	180512_uniprot_zebrafish	A0A0R4IPE2	556	160022	22	22	6	6	0.2	32004.4	0.0296241	Si:dkey-46g23.5 OS=Danio rerio OX=7955 GN=si:dkey-46g23.5 PE=1 SV=1
14	5	180512_uniprot_zebrafish	A8KB10	222	86559	15	15	4	4	0.22	19043	0.0176267	Zgc:171426 protein OS=Danio rerio OX=7955 GN=zgc:171426 PE=2 SV=1
15	1	180512_uniprot_zebrafish	B5DDQ0	800	46087	21	21	6	6	0.9	41478.3	0.0383934	Nots protein OS=Danio rerio OX=7955 GN=nots PE=2 SV=1
16	1	180512_uniprot_zebrafish	A0A0R4IAI6	692	27474	17	17	8	8	2.95	81048.3	0.0750205	Quinoid dihydropteridine reductase b2 OS=Danio rerio OX=7955 GN=qdprb2 PE=1 SV=1
16	2	180512_uniprot_zebrafish	A8KB38	670	27756	16	16	4	4	1.13	31364.3	0.0290316	Zgc:171517 protein OS=Danio rerio OX=7955 GN=zgc:171517 PE=2 SV=1
16	3	180512_uniprot_zebrafish	A5JET5	632	23416	20	20	7	7	3.19	74697	0.0691416	Dihydropteridine reductase Bb (Fragment) OS=Danio rerio OX=7955 GN=qdprb2 PE=2 SV=1
17	1	180512_uniprot_zebrafish	A7E2K4	640	11631	16	16	2	2	1.03	11979.9	0.0110889	Ribosomal protein, large P2,-like OS=Danio rerio OX=7955 GN=rplp2l PE=1 SV=1
18	1	180512_uniprot_zebrafish	Q9PVK4	637	36224	20	20	5	5	1.01	36586.2	0.0338652	L-lactate dehydrogenase B-A chain OS=Danio rerio OX=7955 GN=ldhba PE=2 SV=4
19	1	180512_uniprot_zebrafish	B2GRK9	619	67962	16	16	5	5	0.37	25145.9	0.0232758	Tkt protein OS=Danio rerio OX=7955 GN=tktb PE=2 SV=1
20	1	180512_uniprot_zebrafish	A3KQ79	556	25310	12	12	3	3	0.65	16451.5	0.015228	Si:dkeyp-46h3.2 OS=Danio rerio OX=7955 GN=si:dkeyp-46h3.2 PE=1 SV=1
20	2	180512_uniprot_zebrafish	A3KQ78	466	25274	13	13	3	3	0.65	16428.1	0.0152063	Si:dkeyp-46h3.3 OS=Danio rerio OX=7955 GN=si:dkeyp-46h3.3 PE=4 SV=1
21	1	180512_uniprot_zebrafish	Q6TH32	590	18759	12	12	4	4	1.44	27013	0.0250039	Cofilin 1 OS=Danio rerio OX=7955 GN=cfl1 PE=1 SV=1
22	1	180512_uniprot_zebrafish	A0A286Y8I6	586	202131	16	16	5	5	0.11	22234.4	0.0205808	Si:ch73-160p18.3 OS=Danio rerio OX=7955 GN=si:ch73-160p18.3 PE=1 SV=1
23	1	180512_uniprot_zebrafish	A9JRE3	575	24943	30	30	7	7	2.24	55872.3	0.0517169	Pentaxin OS=Danio rerio OX=7955 GN=zgc:172225 PE=2 SV=1
23	2	180512_uniprot_zebrafish	F6P334	488	25023	24	24	6	6	1.74	43540	0.0403018	Pentaxin OS=Danio rerio OX=7955 GN=crp2 PE=1 SV=1
24	1	180512_uniprot_zebrafish	X1WF94	561	47978	12	12	6	6	0.7	33584.6	0.0310868	Serpin peptidase inhibitor, clade A (alpha-1 antiproteinase, antitrypsin), member 1 OS=Danio rerio OX=7955 GN=serpina1 PE=1 SV=2
25	1	180512_uniprot_zebrafish	Q6P5J4	548	19460	19	19	4	4	1.36	26465.6	0.0244973	Peptidyl-prolyl cis-trans isomerase (Fragment) OS=Danio rerio OX=7955 GN=ppiaa PE=2 SV=1
25	2	180512_uniprot_zebrafish	Q6PC65	385	19358	16	16	4	4	1.38	26714	0.0247272	Peptidyl-prolyl cis-trans isomerase (Fragment) OS=Danio rerio OX=7955 GN=ppiaa PE=2 SV=1
26	1	180512_uniprot_zebrafish	A0A286YAP4	543	93497	17	17	6	6	0.31	28984.1	0.0268284	Heat shock protein 90, beta (grp94), member 1 OS=Danio rerio OX=7955 GN=hsp90b1 PE=1 SV=1
27	1	180512_uniprot_zebrafish	A0A0R4IDW2	508	37160	17	17	5	5	0.76	28241.6	0.0261412	Glycogenin 1a OS=Danio rerio OX=7955 GN=gyg1a PE=1 SV=1
28	1	180512_uniprot_zebrafish	F1R858	498	73669	15	15	6	6	0.41	30204.3	0.0279579	Serotransferrin OS=Danio rerio OX=7955 GN=tfa PE=1 SV=2
29	1	180512_uniprot_zebrafish	A0A0R4IPV5	482	56971	17	17	7	7	0.81	46146.5	0.0427144	Protein disulfide-isomerase OS=Danio rerio OX=7955 GN=p4hb PE=1 SV=1
30	1	180512_uniprot_zebrafish	A0A286Y8X9	470	94992	15	15	7	7	0.43	40846.6	0.0378087	Eukaryotic translation elongation factor 2b OS=Danio rerio OX=7955 GN=eef2b PE=1 SV=1
31	1	180512_uniprot_zebrafish	Q4JIY5	464	50029	13	13	4	4	0.53	26515.4	0.0245433	Elongation factor 1-alpha OS=Danio rerio OX=7955 GN=eef1a1l1 PE=2 SV=1
32	1	180512_uniprot_zebrafish	O57521	459	83305	16	16	7	7	0.43	35821.2	0.033157	Heat shock protein HSP 90-beta OS=Danio rerio OX=7955 GN=hsp90ab1 PE=1 SV=2
33	1	180512_uniprot_zebrafish	Q6DGJ6	456	21837	18	18	5	5	2.16	47167.9	0.0436599	Peroxiredoxin 2 OS=Danio rerio OX=7955 GN=prdx2 PE=1 SV=1
34	1	180512_uniprot_zebrafish	Q7ZU99	427	89368	16	16	7	7	0.4	35747.2	0.0330886	Transitional endoplasmic reticulum ATPase OS=Danio rerio OX=7955 GN=vcp PE=1 SV=1
35	1	180512_uniprot_zebrafish	A0A0R4IGN3	424	51104	13	13	6	6	0.64	32706.6	0.0302741	Protein disulfide-isomerase (Fragment) OS=Danio rerio OX=7955 GN=pdia3 PE=1 SV=1
36	1	180512_uniprot_zebrafish	F1RBS6	416	17251	22	22	4	4	2.36	40712.4	0.0376845	Nucleoside diphosphate kinase OS=Danio rerio OX=7955 GN=nme2b.1 PE=1 SV=1
37	1	180512_uniprot_zebrafish	Q6PC53	391	17478	12	12	3	3	1.05	18351.9	0.016987	Peptidyl-prolyl cis-trans isomerase OS=Danio rerio OX=7955 GN=ppiab PE=1 SV=1
38	1	180512_uniprot_zebrafish	Q803B0	376	61158	11	11	4	4	0.41	25074.8	0.0232099	Heat shock 60 protein 1 OS=Danio rerio OX=7955 GN=hspd1 PE=1 SV=1
39	1	180512_uniprot_zebrafish	F6NLI6	348	22870	15	15	4	4	1.5	34305	0.0317536	Peptidyl-prolyl cis-trans isomerase OS=Danio rerio OX=7955 GN=ppib PE=1 SV=1
40	1	180512_uniprot_zebrafish	A2CG95	334	46321	17	17	8	8	1.08	50026.7	0.046306	Acyl-CoA dehydrogenase medium chain OS=Danio rerio OX=7955 GN=acadm PE=1 SV=1
41	1	180512_uniprot_zebrafish	A8WG29	315	14765	15	15	3	3	1.32	19489.8	0.0180403	LOC561392 protein OS=Danio rerio OX=7955 GN=LOC561392 PE=2 SV=1
41	2	180512_uniprot_zebrafish	F1QL37	292	15188	15	15	3	3	1.27	19288.8	0.0178542	Si:dkeyp-98a7.3 (Fragment) OS=Danio rerio OX=7955 GN=si:dkeyp-98a7.3 PE=4 SV=1
41	3	180512_uniprot_zebrafish	A0A286Y9Q9	241	15738	10	10	3	3	1.21	19043	0.0176267	Si:ch211-12h2.6 OS=Danio rerio OX=7955 GN=si:ch211-12h2.6 PE=4 SV=1
41	4	180512_uniprot_zebrafish	A7MBZ3	127	25403	8	8	3	3	0.64	16257.9	0.0150488	Zgc:171776 protein OS=Danio rerio OX=7955 GN=zgc:171776 PE=2 SV=1
41	5	180512_uniprot_zebrafish	A0A286Y8S5	89	24387	4	4	2	2	0.41	9998.67	0.00925504	Zgc:153499 OS=Danio rerio OX=7955 GN=zgc:153499 PE=1 SV=1
41	6	180512_uniprot_zebrafish	A0A286YA72	74	27492	3	3	2	2	0.36	9897.12	0.00916104	Zgc:113984 OS=Danio rerio OX=7955 GN=zgc:113984 PE=1 SV=1
42	1	180512_uniprot_zebrafish	Q6YI49	313	24232	19	19	5	5	2.37	57429.8	0.0531586	Ubiquitin carboxyl-terminal hydrolase OS=Danio rerio OX=7955 GN=uchl1 PE=1 SV=1
43	1	180512_uniprot_zebrafish	A2CEW4	307	64017	13	13	8	8	0.7	44811.9	0.0414791	5-aminoimidazole-4-carboxamide ribonucleotide formyltransferase/IMP cyclohydrolase OS=Danio rerio OX=7955 GN=atic PE=1 SV=1
44	1	180512_uniprot_zebrafish	B2GNT1	294	33991	9	9	3	3	0.45	15296	0.0141583	40S ribosomal protein SA OS=Danio rerio OX=7955 GN=rpsa PE=2 SV=1
45	1	180512_uniprot_zebrafish	Q90WA5	289	47978	9	9	3	3	0.3	14393.4	0.0133229	Protein disulfide isomerase family A, member 6 OS=Danio rerio OX=7955 GN=pdia6 PE=1 SV=1
46	1	180512_uniprot_zebrafish	Q6P5K3	267	34404	13	13	5	5	0.85	29243.4	0.0270685	60S acidic ribosomal protein P0 OS=Danio rerio OX=7955 GN=rplp0 PE=1 SV=1
47	1	180512_uniprot_zebrafish	A7E2J3	243	17064	10	10	2	2	0.63	10750.3	0.00995079	Si:ch211-226h8.14 protein OS=Danio rerio OX=7955 GN=si:ch211-226h8.14 PE=2 SV=1
47	2	180512_uniprot_zebrafish	A7MBW0	220	16448	7	7	3	3	1.14	18750.7	0.0173562	Zgc:171717 protein OS=Danio rerio OX=7955 GN=zgc:171717 PE=2 SV=1
47	3	180512_uniprot_zebrafish	Q7SXG7	181	66289	9	9	2	2	0.14	9280.46	0.00859024	Brd7 protein OS=Danio rerio OX=7955 GN=brd7 PE=2 SV=1
47	4	180512_uniprot_zebrafish	A0A0R4IZT9	170	16293	9	9	3	3	1.15	18736.9	0.0173434	Zgc:172218 OS=Danio rerio OX=7955 GN=zgc:172218 PE=4 SV=1
47	5	180512_uniprot_zebrafish	A0A0N4SUF7	113	16646	7	7	2	2	0.65	10819.9	0.0100152	Si:ch211-226h8.4 OS=Danio rerio OX=7955 GN=si:ch211-226h8.4 PE=1 SV=1
48	1	180512_uniprot_zebrafish	F1QC84	260	80838	4	4	1	1	0.05	4041.9	0.00374129	Coagulation factor XIII, A1 polypeptide a, tandem duplicate 1 OS=Danio rerio OX=7955 GN=f13a1a.1 PE=4 SV=1
49	1	180512_uniprot_zebrafish	B2GRH9	256	15943	7	7	2	2	1.18	18812.7	0.0174136	Superoxide dismutase [Cu-Zn] OS=Danio rerio OX=7955 GN=sod1 PE=2 SV=1
50	1	180512_uniprot_zebrafish	F1QCD4	248	47380	5	5	3	3	0.31	14687.8	0.0135954	Aspartate aminotransferase OS=Danio rerio OX=7955 GN=got2b PE=1 SV=1
50	2	180512_uniprot_zebrafish	Q7SYK7	208	47557	6	6	4	4	0.43	20449.5	0.0189286	Aspartate aminotransferase OS=Danio rerio OX=7955 GN=got2a PE=1 SV=1
51	1	180512_uniprot_zebrafish	B3DFJ9	242	17407	7	7	1	1	0.27	4699.89	0.00435034	Si:ch211-125e6.12 protein OS=Danio rerio OX=7955 GN=si:ch211-125e6.13 PE=1 SV=1
52	1	180512_uniprot_zebrafish	Q6PEI6	234	84806	4	4	2	2	0.11	9328.66	0.00863486	Aconitate hydratase, mitochondrial OS=Danio rerio OX=7955 GN=aco2 PE=2 SV=1
53	1	180512_uniprot_zebrafish	Q1LWH1	234	16346	9	9	3	3	1.15	18797.9	0.0173998	Ribosomal protein S16 OS=Danio rerio OX=7955 GN=rps16 PE=1 SV=1
54	1	180512_uniprot_zebrafish	A0A140LG74	232	47112	11	11	5	5	0.57	26853.8	0.0248566	Zona pellucida glycoprotein 2, tandem duplicate 2 OS=Danio rerio OX=7955 GN=zp2.2 PE=4 SV=1
54	2	180512_uniprot_zebrafish	A0JMC4	167	47255	9	9	5	5	0.56	26462.8	0.0244947	Zona pellucida glycoprotein 2.3 OS=Danio rerio OX=7955 GN=zp2.3 PE=2 SV=1
55	1	180512_uniprot_zebrafish	F1QFC0	226	73906	7	7	4	4	0.26	19215.6	0.0177864	Heat shock protein 9 OS=Danio rerio OX=7955 GN=hspa9 PE=1 SV=1
56	1	180512_uniprot_zebrafish	Q1ECX9	225	72421	6	6	3	3	0.19	13760	0.0127366	Protein disulfide-isomerase A4 OS=Danio rerio OX=7955 GN=pdia4 PE=1 SV=1
57	1	180512_uniprot_zebrafish	Q1MTI4	223	26836	8	8	4	4	1.19	31934.8	0.0295597	Triosephosphate isomerase A OS=Danio rerio OX=7955 GN=tpi1a PE=2 SV=1
57	2	180512_uniprot_zebrafish	A0A0R4I9C4	116	26810	6	6	3	3	0.87	23324.7	0.02159	Triosephosphate isomerase OS=Danio rerio OX=7955 GN=tpi1b PE=1 SV=1
58	1	180512_uniprot_zebrafish	A4IGC8	209	85323	10	10	6	6	0.35	29863	0.027642	Delta-1-pyrroline-5-carboxylate synthase OS=Danio rerio OX=7955 GN=aldh18a1 PE=1 SV=1
59	1	180512_uniprot_zebrafish	Q6DRN7	208	16230	7	7	3	3	1.16	18826.8	0.0174266	60S ribosomal protein L14 OS=Danio rerio OX=7955 GN=rpl14 PE=2 SV=1
60	1	180512_uniprot_zebrafish	E9QJP3	202	25312	11	11	3	3	0.65	16452.8	0.0152292	Si:dkey-90l23.1 OS=Danio rerio OX=7955 GN=si:dkey-90l23.1 PE=1 SV=1
61	1	180512_uniprot_zebrafish	A0A0R4IKL1	197	28578	4	4	2	2	0.34	9716.52	0.00899387	Proliferating cell nuclear antigen OS=Danio rerio OX=7955 GN=pcna PE=1 SV=1
62	1	180512_uniprot_zebrafish	A0A0H2UKQ7	193	33585	3	3	1	1	0.13	4366.05	0.00404133	Pyrroline-5-carboxylate reductase OS=Danio rerio OX=7955 GN=pycr1b PE=1 SV=1
63	1	180512_uniprot_zebrafish	A0A0R4IMS3	188	17872	7	7	2	2	0.59	10544.5	0.00976025	60S ribosomal protein L24 OS=Danio rerio OX=7955 GN=rpl24 PE=1 SV=1
64	1	180512_uniprot_zebrafish	A0A0R4IMZ8	187	97405	5	5	3	3	0.14	13636.7	0.0126225	Karyopherin (importin) beta 1 OS=Danio rerio OX=7955 GN=kpnb1 PE=1 SV=1
65	1	180512_uniprot_zebrafish	Q6P6E7	180	13281	4	4	2	2	0.86	11421.7	0.0105722	Ribosomal protein S20 OS=Danio rerio OX=7955 GN=rps20 PE=2 SV=1
66	1	180512_uniprot_zebrafish	Q4JHL7	179	30337	8	8	2	2	0.32	9707.84	0.00898584	Voltage-dependent anion channel 2 OS=Danio rerio OX=7955 GN=vdac2 PE=2 SV=1
67	1	180512_uniprot_zebrafish	Q6IQI6	178	20364	3	3	1	1	0.23	4683.72	0.00433538	60S ribosomal protein L11 OS=Danio rerio OX=7955 GN=rpl11 PE=1 SV=1
68	1	180512_uniprot_zebrafish	A8E556	177	37944	5	5	3	3	0.4	15177.6	0.0140488	Cct2 protein OS=Danio rerio OX=7955 GN=cct2 PE=2 SV=1
69	1	180512_uniprot_zebrafish	A3KH13	177	10780	5	5	2	2	2.14	23069.2	0.0213535	Protein S100 OS=Danio rerio OX=7955 GN=s100a1 PE=1 SV=1
70	1	180512_uniprot_zebrafish	A0A286Y9R5	176	47584	6	6	3	3	0.31	14751	0.013654	Zona pellucida glycoprotein 3, tandem duplicate 2 OS=Danio rerio OX=7955 GN=zp3.2 PE=1 SV=1
71	1	180512_uniprot_zebrafish	Q6P2M0	173	16569	2	2	1	1	0.29	4805.01	0.00444765	Zgc:77235 OS=Danio rerio OX=7955 GN=rpl27a PE=2 SV=1
72	1	180512_uniprot_zebrafish	Q6PC13	172	33337	7	7	5	5	0.88	29336.6	0.0271547	Prohibitin 2 OS=Danio rerio OX=7955 GN=phb2a PE=1 SV=1
73	1	180512_uniprot_zebrafish	A0A140LFS0	170	17268	6	6	2	2	0.62	10706.2	0.00990991	Si:dkey-241l7.2 OS=Danio rerio OX=7955 GN=si:dkey-241l7.2 PE=1 SV=1
74	1	180512_uniprot_zebrafish	A0A0R4IJR3	169	24034	7	7	2	2	0.42	10094.3	0.00934354	Oogenesis-related gene OS=Danio rerio OX=7955 GN=org PE=1 SV=1
75	1	180512_uniprot_zebrafish	F1R166	168	46788	5	5	2	2	0.2	9357.6	0.00866165	Eukaryotic translation initiation factor 4A, isoform 2 OS=Danio rerio OX=7955 GN=eif4a2 PE=1 SV=1
76	1	180512_uniprot_zebrafish	Q804G6	168	35036	8	8	5	5	0.82	28729.5	0.0265928	Annexin OS=Danio rerio OX=7955 GN=anxa5b PE=2 SV=1
77	1	180512_uniprot_zebrafish	F1QG80	162	16279	2	2	1	1	0.29	4720.91	0.0043698	Ribosomal protein L22 OS=Danio rerio OX=7955 GN=rpl22 PE=1 SV=1
78	1	180512_uniprot_zebrafish	F2Z4S3	161	46906	5	5	2	2	0.2	9381.2	0.00868349	Transcobalamin II OS=Danio rerio OX=7955 GN=tcn2 PE=4 SV=1
79	1	180512_uniprot_zebrafish	A0A0R4IU14	160	111625	5	5	2	2	0.08	8930	0.00826585	Alpha-mannosidase OS=Danio rerio OX=7955 GN=man2b1 PE=1 SV=1
80	1	180512_uniprot_zebrafish	Q6PBY1	158	30180	4	4	2	2	0.32	9657.6	0.00893933	40S ribosomal protein S3a OS=Danio rerio OX=7955 GN=rps3a PE=2 SV=3
81	1	180512_uniprot_zebrafish	A0A0G2KZR6	156	35288	4	4	2	2	0.27	9527.76	0.00881915	Uncharacterized protein OS=Danio rerio OX=7955 PE=1 SV=1
82	1	180512_uniprot_zebrafish	F1QXV8	155	44704	4	4	2	2	0.21	9387.84	0.00868964	Phosphoglycerate kinase OS=Danio rerio OX=7955 GN=pgk1 PE=1 SV=1
83	1	180512_uniprot_zebrafish	Q803T5	155	47933	6	6	3	3	0.3	14379.9	0.0133104	Adenosylhomocysteinase OS=Danio rerio OX=7955 GN=ahcy PE=1 SV=1
84	1	180512_uniprot_zebrafish	Q6P3G1	150	124306	6	6	3	3	0.11	13673.7	0.0126567	Ceruloplasmin OS=Danio rerio OX=7955 GN=cp PE=1 SV=1
85	1	180512_uniprot_zebrafish	Q6PBZ1	149	29992	4	4	2	2	0.32	9597.44	0.00888365	Ribosomal protein L7a OS=Danio rerio OX=7955 GN=rpl7a PE=1 SV=1
86	1	180512_uniprot_zebrafish	B0R193	148	9909	5	5	1	1	0.51	5053.59	0.00467774	Ubiquitin B OS=Danio rerio OX=7955 GN=ubb PE=4 SV=1
87	1	180512_uniprot_zebrafish	Q6NZV2	147	94465	2	2	1	1	0.05	4723.25	0.00437197	DNA helicase OS=Danio rerio OX=7955 GN=mcm4 PE=1 SV=1
88	1	180512_uniprot_zebrafish	Q9DDU5	145	23511	8	8	4	4	1.04	24451.4	0.0226329	Glutathione S-transferase pi OS=Danio rerio OX=7955 GN=gstp1 PE=1 SV=1
89	1	180512_uniprot_zebrafish	A0A0R4IDK6	143	45238	8	8	5	5	0.6	27142.8	0.0251241	Nucleosome assembly protein 1-like 1 OS=Danio rerio OX=7955 GN=nap1l1 PE=1 SV=1
89	2	180512_uniprot_zebrafish	A4QP71	87	40160	3	3	2	2	0.23	9236.8	0.00854983	Nap1l4a protein OS=Danio rerio OX=7955 GN=nap1l4a PE=2 SV=1
90	1	180512_uniprot_zebrafish	F1RA25	137	52683	7	7	3	3	0.27	14224.4	0.0131665	Chitinase, acidic.4 OS=Danio rerio OX=7955 GN=chia.4 PE=1 SV=1
91	1	180512_uniprot_zebrafish	F1RCM3	136	25012	4	4	3	3	0.66	16507.9	0.0152802	Proteasome subunit beta type OS=Danio rerio OX=7955 GN=psmb6 PE=1 SV=1
92	1	180512_uniprot_zebrafish	Q7T1D8	135	29667	6	6	4	4	0.77	22843.6	0.0211446	Phb OS=Danio rerio OX=7955 GN=phb PE=1 SV=1
93	1	180512_uniprot_zebrafish	Q6YBS2	135	49365	6	6	2	2	0.19	9379.35	0.00868178	Adenylyl cyclase-associated protein OS=Danio rerio OX=7955 GN=cap1 PE=1 SV=1
94	1	180512_uniprot_zebrafish	Q6TLG8	131	26862	7	7	6	6	1.56	41904.7	0.0387881	Ribosomal protein S3 OS=Danio rerio OX=7955 GN=rps3 PE=1 SV=1
95	1	180512_uniprot_zebrafish	Q6P6E0	131	11308	5	5	3	3	1.98	22389.8	0.0207246	ATP synthase, H+-transporting, mitochondrial F0 complex, subunit g OS=Danio rerio OX=7955 GN=atp5l PE=1 SV=1
96	1	180512_uniprot_zebrafish	A0A286Y855	130	83773	2	2	1	1	0.05	4188.65	0.00387713	Phosphate-regulating endopeptidase homolog, X-linked OS=Danio rerio OX=7955 GN=phex PE=1 SV=1
97	1	180512_uniprot_zebrafish	F1RBF6	128	27390	2	2	1	1	0.17	4656.3	0.00431	14-3-3 protein beta/alpha-B OS=Danio rerio OX=7955 GN=ywhabb PE=1 SV=1
98	1	180512_uniprot_zebrafish	A0A1D5NSP9	124	36604	3	3	1	1	0.12	4392.48	0.0040658	Si:dkey-11k2.7 OS=Danio rerio OX=7955 GN=si:dkey-11k2.7 PE=4 SV=1
99	1	180512_uniprot_zebrafish	Q6TGV6	124	26390	4	4	3	3	0.61	16097.9	0.0149006	Proteasome subunit alpha type OS=Danio rerio OX=7955 GN=psma5 PE=1 SV=1
100	1	180512_uniprot_zebrafish	Q1LWX4	123	23880	4	4	1	1	0.19	4537.2	0.00419975	Proteasome subunit alpha type (Fragment) OS=Danio rerio OX=7955 GN=si:rp71-45k5.4 PE=3 SV=1
101	1	180512_uniprot_zebrafish	P62247	121	24078	3	3	1	1	0.19	4574.82	0.00423458	40S ribosomal protein S8 OS=Danio rerio OX=7955 GN=rps8 PE=2 SV=2
102	1	180512_uniprot_zebrafish	F1Q9T9	118	17358	3	3	1	1	0.27	4686.66	0.0043381	Ribosomal protein L23a (Fragment) OS=Danio rerio OX=7955 GN=rpl23a PE=1 SV=1
103	1	180512_uniprot_zebrafish	A0A0R4IST0	116	57638	4	4	2	2	0.16	9222.08	0.00853621	Alpha-amylase OS=Danio rerio OX=7955 GN=zgc:66313 PE=1 SV=1
104	1	180512_uniprot_zebrafish	A0A286YAQ3	116	142311	3	3	1	1	0.03	4269.33	0.00395181	Si:dkey-88l16.3 OS=Danio rerio OX=7955 GN=si:dkey-88l16.3 PE=1 SV=1
105	1	180512_uniprot_zebrafish	F1Q898	115	41515	4	4	2	2	0.23	9548.45	0.0088383	LSM family member 14B OS=Danio rerio OX=7955 GN=lsm14b PE=1 SV=1
106	1	180512_uniprot_zebrafish	B8JJ35	114	5000	3	3	2	2	3.83	19150	0.0177258	Si:dkey-167i21.2 OS=Danio rerio OX=7955 GN=si:dkey-167i21.2 PE=1 SV=2
107	1	180512_uniprot_zebrafish	E9QHY5	114	95034	4	4	1	1	0.05	4751.7	0.0043983	Si:dkey-229d11.5 OS=Danio rerio OX=7955 GN=si:dkey-229d11.5 PE=1 SV=2
108	1	180512_uniprot_zebrafish	F1R1P6	113	40125	3	3	2	2	0.23	9228.75	0.00854238	N-acetylneuraminic acid synthase a OS=Danio rerio OX=7955 GN=nansa PE=1 SV=2
109	1	180512_uniprot_zebrafish	Q6DRD1	112	22468	4	4	2	2	0.45	10110.6	0.00935864	ATP synthase oligomycin sensitivity conferral protein OS=Danio rerio OX=7955 GN=atp5po PE=1 SV=1
110	1	180512_uniprot_zebrafish	Q6NYN3	111	119367	2	2	1	1	0.04	4774.68	0.00441957	Importin 7 OS=Danio rerio OX=7955 GN=ipo7 PE=1 SV=1
111	1	180512_uniprot_zebrafish	Q7ZUM0	109	27747	2	2	1	1	0.16	4439.52	0.00410934	Tyrosine 3-monooxygenase/tryptophan 5-monooxygenase activation protein, theta polypeptide a OS=Danio rerio OX=7955 GN=ywhaqa PE=1 SV=1
112	1	180512_uniprot_zebrafish	E7FE19	109	46492	5	5	1	1	0.1	4649.2	0.00430342	2',3'-cyclic nucleotide 3' phosphodiesterase OS=Danio rerio OX=7955 GN=cnp PE=1 SV=1
113	1	180512_uniprot_zebrafish	Q642H9	108	29669	4	4	2	2	0.33	9790.77	0.0090626	40S ribosomal protein S4, X isoform OS=Danio rerio OX=7955 GN=rps4x PE=2 SV=3
114	1	180512_uniprot_zebrafish	Q3B7P9	107	28414	2	2	1	1	0.16	4546.24	0.00420812	Ribosomal protein L7 OS=Danio rerio OX=7955 GN=rpl7 PE=2 SV=1
115	1	180512_uniprot_zebrafish	Q6DRC6	107	30538	2	2	1	1	0.15	4580.7	0.00424002	60S ribosomal protein L6 OS=Danio rerio OX=7955 GN=rpl6 PE=2 SV=1
116	1	180512_uniprot_zebrafish	Q7T2P2	106	60244	2	2	1	1	0.07	4217.08	0.00390344	T-complex protein 1 subunit gamma OS=Danio rerio OX=7955 GN=cct3 PE=1 SV=1
117	1	180512_uniprot_zebrafish	Q0D272	106	11388	5	5	2	2	1.05	11957.4	0.0110681	Histone H4 OS=Danio rerio OX=7955 GN=zgc:154164 PE=2 SV=1
118	1	180512_uniprot_zebrafish	Q6P0I2	105	28083	3	3	2	2	0.35	9829.05	0.00909803	Proteasome subunit alpha type OS=Danio rerio OX=7955 GN=psma8 PE=1 SV=1
119	1	180512_uniprot_zebrafish	Q6NX98	105	39836	5	5	2	2	0.24	9560.64	0.00884959	ST13, Hsp70-interacting protein OS=Danio rerio OX=7955 GN=st13 PE=1 SV=1
120	1	180512_uniprot_zebrafish	E9QCA5	102	14750	4	4	1	1	0.32	4720	0.00436896	Si:dkeyp-98a7.3 OS=Danio rerio OX=7955 GN=si:dkeyp-98a7.3 PE=1 SV=1
121	1	180512_uniprot_zebrafish	Q6PBW3	100	16235	5	5	3	3	1.16	18832.6	0.017432	Ribosomal protein S14 OS=Danio rerio OX=7955 GN=rps14 PE=1 SV=1
122	1	180512_uniprot_zebrafish	A0A0R4IAN1	97	9304	2	2	1	1	0.55	5117.2	0.00473662	Pyruvate kinase M1/2a (Fragment) OS=Danio rerio OX=7955 GN=pkma PE=1 SV=1
123	1	180512_uniprot_zebrafish	F1R9P5	96	272309	3	3	2	2	0.03	8169.27	0.0075617	Filamin A, alpha (actin-binding protein 280) OS=Danio rerio OX=7955 GN=flna PE=1 SV=2
124	1	180512_uniprot_zebrafish	B0UXN0	96	87991	3	3	2	2	0.1	8799.1	0.00814468	Sulfhydryl oxidase OS=Danio rerio OX=7955 GN=qsox1 PE=4 SV=1
125	1	180512_uniprot_zebrafish	Q8JHI0	95	32742	4	4	3	3	0.47	15388.7	0.0142442	Solute carrier family 25 (mitochondrial carrier; adenine nucleotide translocator), member 5 OS=Danio rerio OX=7955 GN=slc25a5 PE=1 SV=1
126	1	180512_uniprot_zebrafish	Q6PC69	94	24606	5	5	3	3	0.67	16486	0.0152599	60S ribosomal protein L10a OS=Danio rerio OX=7955 GN=rpl10a PE=2 SV=1
127	1	180512_uniprot_zebrafish	Q0P475	94	22371	4	4	2	2	0.45	10067	0.00931824	Zgc:153322 OS=Danio rerio OX=7955 GN=zgc:153322 PE=2 SV=1
128	1	180512_uniprot_zebrafish	Q6NY22	93	50961	2	2	1	1	0.09	4586.49	0.00424538	Txndc4 protein (Fragment) OS=Danio rerio OX=7955 GN=erp44 PE=2 SV=1
129	1	180512_uniprot_zebrafish	Q6IQE2	92	24518	2	2	1	1	0.19	4658.42	0.00431196	Eukaryotic translation elongation factor 1 beta 2 OS=Danio rerio OX=7955 GN=eef1b2 PE=1 SV=1
130	1	180512_uniprot_zebrafish	F1QJA4	92	17934	3	3	1	1	0.26	4662.84	0.00431605	Stress-induced phosphoprotein 1 (Fragment) OS=Danio rerio OX=7955 GN=stip1 PE=1 SV=2
131	1	180512_uniprot_zebrafish	I3ISI4	91	10983	1	1	1	1	0.45	4942.35	0.00457477	Fatty acid-binding protein 3, muscle and heart OS=Danio rerio OX=7955 GN=fabp3 PE=1 SV=1
132	1	180512_uniprot_zebrafish	Q5BKW5	91	17616	3	3	3	3	1.03	18144.5	0.016795	Ribosomal protein L12 OS=Danio rerio OX=7955 GN=rpl12 PE=2 SV=1
133	1	180512_uniprot_zebrafish	G1K2N0	90	14646	2	2	1	1	0.33	4833.18	0.00447372	40S ribosomal protein S25 OS=Danio rerio OX=7955 GN=rps25 PE=1 SV=1
134	1	180512_uniprot_zebrafish	Q6NWC1	89	30607	2	2	1	1	0.15	4591.05	0.0042496	Vdac1 protein OS=Danio rerio OX=7955 GN=vdac1 PE=1 SV=1
135	1	180512_uniprot_zebrafish	A0A0J9YJ18	88	19805	2	2	1	1	0.24	4753.2	0.00439969	Zgc:171967 (Fragment) OS=Danio rerio OX=7955 GN=zgc:171967 PE=1 SV=3
136	1	180512_uniprot_zebrafish	Q6PC77	88	18246	5	5	2	2	0.58	10582.7	0.00979561	ATP synthase subunit d, mitochondrial OS=Danio rerio OX=7955 GN=atp5pd PE=1 SV=1
137	1	180512_uniprot_zebrafish	A0A0R4IZ00	87	38087	4	4	1	1	0.12	4570.44	0.00423052	Lysosomal-associated membrane protein 2 OS=Danio rerio OX=7955 GN=lamp2 PE=1 SV=1
138	1	180512_uniprot_zebrafish	Q7SYE2	86	103721	3	3	3	3	0.13	13483.7	0.0124809	Actinin, alpha 4 OS=Danio rerio OX=7955 GN=actn4 PE=2 SV=1
139	1	180512_uniprot_zebrafish	Q6PFJ6	85	26046	3	3	2	2	0.38	9897.48	0.00916137	Glutathione S-transferase M OS=Danio rerio OX=7955 GN=gstm.1 PE=2 SV=1
140	1	180512_uniprot_zebrafish	A0A0R4IVH8	85	11620	3	3	1	1	0.42	4880.4	0.00451743	Ribosomal protein, large, P1 OS=Danio rerio OX=7955 GN=rplp1 PE=1 SV=1
141	1	180512_uniprot_zebrafish	F1QWU4	85	18425	2	2	1	1	0.25	4606.25	0.00426367	Myosin, light chain 6, alkali, smooth muscle and non-muscle OS=Danio rerio OX=7955 GN=myl6 PE=1 SV=1
142	1	180512_uniprot_zebrafish	Q6TNU6	83	53587	2	2	1	1	0.08	4286.96	0.00396813	Dihydrolipoyl dehydrogenase OS=Danio rerio OX=7955 GN=dldh PE=1 SV=1
143	1	180512_uniprot_zebrafish	B7ZD39	83	32647	2	2	1	1	0.14	4570.58	0.00423065	Pyrophosphatase (inorganic) 1b OS=Danio rerio OX=7955 GN=ppa1b PE=1 SV=1
144	1	180512_uniprot_zebrafish	F1QR17	82	59049	2	2	2	2	0.15	8857.35	0.0081986	Aldehyde dehydrogenase 7 family, member A1 OS=Danio rerio OX=7955 GN=aldh7a1 PE=1 SV=1
145	1	180512_uniprot_zebrafish	I3ISU7	82	140815	2	2	1	1	0.03	4224.45	0.00391026	Si:ch1073-263o8.2 OS=Danio rerio OX=7955 GN=si:ch1073-263o8.2 PE=1 SV=1
146	1	180512_uniprot_zebrafish	B2GQW3	81	16827	2	2	1	1	0.28	4711.56	0.00436115	Calm1b protein OS=Danio rerio OX=7955 GN=calm3a PE=2 SV=1
147	1	180512_uniprot_zebrafish	F1QF00	79	61150	1	1	1	1	0.07	4280.5	0.00396215	Phosphoglucomutase 1 OS=Danio rerio OX=7955 GN=pgm1 PE=1 SV=1
148	1	180512_uniprot_zebrafish	Q7ZUN6	79	47047	3	3	2	2	0.2	9409.4	0.00870959	Phosphoribosylaminoimidazole carboxylase, phosphoribosylaminoimidazole succinocarboxamide synthetase OS=Danio rerio OX=7955 GN=paics PE=1 SV=1
149	1	180512_uniprot_zebrafish	A0A0G2L0E2	79	53204	8	8	1	1	0.08	4256.32	0.00393976	Uncharacterized protein OS=Danio rerio OX=7955 GN=LOC100536643 PE=4 SV=1
150	1	180512_uniprot_zebrafish	Q6PBW7	79	15932	2	2	2	2	0.68	10833.8	0.010028	Ribosomal protein S19 OS=Danio rerio OX=7955 GN=rps19 PE=1 SV=1
151	1	180512_uniprot_zebrafish	Q6P6F0	79	15418	2	2	2	2	0.71	10946.8	0.0101326	Ribosomal protein S17 OS=Danio rerio OX=7955 GN=rps17 PE=1 SV=1
152	1	180512_uniprot_zebrafish	Q7T1J9	76	18873	3	3	2	2	0.56	10568.9	0.00978284	Ribosomal protein S10 OS=Danio rerio OX=7955 GN=rps10 PE=1 SV=1
153	1	180512_uniprot_zebrafish	A0A0R4IYT0	75	65864	4	4	3	3	0.21	13831.4	0.0128028	Insulin-like growth factor 2 mRNA-binding protein 3 OS=Danio rerio OX=7955 GN=igf2bp3 PE=1 SV=1
154	1	180512_uniprot_zebrafish	A0A0R4IH84	74	47748	1	1	1	1	0.09	4297.32	0.00397771	26S proteasome non-ATPase regulatory subunit 11B OS=Danio rerio OX=7955 GN=psmd11b PE=1 SV=1
155	1	180512_uniprot_zebrafish	A7E2L4	74	35129	3	3	1	1	0.13	4566.77	0.00422713	Guanine nucleotide binding protein (G protein), beta polypeptide 2-like 1 OS=Danio rerio OX=7955 GN=rack1 PE=2 SV=1
156	1	180512_uniprot_zebrafish	Q7ZTH6	73	49940	2	2	1	1	0.09	4494.6	0.00416032	Hydroxyacyl-Coenzyme A dehydrogenase/3-ketoacyl-Coenzyme A thiolase/enoyl-Coenzyme A hydratase (Trifunctional protein), beta subunit OS=Danio rerio OX=7955 GN=hadhb PE=2 SV=1
157	1	180512_uniprot_zebrafish	F1QSP8	73	29093	2	2	1	1	0.16	4654.88	0.00430868	Peroxiredoxin 4 OS=Danio rerio OX=7955 GN=prdx4 PE=1 SV=1
158	1	180512_uniprot_zebrafish	F1QK60	72	53964	2	2	1	1	0.08	4317.12	0.00399604	Keratin 4 OS=Danio rerio OX=7955 GN=krt4 PE=3 SV=1
159	1	180512_uniprot_zebrafish	F1QC34	71	70735	4	4	3	3	0.2	14147	0.0130948	Ribophorin II OS=Danio rerio OX=7955 GN=rpn2 PE=1 SV=1
160	1	180512_uniprot_zebrafish	Q804G7	70	35611	1	1	1	1	0.13	4629.43	0.00428512	Annexin OS=Danio rerio OX=7955 GN=anxa4 PE=1 SV=1
161	1	180512_uniprot_zebrafish	F1R3F7	70	30011	4	4	2	2	0.32	9603.52	0.00888928	Complement component 1, q subcomponent-binding protein OS=Danio rerio OX=7955 GN=c1qbp PE=1 SV=1
162	1	180512_uniprot_zebrafish	A0A0R4IUM6	69	18243	1	1	1	1	0.26	4743.18	0.00439041	60S ribosomal protein L13 (Fragment) OS=Danio rerio OX=7955 GN=rpl13 PE=1 SV=1
163	1	180512_uniprot_zebrafish	A0JMD3	69	173098	1	1	1	1	0.02	3461.96	0.00320448	Zgc:152896 OS=Danio rerio OX=7955 GN=uggt1 PE=2 SV=1
164	1	180512_uniprot_zebrafish	A0A0R4IP07	69	49996	4	4	1	1	0.09	4499.64	0.00416499	Elongation factor 1-gamma OS=Danio rerio OX=7955 GN=eef1g PE=1 SV=1
165	1	180512_uniprot_zebrafish	F1QHJ1	68	13013	2	2	1	1	0.37	4814.81	0.00445672	40S ribosomal protein S26 OS=Danio rerio OX=7955 GN=rps26l PE=3 SV=1
166	1	180512_uniprot_zebrafish	A0A0R4IKV6	68	43103	2	2	1	1	0.1	4310.3	0.00398973	Zgc:175135 OS=Danio rerio OX=7955 GN=zgc:175135 PE=1 SV=1
167	1	180512_uniprot_zebrafish	E7FFD0	68	181939	2	2	1	1	0.02	3638.78	0.00336815	Uncharacterized protein OS=Danio rerio OX=7955 PE=1 SV=1
168	1	180512_uniprot_zebrafish	A0A0R4IAH2	68	51073	1	1	1	1	0.09	4596.57	0.00425471	Aspartyl aminopeptidase OS=Danio rerio OX=7955 GN=dnpep PE=1 SV=1
169	1	180512_uniprot_zebrafish	B8A565	67	72667	3	3	1	1	0.06	4360.02	0.00403575	Complement component 9 OS=Danio rerio OX=7955 GN=c9 PE=1 SV=1
170	1	180512_uniprot_zebrafish	Q6IQQ0	66	18519	2	2	1	1	0.25	4629.75	0.00428542	Ribosomal protein L21 OS=Danio rerio OX=7955 GN=rpl21 PE=1 SV=1
171	1	180512_uniprot_zebrafish	Q24JV3	66	14329	2	2	1	1	0.34	4871.86	0.00450952	Ribosomal protein L31 OS=Danio rerio OX=7955 GN=rpl31 PE=1 SV=1
172	1	180512_uniprot_zebrafish	A0A0R4IJT8	66	60704	1	1	1	1	0.07	4249.28	0.00393325	Chaperonin-containing TCP1, subunit 8 (theta) OS=Danio rerio OX=7955 GN=cct8 PE=1 SV=1
173	1	180512_uniprot_zebrafish	A8KB78	66	15839	1	1	1	1	0.3	4751.7	0.0043983	Ribosomal protein S23 OS=Danio rerio OX=7955 GN=rps23 PE=1 SV=1
174	1	180512_uniprot_zebrafish	F1QI12	65	19217	10	10	1	1	0.24	4612.08	0.00426907	Expressed sequence EX154042 OS=Danio rerio OX=7955 GN=gb:ex154042 PE=4 SV=2
175	1	180512_uniprot_zebrafish	A0A0R4IJU2	65	55300	2	2	1	1	0.08	4424	0.00409497	Aldehyde dehydrogenase 9 family, member A1a, tandem duplicate 1 OS=Danio rerio OX=7955 GN=aldh9a1a.1 PE=1 SV=1
176	1	180512_uniprot_zebrafish	A0A0R4IRA1	64	35289	3	3	1	1	0.13	4587.57	0.00424638	Very-long-chain 3-oxoacyl-CoA reductase-B OS=Danio rerio OX=7955 GN=hsd17b12b PE=1 SV=1
177	1	180512_uniprot_zebrafish	F1R6D5	63	47461	3	3	1	1	0.09	4271.49	0.00395381	Cadherin, EGF LAG seven-pass G-type receptor 3 (Fragment) OS=Danio rerio OX=7955 GN=celsr3 PE=4 SV=1
178	1	180512_uniprot_zebrafish	A7MCL7	63	11155	2	2	1	1	0.45	5019.75	0.00464642	Cystatin 14a, tandem duplicate 2 OS=Danio rerio OX=7955 GN=cst14a.2 PE=1 SV=1
179	1	180512_uniprot_zebrafish	Q7ZUP6	62	50365	3	3	2	2	0.18	9065.7	0.00839146	Isocitrate dehydrogenase [NADP] OS=Danio rerio OX=7955 GN=idh2 PE=2 SV=1
180	1	180512_uniprot_zebrafish	F1QY35	62	48042	3	3	2	2	0.19	9127.98	0.0084491	Zgc:171779 OS=Danio rerio OX=7955 GN=zgc:171779 PE=1 SV=1
181	1	180512_uniprot_zebrafish	A0A0E4AYA7	61	93206	1	1	1	1	0.05	4660.3	0.0043137	DNA helicase OS=Danio rerio OX=7955 GN=mcm6l PE=2 SV=1
182	1	180512_uniprot_zebrafish	Q9PW74	61	50323	3	3	3	3	0.29	14593.7	0.0135083	T-complex polypeptide 1 (Fragment) OS=Danio rerio OX=7955 GN=tcp1 PE=2 SV=1
183	1	180512_uniprot_zebrafish	A0A0R4ICK7	60	59564	4	4	2	2	0.15	8934.6	0.00827011	Catalase OS=Danio rerio OX=7955 GN=cat PE=1 SV=1
184	1	180512_uniprot_zebrafish	E7F6Q4	60	32561	2	2	1	1	0.14	4558.54	0.00421951	Si:dkey-152b24.6 OS=Danio rerio OX=7955 GN=si:dkey-152b24.6 PE=1 SV=1
185	1	180512_uniprot_zebrafish	B8JM34	60	12004	1	1	1	1	0.41	4921.64	0.0045556	ATP synthase-coupling factor 6, mitochondrial OS=Danio rerio OX=7955 GN=atp5pf PE=1 SV=1
186	1	180512_uniprot_zebrafish	X1WC82	59	6175	1	1	1	1	0.9	5557.5	0.00514417	40S ribosomal protein S28 OS=Danio rerio OX=7955 GN=rps28 PE=1 SV=1
187	1	180512_uniprot_zebrafish	Q5XJS8	59	27040	3	3	1	1	0.17	4596.8	0.00425492	Hsd17b10 protein OS=Danio rerio OX=7955 GN=hsd17b10 PE=1 SV=1
188	1	180512_uniprot_zebrafish	Q6NYM2	58	29961	1	1	1	1	0.15	4494.15	0.00415991	Cbr1l protein OS=Danio rerio OX=7955 GN=cbr1l PE=2 SV=1
189	1	180512_uniprot_zebrafish	F1QFV6	57	15616	2	2	1	1	0.3	4684.8	0.00433638	Ribosomal protein L28 OS=Danio rerio OX=7955 GN=rpl28 PE=1 SV=1
190	1	180512_uniprot_zebrafish	Q6P123	57	56956	1	1	1	1	0.08	4556.48	0.0042176	T-complex protein 1 subunit delta OS=Danio rerio OX=7955 GN=cct4 PE=2 SV=1
191	1	180512_uniprot_zebrafish	F1R3I6	56	31814	1	1	1	1	0.14	4453.96	0.00412271	SET nuclear proto-oncogene b OS=Danio rerio OX=7955 GN=setb PE=1 SV=1
192	1	180512_uniprot_zebrafish	A0A0R4IRS8	55	30296	2	2	2	2	0.32	9694.72	0.00897369	Signal sequence receptor, alpha OS=Danio rerio OX=7955 GN=ssr1 PE=1 SV=1
193	1	180512_uniprot_zebrafish	Q6NWK3	54	24611	1	1	1	1	0.19	4676.09	0.00432831	RAN-binding protein 1 OS=Danio rerio OX=7955 GN=ranbp1 PE=1 SV=1
194	1	180512_uniprot_zebrafish	A0A286YAZ4	54	194138	3	3	1	1	0.02	3882.76	0.00359399	Clathrin heavy chain OS=Danio rerio OX=7955 GN=cltca PE=1 SV=1
195	1	180512_uniprot_zebrafish	A0A0J9YJH7	54	10124	3	3	1	1	0.5	5062	0.00468552	Si:dkeyp-26a9.7 (Fragment) OS=Danio rerio OX=7955 GN=si:dkeyp-26a9.7 PE=4 SV=3
196	1	180512_uniprot_zebrafish	Q6PBJ8	54	11678	2	2	1	1	0.42	4904.76	0.00453998	Peptidylprolyl isomerase OS=Danio rerio OX=7955 GN=fkbp1aa PE=1 SV=1
197	1	180512_uniprot_zebrafish	A0A0N4SU62	54	27531	3	3	1	1	0.17	4680.27	0.00433218	Zgc:158494 OS=Danio rerio OX=7955 GN=si:ch211-251f6.7 PE=1 SV=2
198	1	180512_uniprot_zebrafish	Q7T3B1	53	48673	1	1	1	1	0.09	4380.57	0.00405477	Proteasome (Prosome, macropain) 26S subunit, ATPase 2 OS=Danio rerio OX=7955 GN=psmc2 PE=1 SV=1
199	1	180512_uniprot_zebrafish	Q5BJB9	53	26849	1	1	1	1	0.17	4564.33	0.00422487	Prdx3 protein OS=Danio rerio OX=7955 GN=prdx3 PE=2 SV=1
200	1	180512_uniprot_zebrafish	A0A0B5JS81	53	37324	1	1	1	1	0.12	4478.88	0.00414577	Uncharacterized protein (Fragment) OS=Danio rerio OX=7955 GN=Zgc:110239 PE=2 SV=1
201	1	180512_uniprot_zebrafish	Q6IMW6	52	17184	2	2	2	2	0.62	10654.1	0.0098617	Ribosomal protein S13 OS=Danio rerio OX=7955 GN=rps13 PE=1 SV=1
202	1	180512_uniprot_zebrafish	A0A0G2KWP7	52	30949	2	2	1	1	0.15	4642.35	0.00429708	Transaldolase OS=Danio rerio OX=7955 GN=taldo1 PE=1 SV=1
203	1	180512_uniprot_zebrafish	F1R606	52	57280	3	3	1	1	0.08	4582.4	0.00424159	Importin subunit alpha OS=Danio rerio OX=7955 GN=kpna7 PE=1 SV=1
204	1	180512_uniprot_zebrafish	A0A0R4IGN2	51	96870	1	1	1	1	0.04	3874.8	0.00358662	Very low density lipoprotein receptor OS=Danio rerio OX=7955 GN=vldlr PE=1 SV=1
205	1	180512_uniprot_zebrafish	F1R4C8	51	29466	2	2	1	1	0.15	4419.9	0.00409118	NADH dehydrogenase (ubiquinone) Fe-S protein 3, (NADH-coenzyme Q reductase) OS=Danio rerio OX=7955 GN=ndufs3 PE=1 SV=1
206	1	180512_uniprot_zebrafish	Q1L8Q7	51	10649	3	3	1	1	0.47	5005.03	0.00463279	Ribosomal protein L30 OS=Danio rerio OX=7955 GN=rpl30 PE=1 SV=1
207	1	180512_uniprot_zebrafish	E9QCP4	49	27206	2	2	1	1	0.17	4625.02	0.00428104	Lysosomal-associated membrane protein 1 OS=Danio rerio OX=7955 GN=lamp1 PE=1 SV=1
208	1	180512_uniprot_zebrafish	A3KQ06	49	16024	1	1	1	1	0.3	4807.2	0.00444967	Ribosomal protein S9 (Fragment) OS=Danio rerio OX=7955 GN=rps9 PE=1 SV=8
209	1	180512_uniprot_zebrafish	Q7SYJ4	49	79966	2	2	1	1	0.05	3998.3	0.00370093	Zgc:66441 OS=Danio rerio OX=7955 GN=znf710a PE=2 SV=1
210	1	180512_uniprot_zebrafish	F1QZA5	49	45298	1	1	1	1	0.1	4529.8	0.0041929	Proteasome 26S subunit, non-ATPase 6 OS=Danio rerio OX=7955 GN=psmd6 PE=1 SV=1
211	1	180512_uniprot_zebrafish	F6P2R4	49	46424	1	1	1	1	0.1	4642.4	0.00429713	Glycine C-acetyltransferase OS=Danio rerio OX=7955 GN=gcat PE=1 SV=1
212	1	180512_uniprot_zebrafish	F1R7L3	49	53112	2	2	1	1	0.08	4248.96	0.00393295	Bystin-like (Fragment) OS=Danio rerio OX=7955 GN=bysl PE=1 SV=1
213	1	180512_uniprot_zebrafish	A0A0R4ILA8	48	47853	2	2	1	1	0.09	4306.77	0.00398646	Proteasome 26S subunit, ATPase 3 OS=Danio rerio OX=7955 GN=psmc3 PE=1 SV=1
214	1	180512_uniprot_zebrafish	Q6DHR6	48	77928	2	2	2	2	0.12	9351.36	0.00865587	Thimet oligopeptidase 1 OS=Danio rerio OX=7955 GN=thop1 PE=1 SV=1
215	1	180512_uniprot_zebrafish	A0A0R4II97	47	18507	1	1	1	1	0.25	4626.75	0.00428264	Stathmin OS=Danio rerio OX=7955 GN=stmn1a PE=1 SV=1
216	1	180512_uniprot_zebrafish	A0A286Y8N7	47	14871	1	1	1	1	0.32	4758.72	0.0044048	Profilin OS=Danio rerio OX=7955 GN=pfn2l PE=1 SV=1
217	1	180512_uniprot_zebrafish	Q6TEN7	47	12161	1	1	1	1	0.4	4864.4	0.00450262	40S ribosomal protein S24 OS=Danio rerio OX=7955 GN=rps24 PE=2 SV=1
218	1	180512_uniprot_zebrafish	A4IG57	46	56775	1	1	1	1	0.08	4542	0.0042042	Zgc:162264 protein OS=Danio rerio OX=7955 GN=fam160b1 PE=2 SV=1
219	1	180512_uniprot_zebrafish	A0A0R4IUR6	46	40301	1	1	1	1	0.11	4433.11	0.00410341	S-(hydroxymethyl)glutathione dehydrogenase OS=Danio rerio OX=7955 GN=adh5 PE=1 SV=1
220	1	180512_uniprot_zebrafish	Q1LV46	46	29645	1	1	1	1	0.15	4446.75	0.00411603	Protein ABHD14A OS=Danio rerio OX=7955 GN=abhd14a PE=2 SV=1
221	1	180512_uniprot_zebrafish	F1QBI9	46	89617	1	1	1	1	0.05	4480.85	0.0041476	Armadillo repeat-containing 2 OS=Danio rerio OX=7955 GN=armc2 PE=4 SV=1
222	1	180512_uniprot_zebrafish	A0A0R4IE94	46	126863	1	1	1	1	0.03	3805.89	0.00352283	Si:ch73-287m6.1 OS=Danio rerio OX=7955 GN=si:ch73-287m6.1 PE=4 SV=1
223	1	180512_uniprot_zebrafish	Q6P026	46	10221	1	1	1	1	0.49	5008.29	0.00463581	Barrier-to-autointegration factor OS=Danio rerio OX=7955 GN=banf1 PE=1 SV=1
224	1	180512_uniprot_zebrafish	A0A286YC03	45	100049	2	2	1	1	0.04	4001.96	0.00370432	Alpha-1,4 glucan phosphorylase OS=Danio rerio OX=7955 GN=pygl PE=1 SV=1
225	1	180512_uniprot_zebrafish	Q5TZD2	45	26073	1	1	1	1	0.17	4432.41	0.00410276	Peroxiredoxin 6 OS=Danio rerio OX=7955 GN=prdx6 PE=1 SV=1
226	1	180512_uniprot_zebrafish	B2GP62	45	15772	2	2	1	1	0.3	4731.6	0.0043797	60S ribosomal protein L27 OS=Danio rerio OX=7955 GN=rpl27 PE=2 SV=1
227	1	180512_uniprot_zebrafish	Q5RH26	45	32128	1	1	1	1	0.14	4497.92	0.0041634	ATP synthase subunit gamma OS=Danio rerio OX=7955 GN=atp5f1c PE=1 SV=1
228	1	180512_uniprot_zebrafish	A0JMD8	44	110182	1	1	1	1	0.04	4407.28	0.0040795	Zgc:152953 OS=Danio rerio OX=7955 GN=ppp1r26 PE=2 SV=1
229	1	180512_uniprot_zebrafish	F1QIP3	44	119436	1	1	1	1	0.04	4777.44	0.00442213	Importin 4 OS=Danio rerio OX=7955 GN=ipo4 PE=1 SV=1
230	1	180512_uniprot_zebrafish	F6NJU6	44	23541	1	1	1	1	0.2	4708.2	0.00435804	Zgc:100918 OS=Danio rerio OX=7955 GN=zgc:100918 PE=1 SV=1
231	1	180512_uniprot_zebrafish	A0A0R4IAQ1	44	52100	4	4	1	1	0.08	4168	0.00385801	Eukaryotic translation initiation factor 3 subunit E OS=Danio rerio OX=7955 GN=eif3ea PE=1 SV=1
232	1	180512_uniprot_zebrafish	F1QZL6	43	62045	1	1	1	1	0.07	4343.15	0.00402014	Glucose-6-phosphate isomerase OS=Danio rerio OX=7955 GN=gpia PE=1 SV=1
233	1	180512_uniprot_zebrafish	A0A286Y9D4	42	46567	2	2	1	1	0.1	4656.7	0.00431037	Isovaleryl-CoA dehydrogenase OS=Danio rerio OX=7955 GN=ivd PE=1 SV=1
234	1	180512_uniprot_zebrafish	A0A0G2L159	41	12036	1	1	1	1	0.41	4934.76	0.00456775	PITH domain-containing protein 1 OS=Danio rerio OX=7955 GN=pithd1 PE=1 SV=1
235	1	180512_uniprot_zebrafish	A0A0R4IQH8	41	57692	1	1	1	1	0.08	4615.36	0.0042721	Chaperonin-containing TCP1, subunit 6A (zeta 1) OS=Danio rerio OX=7955 GN=cct6a PE=1 SV=1
236	1	180512_uniprot_zebrafish	Q7ZU46	41	93285	3	3	1	1	0.05	4664.25	0.00431736	Heat shock protein 4, like OS=Danio rerio OX=7955 GN=hspa4a PE=1 SV=1
237	1	180512_uniprot_zebrafish	Q6DI22	41	33315	1	1	1	1	0.13	4330.95	0.00400884	Hydroxyacyl-CoA dehydrogenase OS=Danio rerio OX=7955 GN=hadh PE=1 SV=1
238	1	180512_uniprot_zebrafish	A0A0R4ITN5	40	72370	1	1	1	1	0.06	4342.2	0.00401926	Succinate dehydrogenase [ubiquinone] flavoprotein subunit, mitochondrial OS=Danio rerio OX=7955 GN=sdha PE=1 SV=1
239	1	180512_uniprot_zebrafish	E7FEG9	40	104391	2	2	1	1	0.04	4175.64	0.00386508	Glutamate ionotropic receptor kainate type subunit 3 OS=Danio rerio OX=7955 PE=3 SV=2
240	1	180512_uniprot_zebrafish	Q4KME8	40	53513	1	1	1	1	0.08	4281.04	0.00396265	Vesicle amine transport protein 1 homolog (T californica) OS=Danio rerio OX=7955 GN=vat1 PE=2 SV=1
241	1	180512_uniprot_zebrafish	F1QNE0	40	67957	1	1	1	1	0.06	4077.42	0.00377417	Nuclear autoantigenic sperm protein (histone-binding) OS=Danio rerio OX=7955 GN=nasp PE=1 SV=1
242	1	180512_uniprot_zebrafish	B8A4S8	39	55371	1	1	1	1	0.08	4429.68	0.00410023	Zona pellucida glycoprotein 3c (Fragment) OS=Danio rerio OX=7955 GN=zp3c PE=1 SV=1
243	1	180512_uniprot_zebrafish	A2AV32	39	196271	1	1	1	1	0.02	3925.42	0.00363347	SH3 and multiple ankyrin repeat domains 2 OS=Danio rerio OX=7955 GN=shank2 PE=4 SV=2
244	1	180512_uniprot_zebrafish	A0A0R4IMA6	38	100505	1	1	1	1	0.04	4020.2	0.00372121	Methylenetetrahydrofolate dehydrogenase (NADP+-dependent) 1b OS=Danio rerio OX=7955 GN=mthfd1b PE=1 SV=1
245	1	180512_uniprot_zebrafish	F1QP99	38	54686	2	2	1	1	0.08	4374.88	0.00404951	Protein disulfide-isomerase OS=Danio rerio OX=7955 GN=zgc:77086 PE=1 SV=1
246	1	180512_uniprot_zebrafish	F1QHS6	38	225491	1	1	1	1	0.02	4509.82	0.00417441	von Willebrand factor (Fragment) OS=Danio rerio OX=7955 GN=vwf PE=1 SV=1
247	1	180512_uniprot_zebrafish	A0A0R4IF65	38	99985	1	1	1	1	0.04	3999.4	0.00370195	DNA helicase OS=Danio rerio OX=7955 GN=mcm2 PE=1 SV=1
248	1	180512_uniprot_zebrafish	F1QZM2	38	29126	1	1	1	1	0.16	4660.16	0.00431357	DnaJ (Hsp40) homolog, subfamily C, member 9 OS=Danio rerio OX=7955 GN=dnajc9 PE=1 SV=1
249	1	180512_uniprot_zebrafish	A0A0R4IQY1	38	60812	2	2	1	1	0.07	4256.84	0.00394025	Dab, reelin signal transducer, homolog 1a (Drosophila) OS=Danio rerio OX=7955 GN=dab1a PE=4 SV=1
250	1	180512_uniprot_zebrafish	A0A286YAR2	37	32591	1	1	1	1	0.14	4562.74	0.00422339	Ribosomal protein L5b OS=Danio rerio OX=7955 GN=rpl5b PE=1 SV=1
251	1	180512_uniprot_zebrafish	F1Q727	36	74416	2	2	1	1	0.06	4464.96	0.00413289	Si:dkey-256h2.1 OS=Danio rerio OX=7955 GN=si:dkey-256h2.1 PE=1 SV=2
252	1	180512_uniprot_zebrafish	Q802D5	36	15223	1	1	1	1	0.31	4719.13	0.00436815	Profilin OS=Danio rerio OX=7955 GN=pfn2 PE=1 SV=1
253	1	180512_uniprot_zebrafish	Q6IQV0	36	45412	1	1	1	1	0.1	4541.2	0.00420346	Zgc:86598 OS=Danio rerio OX=7955 GN=zgc:86598 PE=1 SV=1
254	1	180512_uniprot_zebrafish	A0A0R4I9F5	35	48504	1	1	1	1	0.09	4365.36	0.00404069	Dolichyl-diphosphooligosaccharide--protein glycosyltransferase 48 kDa subunit OS=Danio rerio OX=7955 GN=ddost PE=1 SV=1
255	1	180512_uniprot_zebrafish	B0R085	35	38529	1	1	1	1	0.12	4623.48	0.00427962	Zgc:103482 OS=Danio rerio OX=7955 GN=zgc:103482 PE=1 SV=1
256	1	180512_uniprot_zebrafish	A0A286Y9Q8	35	521641	1	1	1	1	0.01	5216.41	0.00482845	Sacsin molecular chaperone OS=Danio rerio OX=7955 GN=sacs PE=4 SV=1
257	1	180512_uniprot_zebrafish	Q6PC90	34	14457	2	2	2	2	0.78	11276.5	0.0104378	40S ribosomal protein S12 OS=Danio rerio OX=7955 GN=rps12 PE=1 SV=1
258	1	180512_uniprot_zebrafish	A0A0R4IFJ4	33	129786	1	1	1	1	0.03	3893.58	0.003604	Pyruvate carboxylase OS=Danio rerio OX=7955 GN=pcxa PE=1 SV=1
259	1	180512_uniprot_zebrafish	Q66HW0	33	61355	1	1	1	1	0.07	4294.85	0.00397543	CoA synthase OS=Danio rerio OX=7955 GN=coasy PE=1 SV=1
260	1	180512_uniprot_zebrafish	A0A286YB00	33	249148	1	1	1	1	0.02	4982.96	0.00461236	Zinc finger protein 576, tandem duplicate 1 OS=Danio rerio OX=7955 GN=znf576.1 PE=1 SV=1
261	1	180512_uniprot_zebrafish	A0A0R4IC72	33	9499	2	2	1	1	0.53	5034.47	0.00466004	NADH:ubiquinone oxidoreductase subunit A13 OS=Danio rerio OX=7955 PE=1 SV=1
262	1	180512_uniprot_zebrafish	A0A0R4IA99	33	125603	1	1	1	1	0.03	3768.09	0.00348785	F-BAR domain only protein 1 (Fragment) OS=Danio rerio OX=7955 GN=fcho1 PE=1 SV=1
263	1	180512_uniprot_zebrafish	A0A0R4IIP6	32	11853	1	1	1	1	0.41	4859.73	0.0044983	40S ribosomal protein S18 OS=Danio rerio OX=7955 GN=rps18 PE=1 SV=1
264	1	180512_uniprot_zebrafish	E9QEL0	32	141892	1	1	1	1	0.03	4256.76	0.00394017	Sperm-associated antigen 9a (Fragment) OS=Danio rerio OX=7955 GN=spag9a PE=1 SV=1
265	1	180512_uniprot_zebrafish	X1WEG8	32	63012	1	1	1	1	0.07	4410.84	0.00408279	6-phosphofructo-2-kinase/fructose-2,6-biphosphatase 2b OS=Danio rerio OX=7955 GN=pfkfb2b PE=4 SV=1
266	1	180512_uniprot_zebrafish	A0A0G2L6T1	32	16288	2	2	1	1	0.29	4723.52	0.00437222	Electron transfer flavoprotein alpha subunit OS=Danio rerio OX=7955 PE=1 SV=2
267	1	180512_uniprot_zebrafish	A0A286Y9Z5	31	116636	1	1	1	1	0.04	4665.44	0.00431846	Ubiquitin-like modifier-activating enzyme 1 OS=Danio rerio OX=7955 GN=uba1 PE=1 SV=1
268	1	180512_uniprot_zebrafish	Q6Q415	31	12172	1	1	1	1	0.4	4868.8	0.00450669	60S ribosomal protein L36 OS=Danio rerio OX=7955 GN=rpl36 PE=3 SV=1
269	1	180512_uniprot_zebrafish	Q6NWC3	31	30271	1	1	1	1	0.15	4540.65	0.00420295	Ribosomal protein S2 OS=Danio rerio OX=7955 GN=rps2 PE=1 SV=1
270	1	180512_uniprot_zebrafish	B0UY40	31	77751	1	1	1	1	0.06	4665.06	0.0043181	Novel protein similar to vertebrate ring finger and WD repeat domain 2 (RFWD2, zgc:163067) OS=Danio rerio OX=7955 GN=cop1 PE=1 SV=1
271	1	180512_uniprot_zebrafish	B0V0X1	30	60644	1	1	1	1	0.07	4245.08	0.00392936	Propionyl CoA carboxylase, beta polypeptide OS=Danio rerio OX=7955 GN=pccb PE=1 SV=1
272	1	180512_uniprot_zebrafish	Q5TYZ5	30	136097	1	1	1	1	0.03	4082.91	0.00377925	Cullin-associated and neddylation-dissociated 1 OS=Danio rerio OX=7955 GN=cand1 PE=1 SV=1
273	1	180512_uniprot_zebrafish	A0A0R4INS1	30	62010	2	2	1	1	0.07	4340.7	0.00401787	Coiled-coil domain-containing 88Aa OS=Danio rerio OX=7955 GN=ccdc88aa PE=4 SV=1
274	1	180512_uniprot_zebrafish	E9QHT6	29	13124	1	1	1	1	0.37	4855.88	0.00449473	Si:ch1073-75o15.4 OS=Danio rerio OX=7955 GN=si:ch1073-75o15.4 PE=4 SV=1
275	1	180512_uniprot_zebrafish	F1QYK9	29	19983	1	1	1	1	0.23	4596.09	0.00425426	Myosin, light chain 9a, regulatory OS=Danio rerio OX=7955 GN=myl9a PE=4 SV=1
276	1	180512_uniprot_zebrafish	X1WD57	29	4147	1	1	1	1	1.57	6510.79	0.00602656	NHS-like 1a (Fragment) OS=Danio rerio OX=7955 GN=nhsl1a PE=4 SV=1
277	1	180512_uniprot_zebrafish	Q4VBT9	29	19431	1	1	1	1	0.24	4663.44	0.00431661	Cox4i1 protein OS=Danio rerio OX=7955 GN=cox4i1 PE=2 SV=1
278	1	180512_uniprot_zebrafish	Q0P4B9	29	11284	2	2	1	1	0.44	4964.96	0.0045957	Mapk-regulated corepressor-interacting protein 1 OS=Danio rerio OX=7955 GN=mcrip1 PE=1 SV=1
279	1	180512_uniprot_zebrafish	F1QS22	29	20383	1	1	1	1	0.23	4688.09	0.00433942	Ferritin OS=Danio rerio OX=7955 GN=zgc:56095 PE=1 SV=1
280	1	180512_uniprot_zebrafish	Q3B7R0	29	33693	1	1	1	1	0.13	4380.09	0.00405433	Cytochrome c-1 OS=Danio rerio OX=7955 GN=cyc1 PE=1 SV=1
281	1	180512_uniprot_zebrafish	A0A0R4ICC8	28	39356	1	1	1	1	0.11	4329.16	0.00400719	Stomatin (EPB72)-like 2 OS=Danio rerio OX=7955 GN=stoml2 PE=1 SV=1
282	1	180512_uniprot_zebrafish	A1L219	28	120935	2	2	2	2	0.07	8465.45	0.00783585	Myh9 protein (Fragment) OS=Danio rerio OX=7955 GN=myh9 PE=2 SV=1
283	1	180512_uniprot_zebrafish	Q6AZC1	28	45603	1	1	1	1	0.1	4560.3	0.00422114	Proteasome (Prosome, macropain) 26S subunit, ATPase, 5 OS=Danio rerio OX=7955 GN=psmc5 PE=1 SV=1
284	1	180512_uniprot_zebrafish	F1QXJ6	28	149036	1	1	1	1	0.03	4471.08	0.00413855	Leucine-rich repeats and IQ motif-containing 1 (Fragment) OS=Danio rerio OX=7955 GN=lrriq1 PE=4 SV=1
285	1	180512_uniprot_zebrafish	A0A0R4ICQ6	28	35268	1	1	1	1	0.13	4584.84	0.00424385	Proteasome 26S subunit, non-ATPase 8 OS=Danio rerio OX=7955 GN=psmd8 PE=1 SV=1
286	1	180512_uniprot_zebrafish	B0UYL5	27	35687	1	1	1	1	0.13	4639.31	0.00429427	Dehydrogenase/reductase (SDR family) member 12 OS=Danio rerio OX=7955 GN=dhrs12 PE=1 SV=1
287	1	180512_uniprot_zebrafish	A0A286Y931	27	48341	1	1	1	1	0.09	4350.69	0.00402712	Family with sequence similarity 196 member A OS=Danio rerio OX=7955 GN=fam196ab PE=4 SV=1
288	1	180512_uniprot_zebrafish	E7EXM1	27	76466	1	1	1	1	0.06	4587.96	0.00424674	Wu:fc23c09 OS=Danio rerio OX=7955 GN=wu:fc23c09 PE=1 SV=2
289	1	180512_uniprot_zebrafish	A1L1S8	26	96164	1	1	1	1	0.05	4808.2	0.0044506	Zgc:158312 OS=Danio rerio OX=7955 GN=mogs PE=2 SV=1
290	1	180512_uniprot_zebrafish	F1RDA6	26	79410	1	1	1	1	0.05	3970.5	0.0036752	NADH dehydrogenase (ubiquinone) Fe-S protein 1 OS=Danio rerio OX=7955 GN=ndufs1 PE=1 SV=1
291	1	180512_uniprot_zebrafish	A0A0R4ITA5	24	141393	1	1	1	1	0.03	4241.79	0.00392631	Structural maintenance of chromosomes protein OS=Danio rerio OX=7955 GN=smc3 PE=1 SV=1
292	1	180512_uniprot_zebrafish	B8A4J3	22	84328	1	1	1	1	0.05	4216.4	0.00390281	Actin filament-associated protein 1-like 1a OS=Danio rerio OX=7955 GN=afap1l1a PE=4 SV=1
293	1	180512_uniprot_zebrafish	E9QI85	22	31880	1	1	1	1	0.14	4463.2	0.00413126	Phosphatidylinositol transfer protein, alpha a OS=Danio rerio OX=7955 GN=pitpnaa PE=1 SV=1
294	1	180512_uniprot_zebrafish	A0A0R4IQE3	21	520714	1	1	1	1	0.01	5207.14	0.00481987	Ryanodine receptor 1b (skeletal) (Fragment) OS=Danio rerio OX=7955 GN=ryr1b PE=1 SV=1
295	1	180512_uniprot_zebrafish	A0A0A0VG08	21	25968	1	1	1	1	0.18	4674.24	0.0043266	Cytochrome c oxidase subunit 2 OS=Danio rerio OX=7955 GN=mt-co2 PE=3 SV=1
296	1	180512_uniprot_zebrafish	Q6DBW5	21	15166	1	1	1	1	0.31	4701.46	0.0043518	LSM1, U6 small nuclear RNA-associated OS=Danio rerio OX=7955 GN=lsm1 PE=1 SV=1
									sum of empai =		1.08035e+08	100

## Sheet: 1-DY
List of proteins identified in deyolked 1-cell stage embryos
Family	Member	Database	Accession	Score	Mass	Num. of matches	Num. of significant matches	Num. of sequences	Num. of significant sequences	emPAI	MWxEmpai	protein Content (%)	Description
1	1	180512_uniprot_zebrafish	Q1LWN2	57604	149140	1698	1698	64	64	13.03	1.94329e+06	6.51668	Vitellogenin 1 OS=Danio rerio OX=7955 GN=vtg1 PE=1 SV=1
1	2	180512_uniprot_zebrafish	E9QFD8	48519	149204	1453	1453	64	64	10.81	1.6129e+06	5.40871	Vitellogenin 4 OS=Danio rerio OX=7955 GN=vtg4 PE=1 SV=2
1	3	180512_uniprot_zebrafish	F1Q7L0	48144	149254	1390	1390	61	61	9.82	1.46567e+06	4.91502	Vitellogenin 4 (Fragment) OS=Danio rerio OX=7955 GN=vtg4 PE=1 SV=1
1	4	180512_uniprot_zebrafish	F1RBA0	47681	148738	1381	1381	63	63	10.56	1.57067e+06	5.26712	Vitellogenin 4 OS=Danio rerio OX=7955 GN=vtg4 PE=1 SV=2
1	5	180512_uniprot_zebrafish	F1QHH9	42343	148612	1286	1286	64	64	13.17	1.95722e+06	6.56338	Vitellogenin 5 OS=Danio rerio OX=7955 GN=vtg5 PE=1 SV=2
1	6	180512_uniprot_zebrafish	F1QV15	41625	149920	1297	1297	65	65	12.07	1.80953e+06	6.06812	Vitellogenin 6 (Fragment) OS=Danio rerio OX=7955 GN=vtg6 PE=1 SV=1
1	7	180512_uniprot_zebrafish	F1R2T3	38904	148896	1150	1150	56	56	8.17	1.21648e+06	4.07937	Vitellogenin 7 OS=Danio rerio OX=7955 GN=vtg7 PE=1 SV=1
1	8	180512_uniprot_zebrafish	A0A0R4IY49	37907	148877	1074	1074	57	57	8.43	1.25503e+06	4.20865	Vitellogenin 7 OS=Danio rerio OX=7955 GN=vtg7 PE=1 SV=1
1	9	180512_uniprot_zebrafish	Q1MTC4	21001	179783	667	667	57	57	4.06	729919	2.44772	Vitellogenin 2 OS=Danio rerio OX=7955 GN=vtg2 PE=1 SV=1
1	10	180512_uniprot_zebrafish	Q504J4	8950	36409	355	355	19	19	15.4	560699	1.88026	Vtg1 protein OS=Danio rerio OX=7955 GN=vtg1 PE=2 SV=1
2	1	180512_uniprot_zebrafish	A8WGC6	11925	55096	312	312	18	18	7.08	390080	1.3081	ATP synthase subunit beta OS=Danio rerio OX=7955 GN=atp5f1b PE=1 SV=1
3	1	180512_uniprot_zebrafish	Q7T334	7053	35398	180	180	12	12	5.03	178052	0.597082	Malate dehydrogenase OS=Danio rerio OX=7955 GN=mdh2 PE=1 SV=1
4	1	180512_uniprot_zebrafish	Q08BA1	6184	59707	201	201	19	19	3.17	189271	0.634705	ATP synthase subunit alpha OS=Danio rerio OX=7955 GN=atp5fa1 PE=1 SV=1
5	1	180512_uniprot_zebrafish	F1QFC0	5215	73906	140	140	19	19	2.78	205459	0.688989	Heat shock protein 9 OS=Danio rerio OX=7955 GN=hspa9 PE=1 SV=1
6	1	180512_uniprot_zebrafish	Q9DFT9	4980	139508	161	161	24	24	1.51	210657	0.706421	Vitellogenin 3 (Fragment) OS=Danio rerio OX=7955 GN=vtg3 PE=2 SV=1
7	1	180512_uniprot_zebrafish	A4IGC8	4337	85323	129	129	19	19	2.16	184298	0.618027	Delta-1-pyrroline-5-carboxylate synthase OS=Danio rerio OX=7955 GN=aldh18a1 PE=1 SV=1
8	1	180512_uniprot_zebrafish	Q803B0	4071	61158	108	108	17	17	2.51	153507	0.514772	Heat shock 60 protein 1 OS=Danio rerio OX=7955 GN=hspd1 PE=1 SV=1
9	1	180512_uniprot_zebrafish	A0A0H2UKQ7	3914	33585	84	84	12	12	4.15	139378	0.467392	Pyrroline-5-carboxylate reductase OS=Danio rerio OX=7955 GN=pycr1b PE=1 SV=1
10	1	180512_uniprot_zebrafish	Q6PEI6	3466	84806	81	81	15	15	1.36	115336	0.38677	Aconitate hydratase, mitochondrial OS=Danio rerio OX=7955 GN=aco2 PE=2 SV=1
11	1	180512_uniprot_zebrafish	Q7SZD3	3168	71930	95	95	15	15	1.74	125158	0.419708	Heat shock protein 5 OS=Danio rerio OX=7955 GN=hspa5 PE=2 SV=1
12	1	180512_uniprot_zebrafish	Q1JPX8	3072	56422	90	90	17	17	3.53	199170	0.667899	Aldh2b protein OS=Danio rerio OX=7955 GN=aldh2.2 PE=2 SV=1
12	2	180512_uniprot_zebrafish	F1QZU7	3056	56527	89	89	17	17	3.52	198975	0.667246	Aldehyde dehydrogenase 2 family member, tandem duplicate 2 OS=Danio rerio OX=7955 GN=aldh2.2 PE=1 SV=2
13	1	180512_uniprot_zebrafish	F6P2R4	2668	46424	79	79	13	13	4.71	218657	0.733248	Glycine C-acetyltransferase OS=Danio rerio OX=7955 GN=gcat PE=1 SV=1
14	1	180512_uniprot_zebrafish	A0A0R4IFJ4	2651	129786	119	119	25	25	1.6	207658	0.696363	Pyruvate carboxylase OS=Danio rerio OX=7955 GN=pcxa PE=1 SV=1
15	1	180512_uniprot_zebrafish	Q6DHT4	2477	57083	51	51	10	10	1.27	72495.4	0.243107	Aldehyde dehydrogenase 6 family, member A1 OS=Danio rerio OX=7955 GN=aldh6a1 PE=1 SV=1
16	1	180512_uniprot_zebrafish	A0A286Y9U1	2196	68143	50	50	10	10	0.87	59284.4	0.198805	Retinol saturase (all-trans-retinol 13,14-reductase)-like OS=Danio rerio OX=7955 GN=retsatl PE=1 SV=1
17	1	180512_uniprot_zebrafish	Q4JHL7	2162	30337	71	71	11	11	3.65	110730	0.371324	Voltage-dependent anion channel 2 OS=Danio rerio OX=7955 GN=vdac2 PE=2 SV=1
17	2	180512_uniprot_zebrafish	Q7ZV39	889	30026	33	33	7	7	1.68	50443.7	0.169159	Zgc:56235 OS=Danio rerio OX=7955 GN=zgc:56235 PE=1 SV=1
17	3	180512_uniprot_zebrafish	A8E5I7	534	30051	32	32	6	6	1.33	39967.8	0.134029	Voltage-dependent anion channel 3 OS=Danio rerio OX=7955 GN=vdac3 PE=2 SV=1
18	1	180512_uniprot_zebrafish	Q7ZVF9	2156	41726	66	66	11	11	3.16	131854	0.442162	Actin, cytoplasmic 2 OS=Danio rerio OX=7955 GN=actbb PE=2 SV=2
18	2	180512_uniprot_zebrafish	Q3B727	1706	41811	52	52	9	9	2.06	86130.7	0.288832	Zgc:123289 OS=Danio rerio OX=7955 GN=zgc:123289 PE=2 SV=1
18	3	180512_uniprot_zebrafish	F1QUN8	748	41992	28	28	6	6	0.84	35273.3	0.118286	Actin, alpha 1a, skeletal muscle OS=Danio rerio OX=7955 GN=acta1a PE=3 SV=1
19	1	180512_uniprot_zebrafish	B0S5C5	2064	41760	61	61	13	13	4.65	194184	0.65118	Acetyl-CoA acyltransferase 2 OS=Danio rerio OX=7955 GN=acaa2 PE=1 SV=1
19	2	180512_uniprot_zebrafish	A0A0G2KML7	975	24954	27	27	7	7	3.58	89335.3	0.299579	Uncharacterized protein OS=Danio rerio OX=7955 PE=3 SV=1
20	1	180512_uniprot_zebrafish	Q5RKM2	2023	79382	58	58	15	15	1.5	119073	0.399301	NADH dehydrogenase (Ubiquinone) Fe-S protein 1 OS=Danio rerio OX=7955 GN=ndufs1 PE=2 SV=1
21	1	180512_uniprot_zebrafish	Q6IQ59	2018	48093	64	64	14	14	3.51	168806	0.566078	Ubiquinol-cytochrome c reductase core protein 2b OS=Danio rerio OX=7955 GN=uqcrc2b PE=1 SV=1
22	1	180512_uniprot_zebrafish	Q7ZUP6	1935	50365	54	54	11	11	2	100730	0.33779	Isocitrate dehydrogenase [NADP] OS=Danio rerio OX=7955 GN=idh2 PE=2 SV=1
22	2	180512_uniprot_zebrafish	B0UXL2	102	48473	7	7	3	3	0.3	14541.9	0.0487651	Isocitrate dehydrogenase [NADP] OS=Danio rerio OX=7955 GN=idh1 PE=1 SV=1
23	1	180512_uniprot_zebrafish	Q7ZTH6	1820	49940	58	58	12	12	2.3	114862	0.38518	Hydroxyacyl-Coenzyme A dehydrogenase/3-ketoacyl-Coenzyme A thiolase/enoyl-Coenzyme A hydratase (Trifunctional protein), beta subunit OS=Danio rerio OX=7955 GN=hadhb PE=2 SV=1
24	1	180512_uniprot_zebrafish	A2CG95	1769	46321	60	60	11	11	1.75	81061.8	0.271834	Acyl-CoA dehydrogenase medium chain OS=Danio rerio OX=7955 GN=acadm PE=1 SV=1
25	1	180512_uniprot_zebrafish	Q5XJS8	1724	27040	48	48	6	6	2.48	67059.2	0.224877	Hsd17b10 protein OS=Danio rerio OX=7955 GN=hsd17b10 PE=1 SV=1
26	1	180512_uniprot_zebrafish	A7YT47	1651	81823	74	74	18	18	2.15	175919	0.589931	Hadha protein OS=Danio rerio OX=7955 GN=hadhaa PE=1 SV=1
26	2	180512_uniprot_zebrafish	A3KMH5	1532	82835	66	66	17	17	1.67	138334	0.463893	Zgc:158138 protein OS=Danio rerio OX=7955 GN=hadhab PE=2 SV=1
27	1	180512_uniprot_zebrafish	Q6DRD1	1626	22468	49	49	6	6	2.72	61113	0.204937	ATP synthase oligomycin sensitivity conferral protein OS=Danio rerio OX=7955 GN=atp5po PE=1 SV=1
28	1	180512_uniprot_zebrafish	A0A0R4IG82	1499	49043	37	37	9	9	1.6	78468.8	0.263139	Ubiquinol-cytochrome c reductase core protein 2a OS=Danio rerio OX=7955 GN=uqcrc2a PE=1 SV=1
29	1	180512_uniprot_zebrafish	F1QCD4	1453	47380	45	45	7	7	0.87	41220.6	0.13823	Aspartate aminotransferase OS=Danio rerio OX=7955 GN=got2b PE=1 SV=1
29	2	180512_uniprot_zebrafish	Q7SYK7	1402	47557	41	41	8	8	1.24	58970.7	0.197753	Aspartate aminotransferase OS=Danio rerio OX=7955 GN=got2a PE=1 SV=1
30	1	180512_uniprot_zebrafish	A7MC71	1444	47199	42	42	5	5	0.88	41535.1	0.139285	Zp2.3 protein (Fragment) OS=Danio rerio OX=7955 GN=zp2.3 PE=2 SV=1
31	1	180512_uniprot_zebrafish	Q6AZB2	1429	57167	39	39	6	6	1.11	63455.4	0.212792	Succinyl-CoA:3-ketoacid-coenzyme A transferase OS=Danio rerio OX=7955 GN=oxct1a PE=1 SV=1
32	1	180512_uniprot_zebrafish	Q8JHI0	1408	32742	57	57	9	9	2.65	86766.3	0.290964	Solute carrier family 25 (mitochondrial carrier; adenine nucleotide translocator), member 5 OS=Danio rerio OX=7955 GN=slc25a5 PE=1 SV=1
33	1	180512_uniprot_zebrafish	Q6NWC1	1290	30607	58	58	10	10	2.98	91208.9	0.305861	Vdac1 protein OS=Danio rerio OX=7955 GN=vdac1 PE=1 SV=1
34	1	180512_uniprot_zebrafish	Q7ZUS9	1275	35069	37	37	7	7	1.63	57162.5	0.19169	Electron-transfer-flavoprotein, alpha polypeptide OS=Danio rerio OX=7955 GN=etfa PE=2 SV=1
35	1	180512_uniprot_zebrafish	Q6PC13	1265	33337	59	59	10	10	4.94	164685	0.552257	Prohibitin 2 OS=Danio rerio OX=7955 GN=phb2a PE=1 SV=1
35	2	180512_uniprot_zebrafish	F1R9C6	626	33764	27	27	5	5	0.87	29374.7	0.0985056	Prohibitin 2b OS=Danio rerio OX=7955 GN=phb2b PE=1 SV=2
36	1	180512_uniprot_zebrafish	A5D6S3	1259	83465	50	50	12	12	0.95	79291.8	0.265898	Methylmalonyl CoA mutase OS=Danio rerio OX=7955 GN=mut PE=1 SV=1
37	1	180512_uniprot_zebrafish	Q4VBU7	1230	15886	34	34	4	4	3.85	61161.1	0.205099	Cox5aa protein OS=Danio rerio OX=7955 GN=cox5aa PE=1 SV=1
37	2	180512_uniprot_zebrafish	A0A0R4IVC8	1121	15506	30	30	3	3	2.83	43882	0.147155	Cytochrome c oxidase subunit Vab OS=Danio rerio OX=7955 GN=cox5ab PE=1 SV=1
38	1	180512_uniprot_zebrafish	Q803R9	1225	55568	38	38	8	8	0.85	47232.8	0.158391	Aldehyde dehydrogenase 7 family, member A1 OS=Danio rerio OX=7955 GN=aldh7a1 PE=2 SV=1
38	2	180512_uniprot_zebrafish	F1QR17	1149	59049	38	38	8	8	0.92	54325.1	0.182175	Aldehyde dehydrogenase 7 family, member A1 OS=Danio rerio OX=7955 GN=aldh7a1 PE=1 SV=1
39	1	180512_uniprot_zebrafish	A0A286Y9D5	1223	83304	35	35	10	10	0.67	55813.7	0.187167	MICOS complex subunit MIC60 OS=Danio rerio OX=7955 GN=immt PE=1 SV=1
40	1	180512_uniprot_zebrafish	Q6P5L8	1223	44392	37	37	9	9	1.37	60817	0.203945	Hydroxysteroid dehydrogenase-like protein 2 OS=Danio rerio OX=7955 GN=hsdl2 PE=2 SV=1
41	1	180512_uniprot_zebrafish	Q6P6E0	1210	11308	50	50	6	6	11.87	134226	0.450116	ATP synthase, H+-transporting, mitochondrial F0 complex, subunit g OS=Danio rerio OX=7955 GN=atp5l PE=1 SV=1
42	1	180512_uniprot_zebrafish	A0A0R4IPV5	1165	56971	43	43	10	10	1.28	72922.9	0.244541	Protein disulfide-isomerase OS=Danio rerio OX=7955 GN=p4hb PE=1 SV=1
43	1	180512_uniprot_zebrafish	F1QN45	1156	193148	36	36	11	11	0.28	54081.4	0.181358	Si:dkey-88l16.3 (Fragment) OS=Danio rerio OX=7955 GN=si:dkey-88l16.3 PE=1 SV=1
44	1	180512_uniprot_zebrafish	Q7T1D9	1139	31015	51	51	6	6	2.42	75056.3	0.251695	Echs1 protein (Fragment) OS=Danio rerio OX=7955 GN=echs1 PE=2 SV=1
45	1	180512_uniprot_zebrafish	Q7T1D8	1077	29667	44	44	7	7	1.72	51027.2	0.171116	Phb OS=Danio rerio OX=7955 GN=phb PE=1 SV=1
46	1	180512_uniprot_zebrafish	Q6TNU6	1061	53587	33	33	9	9	1.21	64840.3	0.217436	Dihydrolipoyl dehydrogenase OS=Danio rerio OX=7955 GN=dldh PE=1 SV=1
47	1	180512_uniprot_zebrafish	F1RBU0	1057	81003	40	40	8	8	0.52	42121.6	0.141251	Apoptosis-inducing factor, mitochondrion-associated 1 OS=Danio rerio OX=7955 GN=aifm1 PE=1 SV=2
48	1	180512_uniprot_zebrafish	Q5BJ17	1055	49213	34	34	9	9	1.83	90059.8	0.302008	Elongation factor Tu OS=Danio rerio OX=7955 GN=tufm PE=1 SV=1
49	1	180512_uniprot_zebrafish	B2GT34	1050	51718	37	37	5	5	0.78	40340	0.135277	Citrate synthase OS=Danio rerio OX=7955 GN=cs PE=2 SV=1
50	1	180512_uniprot_zebrafish	A0A286Y9Q9	1033	15738	37	37	4	4	1.89	29744.8	0.0997468	Si:ch211-12h2.6 OS=Danio rerio OX=7955 GN=si:ch211-12h2.6 PE=4 SV=1
50	2	180512_uniprot_zebrafish	F1QL37	657	15188	24	24	4	4	2	30376	0.101863	Si:dkeyp-98a7.3 (Fragment) OS=Danio rerio OX=7955 GN=si:dkeyp-98a7.3 PE=4 SV=1
50	3	180512_uniprot_zebrafish	A7E2K6	352	14791	13	13	3	3	1.33	19672	0.0659685	Si:ch211-250e5.16 OS=Danio rerio OX=7955 GN=si:ch211-250e5.16 PE=1 SV=1
50	4	180512_uniprot_zebrafish	A0A0R4IW53	134	18855	5	5	2	2	0.56	10558.8	0.0354081	Si:ch211-12h2.8 OS=Danio rerio OX=7955 GN=si:ch211-12h2.8 PE=1 SV=1
50	5	180512_uniprot_zebrafish	A7MBZ3	113	25403	6	6	3	3	0.65	16512	0.0553715	Zgc:171776 protein OS=Danio rerio OX=7955 GN=zgc:171776 PE=2 SV=1
51	1	180512_uniprot_zebrafish	Q6PBX8	1010	26578	31	31	3	3	0.89	23654.4	0.0793231	NADH dehydrogenase (ubiquinone) flavoprotein 2 OS=Danio rerio OX=7955 GN=ndufv2 PE=1 SV=1
52	1	180512_uniprot_zebrafish	F1QPL7	967	79103	32	32	14	14	1.25	98878.8	0.331582	Propionyl CoA carboxylase, alpha polypeptide (Fragment) OS=Danio rerio OX=7955 GN=pcca PE=1 SV=1
53	1	180512_uniprot_zebrafish	Q1ECX9	946	72421	38	38	13	13	1.42	102838	0.344858	Protein disulfide-isomerase A4 OS=Danio rerio OX=7955 GN=pdia4 PE=1 SV=1
54	1	180512_uniprot_zebrafish	Q7SXI1	937	12584	25	25	5	5	9.12	114766	0.384859	Cox7a2l protein OS=Danio rerio OX=7955 GN=cox7a3 PE=1 SV=1
55	1	180512_uniprot_zebrafish	F1R4C8	916	29466	35	35	5	5	1.05	30939.3	0.103752	NADH dehydrogenase (ubiquinone) Fe-S protein 3, (NADH-coenzyme Q reductase) OS=Danio rerio OX=7955 GN=ndufs3 PE=1 SV=1
56	1	180512_uniprot_zebrafish	Q6NYQ7	914	112711	34	34	8	8	0.36	40576	0.136068	Nicotinamide nucleotide transhydrogenase OS=Danio rerio OX=7955 GN=nnt PE=1 SV=1
57	1	180512_uniprot_zebrafish	Q5BJB9	913	26849	37	37	7	7	2.01	53966.5	0.180972	Prdx3 protein OS=Danio rerio OX=7955 GN=prdx3 PE=2 SV=1
58	1	180512_uniprot_zebrafish	A0A0R4IHT0	910	75312	32	32	9	9	0.67	50459	0.16921	Solute carrier family 25 (aspartate/glutamate carrier), member 12 OS=Danio rerio OX=7955 GN=slc25a12 PE=1 SV=1
59	1	180512_uniprot_zebrafish	F1R9Y9	903	27526	39	39	10	10	4.41	121390	0.40707	Electron-transfer-flavoprotein, beta polypeptide OS=Danio rerio OX=7955 GN=etfb PE=1 SV=1
59	2	180512_uniprot_zebrafish	Q7ZV76	851	27508	37	37	10	10	4.41	121310	0.406804	Electron-transfer-flavoprotein, beta polypeptide OS=Danio rerio OX=7955 GN=etfb PE=2 SV=1
60	1	180512_uniprot_zebrafish	A2BIN5	903	61683	26	26	7	7	0.86	53047.4	0.17789	Methylcrotonoyl-CoA carboxylase 2 (beta) OS=Danio rerio OX=7955 GN=mccc2 PE=1 SV=1
61	1	180512_uniprot_zebrafish	F1Q5K3	883	102750	34	34	11	11	0.65	66787.5	0.223966	Sarcosine dehydrogenase OS=Danio rerio OX=7955 GN=sardh PE=1 SV=1
61	2	180512_uniprot_zebrafish	Q7ZTU7	700	74649	28	28	7	7	0.58	43296.4	0.145191	Sarcosine dehydrogenase OS=Danio rerio OX=7955 GN=sardh PE=2 SV=1
62	1	180512_uniprot_zebrafish	B2GRL2	876	114899	28	28	7	7	0.4	45959.6	0.154122	Pitrm1 protein OS=Danio rerio OX=7955 GN=pitrm1 PE=2 SV=1
63	1	180512_uniprot_zebrafish	Q5XJJ3	855	28153	27	27	7	7	1.86	52364.6	0.1756	ATP synthase, H+ transporting, mitochondrial F0 complex, subunit b, isoform 1 OS=Danio rerio OX=7955 GN=atp5pb PE=2 SV=1
64	1	180512_uniprot_zebrafish	A0A0R4IDW2	839	37160	22	22	5	5	0.77	28613.2	0.095952	Glycogenin 1a OS=Danio rerio OX=7955 GN=gyg1a PE=1 SV=1
65	1	180512_uniprot_zebrafish	F1Q7J1	838	48257	21	21	4	4	0.42	20267.9	0.0679669	MICOS complex subunit (Fragment) OS=Danio rerio OX=7955 GN=apool PE=1 SV=1
66	1	180512_uniprot_zebrafish	Q6PC77	834	18246	34	34	6	6	2.98	54373.1	0.182336	ATP synthase subunit d, mitochondrial OS=Danio rerio OX=7955 GN=atp5pd PE=1 SV=1
67	1	180512_uniprot_zebrafish	Q6P0T0	829	23688	26	26	3	3	0.71	16818.5	0.0563994	NADH dehydrogenase (Ubiquinone) Fe-S protein 8, (NADH-coenzyme Q reductase) OS=Danio rerio OX=7955 GN=ndufs8a PE=1 SV=1
68	1	180512_uniprot_zebrafish	Q6DI22	828	33315	23	23	5	5	0.89	29650.4	0.09943	Hydroxyacyl-CoA dehydrogenase OS=Danio rerio OX=7955 GN=hadh PE=1 SV=1
69	1	180512_uniprot_zebrafish	A0A0R4IGI1	823	36076	17	17	3	3	0.42	15151.9	0.0508107	Glyceraldehyde-3-phosphate dehydrogenase OS=Danio rerio OX=7955 GN=gapdh PE=1 SV=1
70	1	180512_uniprot_zebrafish	F1QB21	819	35516	32	32	7	7	1.31	46526	0.156021	2,4-dienoyl CoA reductase 1, mitochondrial OS=Danio rerio OX=7955 GN=decr1 PE=1 SV=1
71	1	180512_uniprot_zebrafish	Q7SX99	812	54826	16	16	4	4	0.47	25768.2	0.0864116	Fumarate hydratase, mitochondrial OS=Danio rerio OX=7955 GN=fh PE=2 SV=1
72	1	180512_uniprot_zebrafish	B0V0X1	803	60644	30	30	7	7	0.76	46089.4	0.154557	Propionyl CoA carboxylase, beta polypeptide OS=Danio rerio OX=7955 GN=pccb PE=1 SV=1
73	1	180512_uniprot_zebrafish	Q6IQJ2	784	49769	30	30	6	6	0.98	48773.6	0.163558	Tubulin beta chain OS=Danio rerio OX=7955 GN=zgc:55461 PE=1 SV=1
74	1	180512_uniprot_zebrafish	Q6IQR5	780	41830	25	25	5	5	0.84	35137.2	0.11783	Isocitrate dehydrogenase [NAD] subunit, mitochondrial OS=Danio rerio OX=7955 GN=idh3b PE=2 SV=1
75	1	180512_uniprot_zebrafish	F1QJD7	770	19314	17	17	5	5	1.96	37855.4	0.126945	Si:ch211-226h8.14 (Fragment) OS=Danio rerio OX=7955 GN=si:ch211-226h8.14 PE=1 SV=1
75	2	180512_uniprot_zebrafish	A0A0R4IZT9	677	16293	21	21	5	5	2.6	42361.8	0.142057	Zgc:172218 OS=Danio rerio OX=7955 GN=zgc:172218 PE=4 SV=1
75	3	180512_uniprot_zebrafish	Q7SXG7	591	66289	16	16	4	4	0.29	19223.8	0.0644655	Brd7 protein OS=Danio rerio OX=7955 GN=brd7 PE=2 SV=1
75	4	180512_uniprot_zebrafish	A7MBW0	330	16448	11	11	5	5	2.57	42271.4	0.141754	Zgc:171717 protein OS=Danio rerio OX=7955 GN=zgc:171717 PE=2 SV=1
75	5	180512_uniprot_zebrafish	E9QFV1	102	24767	6	6	2	2	0.41	10154.5	0.0340522	DEAD (Asp-Glu-Ala-Asp) box polypeptide 41 OS=Danio rerio OX=7955 GN=ddx41 PE=1 SV=1
76	1	180512_uniprot_zebrafish	Q4VBU0	737	50747	27	27	7	7	0.96	48717.1	0.163369	2-oxoisovalerate dehydrogenase subunit alpha OS=Danio rerio OX=7955 GN=bckdha PE=1 SV=1
77	1	180512_uniprot_zebrafish	F1QM44	734	57115	34	34	7	7	0.82	46834.3	0.157055	Fatty-acid amide hydrolase 2-B OS=Danio rerio OX=7955 GN=faah2b PE=1 SV=1
78	1	180512_uniprot_zebrafish	Q90WA5	708	47978	19	19	5	5	0.56	26867.7	0.0900985	Protein disulfide isomerase family A, member 6 OS=Danio rerio OX=7955 GN=pdia6 PE=1 SV=1
79	1	180512_uniprot_zebrafish	F1Q8J4	705	71039	35	35	11	11	1.06	75301.3	0.252517	Acyl-CoA dehydrogenase very long chain OS=Danio rerio OX=7955 GN=acadvl PE=1 SV=1
79	2	180512_uniprot_zebrafish	F1QIL6	63	69597	3	3	2	2	0.13	9047.61	0.0303404	Acyl-CoA dehydrogenase family, member 9 OS=Danio rerio OX=7955 GN=acad9 PE=1 SV=1
80	1	180512_uniprot_zebrafish	Q7ZWJ6	703	28833	24	24	6	6	1.79	51611.1	0.173073	Zgc:56466 OS=Danio rerio OX=7955 GN=nipsnap3a PE=2 SV=1
80	2	180512_uniprot_zebrafish	F1QWR0	415	30818	20	20	6	6	1.61	49617	0.166386	Nipsnap homolog 3A (C. elegans) OS=Danio rerio OX=7955 GN=nipsnap3a PE=1 SV=1
81	1	180512_uniprot_zebrafish	Q7T368	681	39283	26	26	7	7	1.37	53817.7	0.180473	Pyruvate dehydrogenase (Lipoamide) beta OS=Danio rerio OX=7955 GN=pdhb PE=1 SV=1
82	1	180512_uniprot_zebrafish	Q5RH26	679	32128	19	19	5	5	1.21	38874.9	0.130364	ATP synthase subunit gamma OS=Danio rerio OX=7955 GN=atp5f1c PE=1 SV=1
83	1	180512_uniprot_zebrafish	Q6NV33	672	39957	27	27	5	5	0.89	35561.7	0.119253	Isocitrate dehydrogenase [NAD] subunit, mitochondrial OS=Danio rerio OX=7955 GN=idh3a PE=1 SV=1
84	1	180512_uniprot_zebrafish	A0A0R4IMF8	659	71166	21	21	8	8	0.62	44122.9	0.147963	Heat shock cognate 71 kDa protein OS=Danio rerio OX=7955 GN=hspa8 PE=1 SV=1
85	1	180512_uniprot_zebrafish	A3KQR0	655	49421	23	23	7	7	0.99	48926.8	0.164072	Acyl-CoA dehydrogenase long chain OS=Danio rerio OX=7955 GN=acadl PE=1 SV=1
86	1	180512_uniprot_zebrafish	B0S751	642	42880	20	20	5	5	0.81	34732.8	0.116474	Prostaglandin E synthase 2-like OS=Danio rerio OX=7955 GN=ptgesl PE=1 SV=1
87	1	180512_uniprot_zebrafish	A0A0R4IH79	632	107721	28	28	9	9	0.43	46320	0.15533	Lon protease homolog, mitochondrial OS=Danio rerio OX=7955 GN=lonp1 PE=1 SV=1
88	1	180512_uniprot_zebrafish	Q6NSN3	630	52079	27	27	4	4	0.63	32809.8	0.110025	Ubiquinol-cytochrome c reductase core protein I OS=Danio rerio OX=7955 GN=uqcrc1 PE=2 SV=1
89	1	180512_uniprot_zebrafish	F6NLI6	624	22870	25	25	5	5	1.51	34533.7	0.115806	Peptidyl-prolyl cis-trans isomerase OS=Danio rerio OX=7955 GN=ppib PE=1 SV=1
90	1	180512_uniprot_zebrafish	A0A0G2KLD8	620	31152	27	27	4	4	1.96	61057.9	0.204753	Biphenyl hydrolase like OS=Danio rerio OX=7955 GN=bphl PE=1 SV=1
91	1	180512_uniprot_zebrafish	A0A0R4IR98	618	81960	22	22	7	7	0.52	42619.2	0.14292	TNF receptor-associated protein 1 OS=Danio rerio OX=7955 GN=trap1 PE=1 SV=1
91	2	180512_uniprot_zebrafish	O57521	385	83305	13	13	4	4	0.23	19160.2	0.064252	Heat shock protein HSP 90-beta OS=Danio rerio OX=7955 GN=hsp90ab1 PE=1 SV=2
92	1	180512_uniprot_zebrafish	Q6DHD5	594	36457	18	18	4	4	0.79	28801	0.0965819	Zgc:92502 OS=Danio rerio OX=7955 GN=akr7a3 PE=2 SV=1
93	1	180512_uniprot_zebrafish	Q6P3G1	593	124306	18	18	6	6	0.23	28590.4	0.0958755	Ceruloplasmin OS=Danio rerio OX=7955 GN=cp PE=1 SV=1
94	1	180512_uniprot_zebrafish	A0A0R4ICK7	590	59564	26	26	8	8	1.04	61946.6	0.207733	Catalase OS=Danio rerio OX=7955 GN=cat PE=1 SV=1
95	1	180512_uniprot_zebrafish	A2ARG7	586	8312	19	19	3	3	3.34	27762.1	0.0930978	ATP synthase, H+ transporting, mitochondrial Fo complex, subunit Eb OS=Danio rerio OX=7955 GN=atp5meb PE=1 SV=2
95	2	180512_uniprot_zebrafish	A7YY99	529	8369	21	21	4	4	6.09	50967.2	0.170914	ATP synthase, H+ transporting, mitochondrial Fo complex, subunit Ea OS=Danio rerio OX=7955 GN=atp5mea PE=1 SV=1
96	1	180512_uniprot_zebrafish	A8KB38	571	27756	17	17	4	4	1.14	31641.8	0.106108	Zgc:171517 protein OS=Danio rerio OX=7955 GN=zgc:171517 PE=2 SV=1
96	2	180512_uniprot_zebrafish	A0A286YAE6	349	27790	9	9	3	3	0.84	23343.6	0.0782808	Quinoid dihydropteridine reductase b2 OS=Danio rerio OX=7955 GN=qdprb2 PE=1 SV=1
97	1	180512_uniprot_zebrafish	A0A0R4IGN3	570	51104	23	23	8	8	0.95	48548.8	0.162804	Protein disulfide-isomerase (Fragment) OS=Danio rerio OX=7955 GN=pdia3 PE=1 SV=1
98	1	180512_uniprot_zebrafish	A0A286YAP4	563	93497	26	26	9	9	0.51	47683.5	0.159903	Heat shock protein 90, beta (grp94), member 1 OS=Danio rerio OX=7955 GN=hsp90b1 PE=1 SV=1
99	1	180512_uniprot_zebrafish	Q6DGX1	560	34148	18	18	4	4	0.64	21854.7	0.073288	Succinate--CoA ligase [ADP/GDP-forming] subunit alpha, mitochondrial OS=Danio rerio OX=7955 GN=suclg1 PE=2 SV=1
100	1	180512_uniprot_zebrafish	Q6AXI7	554	43520	20	20	6	6	0.98	42649.6	0.143022	Acyl-CoA dehydrogenase short chain OS=Danio rerio OX=7955 GN=acads PE=1 SV=1
101	1	180512_uniprot_zebrafish	F1QUQ0	553	109842	19	19	8	8	0.37	40641.5	0.136288	Isoleucyl-tRNA synthetase 2, mitochondrial OS=Danio rerio OX=7955 GN=iars2 PE=1 SV=1
102	1	180512_uniprot_zebrafish	F1QFQ6	541	48652	17	17	5	5	0.69	33569.9	0.112574	Dihydrolipoamide S-succinyltransferase OS=Danio rerio OX=7955 GN=dlst PE=1 SV=1
103	1	180512_uniprot_zebrafish	A0A0R4IYY0	535	27062	25	25	5	5	1.98	53582.8	0.179685	Zgc:112056 OS=Danio rerio OX=7955 GN=zgc:112056 PE=1 SV=1
104	1	180512_uniprot_zebrafish	A0A0R4IQZ3	534	35196	17	17	7	7	1.33	46810.7	0.156976	Enoyl-CoA delta isomerase 1 OS=Danio rerio OX=7955 GN=eci1 PE=1 SV=1
105	1	180512_uniprot_zebrafish	A0A0R4IJR3	530	24034	30	30	4	4	1.01	24274.3	0.081402	Oogenesis-related gene OS=Danio rerio OX=7955 GN=org PE=1 SV=1
106	1	180512_uniprot_zebrafish	Q6P5J4	525	19460	16	16	4	4	1.37	26660.2	0.0894028	Peptidyl-prolyl cis-trans isomerase (Fragment) OS=Danio rerio OX=7955 GN=ppiaa PE=2 SV=1
107	1	180512_uniprot_zebrafish	X1WHQ5	523	21720	19	19	4	4	1.17	25412.4	0.0852184	Mitochondrial ribosomal protein L12 OS=Danio rerio OX=7955 GN=mrpl12 PE=1 SV=1
108	1	180512_uniprot_zebrafish	B3DIV6	509	69163	18	18	4	4	0.45	31123.4	0.10437	Acetyltransferase component of pyruvate dehydrogenase complex OS=Danio rerio OX=7955 GN=dlat PE=1 SV=1
109	1	180512_uniprot_zebrafish	F6NP87	503	42876	20	20	4	4	0.81	34729.6	0.116463	NADH dehydrogenase (ubiquinone) 1 alpha subcomplex, 9a OS=Danio rerio OX=7955 GN=ndufa9a PE=1 SV=1
110	1	180512_uniprot_zebrafish	A0A0R4IJE3	502	44874	16	16	5	5	0.61	27373.1	0.0917936	Aminomethyltransferase OS=Danio rerio OX=7955 GN=amt PE=1 SV=1
111	1	180512_uniprot_zebrafish	F5H8N4	499	163406	20	20	8	8	0.23	37583.4	0.126033	Leucine-rich pentatricopeptide repeat-containing OS=Danio rerio OX=7955 GN=lrpprc PE=1 SV=2
112	1	180512_uniprot_zebrafish	Q2PZQ8	475	47208	21	21	4	4	0.43	20299.4	0.0680725	Zona pellucida glycoprotein 3.2 OS=Danio rerio OX=7955 GN=zp3 PE=4 SV=1
112	2	180512_uniprot_zebrafish	A7MBZ5	460	46744	22	22	4	4	0.44	20567.4	0.0689709	LOC100007710 protein OS=Danio rerio OX=7955 GN=LOC100007710 PE=2 SV=1
113	1	180512_uniprot_zebrafish	A0A0R4IA33	484	48265	19	19	4	4	0.42	20271.3	0.0679781	Pepsinogen 3, group I (pepsinogen A) OS=Danio rerio OX=7955 PE=1 SV=1
114	1	180512_uniprot_zebrafish	Q6P3L9	481	59939	29	29	10	10	1.19	71327.4	0.239191	Glutamate dehydrogenase 1 OS=Danio rerio OX=7955 GN=glud1b PE=1 SV=1
114	2	180512_uniprot_zebrafish	A0A0R4IUG7	304	60321	17	17	7	7	0.64	38605.4	0.12946	Glutamate dehydrogenase 1a OS=Danio rerio OX=7955 GN=glud1a PE=1 SV=1
115	1	180512_uniprot_zebrafish	Q2TV65	480	24963	7	7	1	1	0.18	4493.34	0.015068	Superoxide dismutase OS=Danio rerio OX=7955 GN=sod2 PE=2 SV=1
116	1	180512_uniprot_zebrafish	F1R858	480	73669	16	16	6	6	0.42	30941	0.103758	Serotransferrin OS=Danio rerio OX=7955 GN=tfa PE=1 SV=2
117	1	180512_uniprot_zebrafish	Q4JIY5	479	50029	17	17	3	3	0.41	20511.9	0.0687849	Elongation factor 1-alpha OS=Danio rerio OX=7955 GN=eef1a1l1 PE=2 SV=1
118	1	180512_uniprot_zebrafish	Q6IQI7	478	11013	25	25	7	7	12.86	141627	0.474935	Heat shock 10 protein 1 OS=Danio rerio OX=7955 GN=hspe1 PE=1 SV=1
119	1	180512_uniprot_zebrafish	Q6ZM23	477	8474	12	12	3	3	3.27	27710	0.0929231	Cytochrome c oxidase subunit VIc OS=Danio rerio OX=7955 GN=cox6c PE=1 SV=1
120	1	180512_uniprot_zebrafish	A0A0R4IP01	477	115565	15	15	6	6	0.25	28891.2	0.0968844	Oxoglutarate (alpha-ketoglutarate) dehydrogenase a (lipoamide) OS=Danio rerio OX=7955 GN=ogdha PE=1 SV=1
121	1	180512_uniprot_zebrafish	Q4KME8	462	53513	17	17	5	5	0.61	32642.9	0.109465	Vesicle amine transport protein 1 homolog (T californica) OS=Danio rerio OX=7955 GN=vat1 PE=2 SV=1
122	1	180512_uniprot_zebrafish	A7MBM0	461	100440	13	13	4	4	0.24	24105.6	0.0808361	Zgc:165522 protein OS=Danio rerio OX=7955 GN=lars2 PE=2 SV=1
123	1	180512_uniprot_zebrafish	Q4VBI5	458	11069	15	15	6	6	12.52	138584	0.46473	NADH dehydrogenase [ubiquinone] 1 alpha subcomplex subunit 2 OS=Danio rerio OX=7955 GN=ndufa2 PE=1 SV=1
124	1	180512_uniprot_zebrafish	Q1LWH1	457	16346	15	15	2	2	0.67	10951.8	0.036726	Ribosomal protein S16 OS=Danio rerio OX=7955 GN=rps16 PE=1 SV=1
125	1	180512_uniprot_zebrafish	F1RBS6	444	17251	15	15	3	3	1.65	28464.1	0.0954522	Nucleoside diphosphate kinase OS=Danio rerio OX=7955 GN=nme2b.1 PE=1 SV=1
126	1	180512_uniprot_zebrafish	F1QNZ1	436	36677	20	20	6	6	1	36677	0.122993	Zgc:110783 OS=Danio rerio OX=7955 GN=zgc:110783 PE=1 SV=1
127	1	180512_uniprot_zebrafish	A0A0R4II76	433	44678	15	15	4	4	0.46	20551.9	0.068919	Acetyl-CoA acetyltransferase, mitochondrial OS=Danio rerio OX=7955 GN=acat1 PE=1 SV=1
128	1	180512_uniprot_zebrafish	Q7ZYX0	432	51451	21	21	5	5	0.64	32928.6	0.110423	Scavenger receptor class B, member 1 OS=Danio rerio OX=7955 GN=scarb1 PE=2 SV=1
129	1	180512_uniprot_zebrafish	Q804G7	429	35611	11	11	4	4	0.61	21722.7	0.0728453	Annexin OS=Danio rerio OX=7955 GN=anxa4 PE=1 SV=1
130	1	180512_uniprot_zebrafish	Q4VBT9	426	19431	21	21	7	7	4.64	90159.8	0.302344	Cox4i1 protein OS=Danio rerio OX=7955 GN=cox4i1 PE=2 SV=1
131	1	180512_uniprot_zebrafish	F1QF63	409	157943	17	17	7	7	0.21	33168	0.111226	Zgc:165518 OS=Danio rerio OX=7955 GN=zgc:165518 PE=1 SV=1
131	2	180512_uniprot_zebrafish	E7FFZ3	241	158263	11	11	5	5	0.14	22156.8	0.0743011	Si:dkey-46g23.2 OS=Danio rerio OX=7955 GN=si:dkey-46g23.2 PE=1 SV=2
131	3	180512_uniprot_zebrafish	A0A0R4IPE2	65	160022	3	3	2	2	0.05	8001.1	0.026831	Si:dkey-46g23.5 OS=Danio rerio OX=7955 GN=si:dkey-46g23.5 PE=1 SV=1
132	1	180512_uniprot_zebrafish	Q7SXM1	403	10081	18	18	4	4	4.1	41332.1	0.138604	Cytochrome c oxidase subunit OS=Danio rerio OX=7955 GN=cox6b2 PE=1 SV=1
133	1	180512_uniprot_zebrafish	A0A0R4IMM2	401	26525	6	6	2	2	0.38	10079.5	0.0338008	28S ribosomal protein S7, mitochondrial OS=Danio rerio OX=7955 GN=mrps7 PE=1 SV=1
134	1	180512_uniprot_zebrafish	Q6DG23	396	39074	8	8	3	3	0.39	15238.9	0.0511023	Zgc:92030 OS=Danio rerio OX=7955 GN=eci2 PE=2 SV=1
135	1	180512_uniprot_zebrafish	A0A0R4ITN5	396	72370	11	11	5	5	0.34	24605.8	0.0825135	Succinate dehydrogenase [ubiquinone] flavoprotein subunit, mitochondrial OS=Danio rerio OX=7955 GN=sdha PE=1 SV=1
136	1	180512_uniprot_zebrafish	Q9PUL9	395	33023	14	14	4	4	0.67	22125.4	0.0741957	Mitochondrial carrier homolog 2 OS=Danio rerio OX=7955 GN=mtch2 PE=1 SV=1
137	1	180512_uniprot_zebrafish	F1QE62	394	34610	11	11	3	3	0.63	21804.3	0.0731189	3-hydroxyisobutyrate dehydrogenase OS=Danio rerio OX=7955 GN=hibadhb PE=1 SV=1
138	1	180512_uniprot_zebrafish	A0JMP7	394	77993	15	15	6	6	0.39	30417.3	0.102002	Zgc:154106 OS=Danio rerio OX=7955 GN=mccc1 PE=2 SV=1
139	1	180512_uniprot_zebrafish	A0A0R4IUE2	392	40114	11	11	5	5	0.7	28079.8	0.0941633	NADH dehydrogenase (ubiquinone) flavoprotein 3 OS=Danio rerio OX=7955 GN=ndufv3 PE=1 SV=1
140	1	180512_uniprot_zebrafish	A0A0R4IJR5	390	42772	6	6	2	2	0.35	14970.2	0.0502013	Isocitrate dehydrogenase [NAD] subunit, mitochondrial OS=Danio rerio OX=7955 GN=idh3g PE=1 SV=1
141	1	180512_uniprot_zebrafish	F1QSP8	389	29093	17	17	4	4	1.07	31129.5	0.10439	Peroxiredoxin 4 OS=Danio rerio OX=7955 GN=prdx4 PE=1 SV=1
142	1	180512_uniprot_zebrafish	A9LDD9	384	54404	12	12	4	4	0.37	20129.5	0.0675025	Mitochondrial serine hydroxymethyltransferase OS=Danio rerio OX=7955 GN=shmt2 PE=2 SV=1
143	1	180512_uniprot_zebrafish	A0A0R4IGN2	383	96870	18	18	5	5	0.3	29061	0.0974537	Very low density lipoprotein receptor OS=Danio rerio OX=7955 GN=vldlr PE=1 SV=1
144	1	180512_uniprot_zebrafish	A0A0R4IQA4	374	42177	18	18	5	5	0.66	27836.8	0.0933485	NADH dehydrogenase [ubiquinone] 1 alpha subcomplex subunit 10, mitochondrial OS=Danio rerio OX=7955 GN=ndufa10 PE=1 SV=1
145	1	180512_uniprot_zebrafish	A0A0F6PK88	373	25818	12	12	4	4	0.92	23752.6	0.0796522	Adenylate kinase 2, mitochondrial OS=Danio rerio OX=7955 GN=ak2 PE=1 SV=1
146	1	180512_uniprot_zebrafish	A0A286Y8I6	371	202131	16	16	3	3	0.07	14149.2	0.0474481	Si:ch73-160p18.3 OS=Danio rerio OX=7955 GN=si:ch73-160p18.3 PE=1 SV=1
147	1	180512_uniprot_zebrafish	F1Q9A4	370	9562	12	12	2	2	1.36	13004.3	0.0436089	Cytochrome c oxidase subunit VIIa polypeptide 2a (liver) OS=Danio rerio OX=7955 GN=cox7a2a PE=1 SV=1
148	1	180512_uniprot_zebrafish	Q6PBI0	368	49999	19	19	5	5	0.67	33499.3	0.112337	Succinate--CoA ligase [ADP-forming] subunit beta, mitochondrial OS=Danio rerio OX=7955 GN=sucla2 PE=1 SV=1
149	1	180512_uniprot_zebrafish	A0A0R4IP07	366	49996	13	13	3	3	0.29	14498.8	0.0486207	Elongation factor 1-gamma OS=Danio rerio OX=7955 GN=eef1g PE=1 SV=1
150	1	180512_uniprot_zebrafish	B3DFJ9	357	17407	7	7	1	1	0.27	4699.89	0.0157607	Si:ch211-125e6.12 protein OS=Danio rerio OX=7955 GN=si:ch211-125e6.13 PE=1 SV=1
151	1	180512_uniprot_zebrafish	Q802W2	355	56402	13	13	3	3	0.25	14100.5	0.0472849	Aldehyde dehydrogenase family 9 member A1-B OS=Danio rerio OX=7955 GN=aldh9a1b PE=2 SV=2
152	1	180512_uniprot_zebrafish	A0A0G2L2Q2	352	7218	10	10	2	2	2.07	14941.3	0.0501043	Ubiquinol-cytochrome c reductase, complex III subunit X OS=Danio rerio OX=7955 GN=uqcr10 PE=1 SV=1
153	1	180512_uniprot_zebrafish	Q4VBV1	350	13349	14	14	5	5	3.76	50192.2	0.168316	Cytochrome b-c1 complex subunit 7 OS=Danio rerio OX=7955 GN=uqcrb PE=1 SV=1
154	1	180512_uniprot_zebrafish	A0A0R4I9G5	349	66944	19	19	4	4	0.38	25438.7	0.0853066	AarF domain containing kinase 3 OS=Danio rerio OX=7955 GN=coq8a PE=1 SV=1
154	2	180512_uniprot_zebrafish	E7F0M3	161	64269	10	10	2	2	0.14	8997.66	0.0301729	Si:dkey-36g24.3 OS=Danio rerio OX=7955 GN=si:dkey-36g24.3 PE=4 SV=1
155	1	180512_uniprot_zebrafish	A1L257	344	35303	15	15	5	5	0.82	28948.5	0.0970763	Sideroflexin OS=Danio rerio OX=7955 GN=sfxn3 PE=2 SV=1
156	1	180512_uniprot_zebrafish	Q6NYQ3	338	44768	11	11	4	4	0.46	20593.3	0.0690579	Acad8 protein (Fragment) OS=Danio rerio OX=7955 GN=acad8 PE=2 SV=1
157	1	180512_uniprot_zebrafish	K7DYH4	337	45105	11	11	4	4	0.46	20748.3	0.0695777	Si:ch211-140m22.7 (Fragment) OS=Danio rerio OX=7955 GN=si:ch211-140m22.7 PE=1 SV=1
158	1	180512_uniprot_zebrafish	F1Q4N4	335	52678	23	23	9	9	1.07	56365.5	0.189017	NADH dehydrogenase (ubiquinone) Fe-S protein 2 OS=Danio rerio OX=7955 GN=ndufs2 PE=1 SV=1
159	1	180512_uniprot_zebrafish	F1QNH4	329	43856	13	13	6	6	0.79	34646.2	0.116183	Dihydroorotate dehydrogenase (quinone), mitochondrial OS=Danio rerio OX=7955 GN=dhodh PE=1 SV=1
160	1	180512_uniprot_zebrafish	Q6GQM5	326	22925	13	13	5	5	1.5	34387.5	0.115316	Zgc:91909 OS=Danio rerio OX=7955 GN=zgc:91909 PE=2 SV=1
160	2	180512_uniprot_zebrafish	F6NJU6	276	23541	10	10	4	4	1.05	24718	0.0828899	Zgc:100918 OS=Danio rerio OX=7955 GN=zgc:100918 PE=1 SV=1
161	1	180512_uniprot_zebrafish	B8JM34	323	12004	11	11	2	2	1	12004	0.0402544	ATP synthase-coupling factor 6, mitochondrial OS=Danio rerio OX=7955 GN=atp5pf PE=1 SV=1
162	1	180512_uniprot_zebrafish	A5PN55	322	64890	12	12	7	7	0.58	37636.2	0.12621	Malic enzyme OS=Danio rerio OX=7955 GN=me2 PE=1 SV=1
163	1	180512_uniprot_zebrafish	A0A0R4IMS3	313	17872	7	7	2	2	0.6	10723.2	0.0359594	60S ribosomal protein L24 OS=Danio rerio OX=7955 GN=rpl24 PE=1 SV=1
164	1	180512_uniprot_zebrafish	Q6PC22	311	19993	12	12	3	3	0.88	17593.8	0.0589995	NADH dehydrogenase [ubiquinone] 1 alpha subcomplex subunit 8 OS=Danio rerio OX=7955 GN=ndufa8 PE=1 SV=1
165	1	180512_uniprot_zebrafish	A0A0R4IKV3	307	48311	6	6	3	3	0.3	14493.3	0.0486021	NAD kinase 2, mitochondrial OS=Danio rerio OX=7955 GN=nadk2 PE=1 SV=1
166	1	180512_uniprot_zebrafish	A0A0R4IJ30	307	118501	13	13	5	5	0.2	23700.2	0.0794767	Dynamin-like 120 kDa protein, mitochondrial OS=Danio rerio OX=7955 GN=opa1 PE=1 SV=1
167	1	180512_uniprot_zebrafish	F1QLH1	301	20821	14	14	3	3	0.83	17281.4	0.0579518	Peptidyl-prolyl cis-trans isomerase OS=Danio rerio OX=7955 GN=ppifb PE=1 SV=1
168	1	180512_uniprot_zebrafish	A2BHT9	294	24024	5	5	1	1	0.19	4564.56	0.0153069	ATP-dependent Clp protease proteolytic subunit (Fragment) OS=Danio rerio OX=7955 GN=clpp PE=1 SV=1
169	1	180512_uniprot_zebrafish	Q6TH32	294	18759	5	5	1	1	0.25	4689.75	0.0157267	Cofilin 1 OS=Danio rerio OX=7955 GN=cfl1 PE=1 SV=1
170	1	180512_uniprot_zebrafish	F1QC34	290	70735	11	11	4	4	0.27	19098.5	0.0640451	Ribophorin II OS=Danio rerio OX=7955 GN=rpn2 PE=1 SV=1
171	1	180512_uniprot_zebrafish	A2ARH3	288	149576	12	12	5	5	0.15	22436.4	0.0752386	Low-density lipoprotein receptor-related-protein 13 OS=Danio rerio OX=7955 GN=lrp13 PE=1 SV=1
172	1	180512_uniprot_zebrafish	A0A0R4ILB5	285	43724	9	9	2	2	0.21	9182.04	0.0307912	Sarcolemma-associated protein b OS=Danio rerio OX=7955 GN=slmapb PE=1 SV=1
173	1	180512_uniprot_zebrafish	Q6P5K3	283	34404	10	10	3	3	0.45	15481.8	0.0519169	60S acidic ribosomal protein P0 OS=Danio rerio OX=7955 GN=rplp0 PE=1 SV=1
174	1	180512_uniprot_zebrafish	B2GSH6	283	10614	5	5	2	2	1.17	12418.4	0.041644	Zgc:92895 protein OS=Danio rerio OX=7955 GN=timm13 PE=2 SV=1
175	1	180512_uniprot_zebrafish	A0A0R4IYU4	281	39442	8	8	5	5	0.71	28003.8	0.0939085	Stomatin (EPB72)-like 2 OS=Danio rerio OX=7955 GN=stoml2 PE=1 SV=1
176	1	180512_uniprot_zebrafish	B0S7W6	280	24800	4	4	1	1	0.19	4712	0.0158013	SPRY domain-containing 4 OS=Danio rerio OX=7955 GN=spryd4 PE=1 SV=1
177	1	180512_uniprot_zebrafish	Q6PBY6	280	65068	8	8	3	3	0.22	14315	0.048004	Translocase of outer mitochondrial membrane 70 homolog A (Yeast) OS=Danio rerio OX=7955 GN=tomm70a PE=2 SV=1
178	1	180512_uniprot_zebrafish	Q6TGS5	279	50182	10	10	4	4	0.4	20072.8	0.0673125	Tubulin alpha chain OS=Danio rerio OX=7955 GN=tuba4l PE=1 SV=1
178	2	180512_uniprot_zebrafish	A0A286YB28	73	49998	5	5	3	3	0.29	14499.4	0.0486226	Tubulin alpha chain OS=Danio rerio OX=7955 GN=tuba8l4 PE=1 SV=1
179	1	180512_uniprot_zebrafish	F1RAX8	279	52965	9	9	3	3	0.38	20126.7	0.0674932	Ubiquinone biosynthesis monooxygenase COQ6, mitochondrial OS=Danio rerio OX=7955 GN=coq6 PE=2 SV=1
180	1	180512_uniprot_zebrafish	Q498W6	277	16958	11	11	2	2	0.64	10853.1	0.036395	NADH dehydrogenase [ubiquinone] 1 alpha subcomplex subunit 12 OS=Danio rerio OX=7955 GN=ndufa12 PE=2 SV=1
181	1	180512_uniprot_zebrafish	E7FD19	275	35203	6	6	2	2	0.27	9504.81	0.0318736	SCO1 cytochrome c oxidase assembly protein OS=Danio rerio OX=7955 GN=sco1 PE=1 SV=1
182	1	180512_uniprot_zebrafish	A0A0R4IT09	270	44398	10	10	2	2	0.33	14651.3	0.0491321	Pyruvate dehydrogenase E1 component subunit alpha OS=Danio rerio OX=7955 GN=pdha1a PE=1 SV=1
183	1	180512_uniprot_zebrafish	Q5BKV3	269	53891	14	14	5	5	0.61	32873.5	0.110239	Dihydrolipoamide acetyltransferase component of pyruvate dehydrogenase complex OS=Danio rerio OX=7955 GN=dbt PE=2 SV=1
184	1	180512_uniprot_zebrafish	F1QJ56	269	20202	12	12	4	4	1.3	26262.6	0.0880695	NADH dehydrogenase (ubiquinone) 1 beta subcomplex, 10 OS=Danio rerio OX=7955 GN=ndufb10 PE=1 SV=1
185	1	180512_uniprot_zebrafish	Q6PBP6	269	14184	16	16	2	2	0.8	11347.2	0.0380519	Coiled-coil-helix-coiled-coil-helix domain-containing 10 OS=Danio rerio OX=7955 GN=chchd10 PE=1 SV=1
186	1	180512_uniprot_zebrafish	E7FE19	267	46492	11	11	3	3	0.32	14877.4	0.0498903	2',3'-cyclic nucleotide 3' phosphodiesterase OS=Danio rerio OX=7955 GN=cnp PE=1 SV=1
187	1	180512_uniprot_zebrafish	Q6IQI6	263	20364	9	9	2	2	0.51	10385.6	0.0348274	60S ribosomal protein L11 OS=Danio rerio OX=7955 GN=rpl11 PE=1 SV=1
188	1	180512_uniprot_zebrafish	I3IRW7	262	55694	12	12	4	4	0.47	26176.2	0.0877797	4-aminobutyrate aminotransferase OS=Danio rerio OX=7955 GN=abat PE=1 SV=1
189	1	180512_uniprot_zebrafish	A0A286Y9D4	261	46567	9	9	4	4	0.58	27008.9	0.090572	Isovaleryl-CoA dehydrogenase OS=Danio rerio OX=7955 GN=ivd PE=1 SV=1
190	1	180512_uniprot_zebrafish	Q6DC72	258	34846	12	12	6	6	1.08	37633.7	0.126201	3-hydroxyisobutyrate dehydrogenase OS=Danio rerio OX=7955 GN=hibadha PE=2 SV=1
191	1	180512_uniprot_zebrafish	Q1LUK1	256	11745	14	14	3	3	1.87	21963.2	0.0736516	MICOS complex subunit MIC13 OS=Danio rerio OX=7955 GN=mic13 PE=3 SV=1
192	1	180512_uniprot_zebrafish	Q5BJA2	254	13215	9	9	3	3	1.57	20747.5	0.0695752	NADH dehydrogenase (ubiquinone) 1 alpha subcomplex, 5 OS=Danio rerio OX=7955 GN=ndufa5 PE=1 SV=1
193	1	180512_uniprot_zebrafish	F1R319	252	33847	7	7	3	3	0.46	15569.6	0.0522114	Solute carrier family 25 (mitochondrial carrier; oxoglutarate carrier), member 11 OS=Danio rerio OX=7955 GN=slc25a11 PE=1 SV=1
194	1	180512_uniprot_zebrafish	A3KPZ2	252	69996	13	13	6	6	0.44	30798.2	0.103279	Carnitine O-acetyltransferase b OS=Danio rerio OX=7955 GN=cratb PE=1 SV=1
195	1	180512_uniprot_zebrafish	A0A0R4IUQ8	251	88875	9	9	3	3	0.16	14220	0.0476856	AFG3-like AAA ATPase 2 OS=Danio rerio OX=7955 GN=afg3l2 PE=1 SV=1
196	1	180512_uniprot_zebrafish	F1QEJ5	251	9541	11	11	2	2	1.36	12975.8	0.0435131	Ubiquinol-cytochrome c reductase, complex III subunit VII OS=Danio rerio OX=7955 GN=uqcrq PE=1 SV=1
197	1	180512_uniprot_zebrafish	F6P873	248	10274	8	8	1	1	0.49	5034.26	0.016882	ATP synthase, H+ transporting, mitochondrial Fo complex, subunit F2 OS=Danio rerio OX=7955 GN=atp5mf PE=1 SV=1
198	1	180512_uniprot_zebrafish	F1QFQ7	246	46568	6	6	1	1	0.1	4656.8	0.0156162	Acyl-CoA dehydrogenase short/branched chain OS=Danio rerio OX=7955 GN=acadsb PE=1 SV=2
199	1	180512_uniprot_zebrafish	B3DIE8	244	61500	9	9	1	1	0.07	4305	0.0144365	Tripeptidyl peptidase I OS=Danio rerio OX=7955 GN=tpp1 PE=2 SV=1
200	1	180512_uniprot_zebrafish	Q6DGM9	244	11580	15	15	3	3	3.19	36940.2	0.123876	NADH dehydrogenase (ubiquinone) 1 alpha subcomplex, 7 OS=Danio rerio OX=7955 GN=ndufa7 PE=1 SV=1
201	1	180512_uniprot_zebrafish	Q6PBK0	235	15339	9	9	3	3	1.26	19327.1	0.064812	NADH dehydrogenase (ubiquinone) 1 beta subcomplex, 4 OS=Danio rerio OX=7955 GN=ndufb4 PE=1 SV=1
202	1	180512_uniprot_zebrafish	F6P334	233	25023	15	15	5	5	1.33	33280.6	0.111604	Pentaxin OS=Danio rerio OX=7955 GN=crp2 PE=1 SV=1
202	2	180512_uniprot_zebrafish	A9JRE3	148	24943	11	11	5	5	1.33	33174.2	0.111247	Pentaxin OS=Danio rerio OX=7955 GN=zgc:172225 PE=2 SV=1
203	1	180512_uniprot_zebrafish	A0A0A0VG08	233	25968	9	9	2	2	0.63	16359.8	0.0548614	Cytochrome c oxidase subunit 2 OS=Danio rerio OX=7955 GN=mt-co2 PE=3 SV=1
204	1	180512_uniprot_zebrafish	Q9PVK4	229	36224	8	8	4	4	0.6	21734.4	0.0728845	L-lactate dehydrogenase B-A chain OS=Danio rerio OX=7955 GN=ldhba PE=2 SV=4
205	1	180512_uniprot_zebrafish	E9QCP4	227	27206	6	6	1	1	0.17	4625.02	0.0155096	Lysosomal-associated membrane protein 1 OS=Danio rerio OX=7955 GN=lamp1 PE=1 SV=1
206	1	180512_uniprot_zebrafish	Q1LY08	227	50944	10	10	4	4	0.52	26490.9	0.088835	Coproporphyrinogen oxidase OS=Danio rerio OX=7955 GN=cpox PE=1 SV=2
207	1	180512_uniprot_zebrafish	A0A0R4I9F5	226	48504	11	11	4	4	0.42	20371.7	0.0683147	Dolichyl-diphosphooligosaccharide--protein glycosyltransferase 48 kDa subunit OS=Danio rerio OX=7955 GN=ddost PE=1 SV=1
208	1	180512_uniprot_zebrafish	Q5MPX3	225	85361	12	12	4	4	0.22	18779.4	0.0629752	Transferrin receptor 1b OS=Danio rerio OX=7955 GN=tfr1b PE=2 SV=1
209	1	180512_uniprot_zebrafish	F1R3F7	224	30011	9	9	1	1	0.15	4501.65	0.0150959	Complement component 1, q subcomponent-binding protein OS=Danio rerio OX=7955 GN=c1qbp PE=1 SV=1
210	1	180512_uniprot_zebrafish	F1QAJ7	222	39352	14	14	5	5	0.91	35810.3	0.120087	Solute carrier family 25 (mitochondrial carrier; phosphate carrier), member 3b OS=Danio rerio OX=7955 GN=slc25a3b PE=1 SV=1
211	1	180512_uniprot_zebrafish	E7F650	222	18135	4	4	2	2	0.59	10699.6	0.0358804	Avidin OS=Danio rerio OX=7955 GN=avd PE=1 SV=1
212	1	180512_uniprot_zebrafish	Q7ZTT8	222	9422	10	10	2	2	2.68	25251	0.084677	NADH dehydrogenase (ubiquinone) 1 alpha subcomplex 4,-like OS=Danio rerio OX=7955 GN=ndufa4l PE=1 SV=1
213	1	180512_uniprot_zebrafish	F8W2P6	222	55687	9	9	3	3	0.36	20047.3	0.067227	Glycerate kinase OS=Danio rerio OX=7955 GN=glyctk PE=1 SV=1
214	1	180512_uniprot_zebrafish	Q6DRC6	219	30538	7	7	1	1	0.15	4580.7	0.015361	60S ribosomal protein L6 OS=Danio rerio OX=7955 GN=rpl6 PE=2 SV=1
215	1	180512_uniprot_zebrafish	Q6TH14	218	47442	6	6	2	2	0.2	9488.4	0.0318186	Enolase 1, (Alpha) OS=Danio rerio OX=7955 GN=eno3 PE=1 SV=1
216	1	180512_uniprot_zebrafish	B0S8L0	217	26743	5	5	2	2	0.61	16313.2	0.0547051	NFU1 iron-sulfur cluster scaffold homolog (S. cerevisiae) OS=Danio rerio OX=7955 GN=nfu1 PE=4 SV=1
217	1	180512_uniprot_zebrafish	F1QEG6	215	26214	8	8	3	3	0.62	16252.7	0.054502	Mitochondrial ribosomal protein S34 OS=Danio rerio OX=7955 GN=mrps34 PE=4 SV=1
218	1	180512_uniprot_zebrafish	F1QJ75	210	34140	12	12	3	3	0.45	15363	0.0515185	NADH-cytochrome b5 reductase OS=Danio rerio OX=7955 GN=cyb5r1 PE=1 SV=1
218	2	180512_uniprot_zebrafish	A0A0R4IHM4	119	34148	5	5	2	2	0.28	9561.44	0.0320635	NADH-cytochrome b5 reductase OS=Danio rerio OX=7955 GN=cyb5r3 PE=1 SV=1
219	1	180512_uniprot_zebrafish	F1Q685	209	20871	10	10	4	4	1.24	25880	0.0867866	Mitochondrial ribosomal protein L11 OS=Danio rerio OX=7955 GN=mrpl11 PE=1 SV=1
220	1	180512_uniprot_zebrafish	Q66I81	208	19088	5	5	2	2	0.55	10498.4	0.0352055	Mitochondrial ribosomal protein L17 OS=Danio rerio OX=7955 GN=mrpl17 PE=1 SV=1
221	1	180512_uniprot_zebrafish	Q5BKW5	205	17616	4	4	1	1	0.27	4756.32	0.0159499	Ribosomal protein L12 OS=Danio rerio OX=7955 GN=rpl12 PE=2 SV=1
222	1	180512_uniprot_zebrafish	B2GNT1	202	33991	6	6	3	3	0.65	22094.2	0.0740909	40S ribosomal protein SA OS=Danio rerio OX=7955 GN=rpsa PE=2 SV=1
223	1	180512_uniprot_zebrafish	A0A0R4ILG5	196	27762	6	6	2	2	0.36	9994.32	0.0335151	NADH dehydrogenase (ubiquinone) Fe-S protein 7, (NADH-coenzyme Q reductase) OS=Danio rerio OX=7955 GN=ndufs7 PE=1 SV=1
224	1	180512_uniprot_zebrafish	Q566Y4	195	12219	4	4	2	2	0.97	11852.4	0.0397461	HIG1 hypoxia-inducible domain family, member 2A OS=Danio rerio OX=7955 GN=higd2a PE=1 SV=1
225	1	180512_uniprot_zebrafish	Q6PBZ1	195	29992	5	5	2	2	0.33	9897.36	0.03319	Ribosomal protein L7a OS=Danio rerio OX=7955 GN=rpl7a PE=1 SV=1
226	1	180512_uniprot_zebrafish	Q6NZU8	192	69800	9	9	5	5	0.36	25128	0.0842647	ATPase family, AAA domain containing 3B OS=Danio rerio OX=7955 GN=atad3 PE=2 SV=1
227	1	180512_uniprot_zebrafish	A0A0R4IRS8	191	30296	6	6	2	2	0.32	9694.72	0.0325104	Signal sequence receptor, alpha OS=Danio rerio OX=7955 GN=ssr1 PE=1 SV=1
228	1	180512_uniprot_zebrafish	Q502E4	189	18993	6	6	1	1	0.25	4748.25	0.0159229	NADH dehydrogenase (ubiquinone) Fe-S protein 4, (NADH-coenzyme Q reductase) OS=Danio rerio OX=7955 GN=ndufs4 PE=1 SV=1
229	1	180512_uniprot_zebrafish	F1QZR5	188	21628	6	6	3	3	0.79	17086.1	0.0572969	Si:dkey-112g5.12 OS=Danio rerio OX=7955 GN=si:dkey-112g5.12 PE=4 SV=1
230	1	180512_uniprot_zebrafish	F1QQ42	187	8207	7	7	1	1	1.7	13951.9	0.0467865	NADH dehydrogenase (ubiquinone) 1 alpha subcomplex, 1 OS=Danio rerio OX=7955 GN=ndufa1 PE=1 SV=1
231	1	180512_uniprot_zebrafish	Q6DH43	185	16369	5	5	2	2	0.67	10967.2	0.0367777	Mitochondrial ribosomal protein L43 OS=Danio rerio OX=7955 GN=mrpl43 PE=1 SV=1
232	1	180512_uniprot_zebrafish	Q6DRJ5	182	34254	6	6	2	2	0.28	9591.12	0.032163	Pan-epithelial glycoprotein OS=Danio rerio OX=7955 GN=epcam PE=2 SV=1
233	1	180512_uniprot_zebrafish	Q1LYQ9	182	50197	9	9	5	5	0.53	26604.4	0.0892157	NFS1 cysteine desulfurase OS=Danio rerio OX=7955 GN=nfs1 PE=1 SV=1
234	1	180512_uniprot_zebrafish	Q3B7R0	180	33693	5	5	3	3	0.46	15498.8	0.0519739	Cytochrome c-1 OS=Danio rerio OX=7955 GN=cyc1 PE=1 SV=1
235	1	180512_uniprot_zebrafish	F1QG80	180	16279	6	6	2	2	0.67	10906.9	0.0365755	Ribosomal protein L22 OS=Danio rerio OX=7955 GN=rpl22 PE=1 SV=1
236	1	180512_uniprot_zebrafish	F1QXM5	177	53920	4	4	3	3	0.27	14558.4	0.0488204	Lactate dehydrogenase D OS=Danio rerio OX=7955 GN=ldhd PE=1 SV=1
237	1	180512_uniprot_zebrafish	F1RBK6	176	15096	10	10	3	3	1.29	19473.8	0.0653039	NADH dehydrogenase [ubiquinone] 1 alpha subcomplex subunit 6 OS=Danio rerio OX=7955 GN=ndufa6 PE=1 SV=1
238	1	180512_uniprot_zebrafish	I3ISU7	173	140815	4	4	1	1	0.03	4224.45	0.0141663	Si:ch1073-263o8.2 OS=Danio rerio OX=7955 GN=si:ch1073-263o8.2 PE=1 SV=1
239	1	180512_uniprot_zebrafish	F1QBE4	172	52028	10	10	3	3	0.28	14567.8	0.048852	SAMM50 sorting and assembly machinery component OS=Danio rerio OX=7955 GN=samm50 PE=1 SV=1
239	2	180512_uniprot_zebrafish	F1R2U1	128	52185	10	10	3	3	0.28	14611.8	0.0489995	Sorting and assembly machinery component 50 homolog,-like OS=Danio rerio OX=7955 GN=samm50l PE=1 SV=1
240	1	180512_uniprot_zebrafish	A2CEW4	171	64017	7	7	3	3	0.22	14083.7	0.0472287	5-aminoimidazole-4-carboxamide ribonucleotide formyltransferase/IMP cyclohydrolase OS=Danio rerio OX=7955 GN=atic PE=1 SV=1
241	1	180512_uniprot_zebrafish	A0A0R4IJF5	171	14235	6	6	3	3	1.41	20071.3	0.0673076	Mitochondrial import inner membrane translocase subunit tim16 OS=Danio rerio OX=7955 GN=pam16 PE=1 SV=1
242	1	180512_uniprot_zebrafish	F1R1R3	170	58724	6	6	2	2	0.16	9395.84	0.0315082	D-2-hydroxyglutarate dehydrogenase, mitochondrial OS=Danio rerio OX=7955 GN=d2hgdh PE=1 SV=1
243	1	180512_uniprot_zebrafish	X1WF94	168	47978	5	5	1	1	0.09	4318.02	0.0144801	Serpin peptidase inhibitor, clade A (alpha-1 antiproteinase, antitrypsin), member 1 OS=Danio rerio OX=7955 GN=serpina1 PE=1 SV=2
244	1	180512_uniprot_zebrafish	B0R159	168	47850	5	5	2	2	0.19	9091.5	0.0304876	Branched chain ketoacid dehydrogenase kinase OS=Danio rerio OX=7955 GN=bckdk PE=1 SV=1
245	1	180512_uniprot_zebrafish	E7F9Y7	167	31919	6	6	3	3	0.49	15640.3	0.0524485	Abhydrolase domain-containing 10b OS=Danio rerio OX=7955 GN=abhd10b PE=1 SV=1
246	1	180512_uniprot_zebrafish	A0A0R4ICH5	167	21170	5	5	2	2	0.49	10373.3	0.034786	Si:dkeyp-46h3.5 OS=Danio rerio OX=7955 GN=si:dkeyp-46h3.5 PE=4 SV=1
247	1	180512_uniprot_zebrafish	Q6PC53	167	17478	5	5	2	2	0.62	10836.4	0.0363388	Peptidyl-prolyl cis-trans isomerase OS=Danio rerio OX=7955 GN=ppiab PE=1 SV=1
248	1	180512_uniprot_zebrafish	P62247	164	24078	3	3	1	1	0.19	4574.82	0.0153413	40S ribosomal protein S8 OS=Danio rerio OX=7955 GN=rps8 PE=2 SV=2
249	1	180512_uniprot_zebrafish	Q6NYD7	162	29714	4	4	2	2	0.33	9805.62	0.0328823	OCIA domain-containing protein 1 OS=Danio rerio OX=7955 GN=ociad1 PE=2 SV=1
250	1	180512_uniprot_zebrafish	Q9DDU5	162	23511	4	4	2	2	0.43	10109.7	0.0339021	Glutathione S-transferase pi OS=Danio rerio OX=7955 GN=gstp1 PE=1 SV=1
251	1	180512_uniprot_zebrafish	Q6P3I8	160	48854	5	5	1	1	0.09	4396.86	0.0147445	Glutaryl-CoA dehydrogenase a OS=Danio rerio OX=7955 GN=gcdha PE=1 SV=1
252	1	180512_uniprot_zebrafish	A0A0R4IUL1	157	35700	3	3	2	2	0.27	9639	0.0323236	MICOS complex subunit OS=Danio rerio OX=7955 GN=chchd3a PE=1 SV=1
253	1	180512_uniprot_zebrafish	A5WW99	156	37222	2	2	1	1	0.12	4466.64	0.0149785	2-methoxy-6-polyprenyl-1,4-benzoquinol methylase, mitochondrial OS=Danio rerio OX=7955 GN=coq5 PE=1 SV=1
254	1	180512_uniprot_zebrafish	A0A0R4IYJ8	155	22161	7	7	4	4	1.14	25263.5	0.0847192	Peroxiredoxin 1 OS=Danio rerio OX=7955 GN=prdx1 PE=1 SV=1
255	1	180512_uniprot_zebrafish	F1RD57	155	83928	7	7	4	4	0.29	24339.1	0.0816192	N-acetylated alpha-linked acidic dipeptidase 2 OS=Danio rerio OX=7955 GN=naalad2 PE=1 SV=1
256	1	180512_uniprot_zebrafish	Q6DH02	154	25029	10	10	3	3	0.66	16519.1	0.0553956	Probable 39S ribosomal protein L24, mitochondrial OS=Danio rerio OX=7955 GN=mrpl24 PE=2 SV=1
257	1	180512_uniprot_zebrafish	A5PL98	153	31719	11	11	4	4	0.71	22520.5	0.0755206	Succinate dehydrogenase [ubiquinone] iron-sulfur subunit, mitochondrial OS=Danio rerio OX=7955 GN=sdhb PE=2 SV=1
258	1	180512_uniprot_zebrafish	X1WEJ6	152	132403	5	5	2	2	0.07	9268.21	0.0310802	Nodal modulator OS=Danio rerio OX=7955 GN=nomo PE=1 SV=1
259	1	180512_uniprot_zebrafish	A8WHV7	151	12137	6	6	3	3	1.79	21725.2	0.0728538	Mitochondrial ribosomal protein S36 OS=Danio rerio OX=7955 GN=mrps36 PE=1 SV=1
260	1	180512_uniprot_zebrafish	A0A0R4IC72	150	9499	10	10	3	3	4.58	43505.4	0.145892	NADH:ubiquinone oxidoreductase subunit A13 OS=Danio rerio OX=7955 PE=1 SV=1
261	1	180512_uniprot_zebrafish	A0A286Y8V7	149	68538	3	3	1	1	0.06	4112.28	0.0137902	Dolichyl-diphosphooligosaccharide--protein glycosyltransferase subunit 1 OS=Danio rerio OX=7955 GN=rpn1 PE=1 SV=1
262	1	180512_uniprot_zebrafish	B2GRK9	149	67962	4	4	2	2	0.13	8835.06	0.0296276	Tkt protein OS=Danio rerio OX=7955 GN=tktb PE=2 SV=1
263	1	180512_uniprot_zebrafish	Q3B7P9	147	28414	4	4	2	2	0.35	9944.9	0.0333494	Ribosomal protein L7 OS=Danio rerio OX=7955 GN=rpl7 PE=2 SV=1
264	1	180512_uniprot_zebrafish	A4QPA0	146	66698	3	3	2	2	0.14	9337.72	0.0313133	Malic enzyme OS=Danio rerio OX=7955 GN=me3 PE=1 SV=1
265	1	180512_uniprot_zebrafish	F1QM53	145	17420	4	4	1	1	0.62	10800.4	0.0362182	Iron-sulfur cluster assembly enzyme b OS=Danio rerio OX=7955 GN=iscub PE=3 SV=1
266	1	180512_uniprot_zebrafish	A3KQS0	145	28457	6	6	2	2	0.56	15935.9	0.0534398	Mitochondrial ribosomal protein L9 OS=Danio rerio OX=7955 GN=mrpl9 PE=1 SV=1
267	1	180512_uniprot_zebrafish	F1R818	145	31033	7	7	3	3	0.5	15516.5	0.0520333	Omega-amidase NIT2 OS=Danio rerio OX=7955 GN=nit2 PE=1 SV=1
268	1	180512_uniprot_zebrafish	A0A0R4IYC4	144	20730	8	8	3	3	0.84	17413.2	0.0583937	RAB11B, member RAS oncogene family, b OS=Danio rerio OX=7955 GN=rab11bb PE=4 SV=1
268	2	180512_uniprot_zebrafish	A0A0G2L264	126	22132	6	6	2	2	0.46	10180.7	0.0341402	Uncharacterized protein OS=Danio rerio OX=7955 GN=rab35a PE=4 SV=1
268	3	180512_uniprot_zebrafish	A0A0R4IH39	120	23459	6	6	2	2	0.43	10087.4	0.0338272	RAB6A, member RAS oncogene family OS=Danio rerio OX=7955 GN=rab6a PE=1 SV=1
269	1	180512_uniprot_zebrafish	A0A0H2UKE1	143	147704	14	14	2	2	0.06	8862.24	0.0297188	Protein broad-minded OS=Danio rerio OX=7955 GN=tbc1d32 PE=4 SV=1
270	1	180512_uniprot_zebrafish	A0A0R4IKV6	143	43103	5	5	1	1	0.1	4310.3	0.0144542	Zgc:175135 OS=Danio rerio OX=7955 GN=zgc:175135 PE=1 SV=1
271	1	180512_uniprot_zebrafish	B2GRH9	142	15943	3	3	2	2	0.69	11000.7	0.0368898	Superoxide dismutase [Cu-Zn] OS=Danio rerio OX=7955 GN=sod1 PE=2 SV=1
272	1	180512_uniprot_zebrafish	Q9PU58	142	33551	8	8	2	2	0.29	9729.79	0.032628	Protein NipSnap homolog 2 OS=Danio rerio OX=7955 GN=nipsnap2 PE=2 SV=2
273	1	180512_uniprot_zebrafish	A0A0R4IKL1	140	28578	2	2	1	1	0.16	4572.48	0.0153334	Proliferating cell nuclear antigen OS=Danio rerio OX=7955 GN=pcna PE=1 SV=1
274	1	180512_uniprot_zebrafish	A0A0B5JK63	140	48580	2	2	1	1	0.09	4372.2	0.0146618	Calr (Fragment) OS=Danio rerio OX=7955 GN=calr PE=2 SV=1
275	1	180512_uniprot_zebrafish	Q6PBJ6	140	15018	9	9	4	4	2.04	30636.7	0.102738	NADH dehydrogenase (ubiquinone) 1 beta subcomplex, 6 OS=Danio rerio OX=7955 GN=ndufb6 PE=1 SV=1
276	1	180512_uniprot_zebrafish	F1QW05	139	25064	4	4	1	1	0.4	10025.6	0.03362	5-demethoxyubiquinone hydroxylase, mitochondrial OS=Danio rerio OX=7955 GN=coq7 PE=1 SV=1
277	1	180512_uniprot_zebrafish	A8WHP2	139	15694	6	6	1	1	0.71	11142.7	0.0373663	Zgc:171480 OS=Danio rerio OX=7955 GN=zgc:171480 PE=4 SV=1
278	1	180512_uniprot_zebrafish	F1QDM5	137	23853	2	2	1	1	0.19	4532.07	0.0151979	Mitochondrial ribosomal protein S11 OS=Danio rerio OX=7955 GN=mrps11 PE=1 SV=3
279	1	180512_uniprot_zebrafish	F1QUW4	134	110256	10	10	5	5	0.26	28666.6	0.0961309	Hypoxia up-regulated protein 1 OS=Danio rerio OX=7955 GN=hyou1 PE=1 SV=1
280	1	180512_uniprot_zebrafish	R4GDY8	133	35024	3	3	2	2	0.27	9456.48	0.0317115	Carbonic anhydrase XVb OS=Danio rerio OX=7955 GN=ca15b PE=1 SV=1
281	1	180512_uniprot_zebrafish	F1QS10	131	44835	3	3	2	2	0.21	9415.35	0.0315736	Caseinolytic mitochondrial matrix peptidase chaperone subunit a (Fragment) OS=Danio rerio OX=7955 GN=clpxa PE=1 SV=2
282	1	180512_uniprot_zebrafish	A8KBL4	130	21010	4	4	3	3	0.82	17228.2	0.0577733	Ndufb9 protein OS=Danio rerio OX=7955 GN=ndufb9 PE=2 SV=1
283	1	180512_uniprot_zebrafish	F6PBM1	129	35609	3	3	2	2	0.27	9614.43	0.0322412	MACRO domain-containing 1 OS=Danio rerio OX=7955 GN=macrod1 PE=1 SV=1
284	1	180512_uniprot_zebrafish	A0A0R4IFK9	129	57552	8	8	3	3	0.25	14388	0.048249	Peptidase (mitochondrial-processing) alpha OS=Danio rerio OX=7955 GN=pmpca PE=1 SV=1
285	1	180512_uniprot_zebrafish	F1QC84	127	80838	4	4	1	1	0.05	4041.9	0.0135542	Coagulation factor XIII, A1 polypeptide a, tandem duplicate 1 OS=Danio rerio OX=7955 GN=f13a1a.1 PE=4 SV=1
286	1	180512_uniprot_zebrafish	Q6PBT7	126	12426	3	3	1	1	0.4	4970.4	0.0166678	Mitochondrial import inner membrane translocase subunit TIM14 OS=Danio rerio OX=7955 GN=dnajc19 PE=3 SV=1
287	1	180512_uniprot_zebrafish	F1R1P6	126	40125	3	3	1	1	0.11	4413.75	0.0148011	N-acetylneuraminic acid synthase a OS=Danio rerio OX=7955 GN=nansa PE=1 SV=2
288	1	180512_uniprot_zebrafish	Q0P478	125	17280	4	4	1	1	0.27	4665.6	0.0156457	Zgc:153312 OS=Danio rerio OX=7955 GN=mrpl20 PE=2 SV=1
289	1	180512_uniprot_zebrafish	Q6TGW1	125	43156	2	2	1	1	0.1	4315.6	0.014472	Polymerase (DNA-directed), delta-interacting protein 2 OS=Danio rerio OX=7955 GN=poldip2 PE=1 SV=1
290	1	180512_uniprot_zebrafish	F1RAM4	124	26810	4	4	3	3	0.6	16086	0.0539431	Zgc:110339 OS=Danio rerio OX=7955 GN=zgc:110339 PE=1 SV=1
291	1	180512_uniprot_zebrafish	A0A0G2KYZ5	124	24970	2	2	1	1	0.18	4494.6	0.0150723	Uncharacterized protein OS=Danio rerio OX=7955 PE=1 SV=1
292	1	180512_uniprot_zebrafish	B8JLQ0	124	10458	8	8	1	1	0.48	5019.84	0.0168336	LYR motif-containing protein 4 OS=Danio rerio OX=7955 GN=lyrm4 PE=3 SV=1
293	1	180512_uniprot_zebrafish	F1QS22	123	20383	3	3	1	1	0.23	4688.09	0.0157211	Ferritin OS=Danio rerio OX=7955 GN=zgc:56095 PE=1 SV=1
294	1	180512_uniprot_zebrafish	Q6TLG8	122	26862	4	4	2	2	0.37	9938.94	0.0333294	Ribosomal protein S3 OS=Danio rerio OX=7955 GN=rps3 PE=1 SV=1
295	1	180512_uniprot_zebrafish	Q3B7E4	121	14077	7	7	3	3	1.43	20130.1	0.0675047	Heat-responsive protein 12 OS=Danio rerio OX=7955 GN=rida PE=1 SV=1
296	1	180512_uniprot_zebrafish	Q0P488	121	47261	5	5	2	2	0.2	9452.2	0.0316972	Zgc:153290 OS=Danio rerio OX=7955 GN=ccdc51 PE=2 SV=1
297	1	180512_uniprot_zebrafish	A3QJU3	120	69416	2	2	1	1	0.06	4164.96	0.0139668	Atypical kinase COQ8B, mitochondrial OS=Danio rerio OX=7955 GN=coq8b PE=3 SV=2
298	1	180512_uniprot_zebrafish	F1QJ48	118	28408	3	3	2	2	0.35	9942.8	0.0333424	Mitochondrial ribosome recycling factor OS=Danio rerio OX=7955 GN=mrrf PE=1 SV=1
299	1	180512_uniprot_zebrafish	A0A0G2KUJ0	118	31136	2	2	1	1	0.15	4670.4	0.0156618	Chaperonin containing TCP1 subunit 2 OS=Danio rerio OX=7955 PE=1 SV=1
300	1	180512_uniprot_zebrafish	A2BIC6	117	55333	4	4	2	2	0.17	9406.61	0.0315443	Leucine aminopeptidase 3 OS=Danio rerio OX=7955 GN=lap3 PE=1 SV=1
301	1	180512_uniprot_zebrafish	A5PMJ7	116	29960	3	3	1	1	0.15	4494	0.0150703	Syntaxin 12 OS=Danio rerio OX=7955 GN=stx12 PE=1 SV=1
302	1	180512_uniprot_zebrafish	B0S5Q2	116	18758	6	6	3	3	1.45	27199.1	0.0912099	Succinate dehydrogenase complex, subunit C, integral membrane protein OS=Danio rerio OX=7955 GN=sdhc PE=1 SV=1
303	1	180512_uniprot_zebrafish	Q6IQJ1	115	14775	2	2	1	1	0.33	4875.75	0.0163504	Tomm22 protein OS=Danio rerio OX=7955 GN=tomm22 PE=1 SV=1
304	1	180512_uniprot_zebrafish	Q567W4	115	20010	9	9	4	4	1.86	37218.6	0.124809	Mitochondrial ribosomal protein S25 OS=Danio rerio OX=7955 GN=mrps25 PE=1 SV=1
305	1	180512_uniprot_zebrafish	A9C3S0	113	66588	5	5	1	1	0.07	4661.16	0.0156308	Si:ch211-198n5.11 OS=Danio rerio OX=7955 GN=si:ch211-198n5.11 PE=1 SV=1
306	1	180512_uniprot_zebrafish	Q6PBY1	112	30180	4	4	3	3	0.52	15693.6	0.0526272	40S ribosomal protein S3a OS=Danio rerio OX=7955 GN=rps3a PE=2 SV=3
307	1	180512_uniprot_zebrafish	A0A0R4IZV0	111	142796	7	7	3	3	0.09	12851.6	0.0430969	Niemann-Pick disease, type C1 OS=Danio rerio OX=7955 GN=npc1 PE=1 SV=1
308	1	180512_uniprot_zebrafish	Q6P123	109	56956	3	3	1	1	0.08	4556.48	0.0152798	T-complex protein 1 subunit delta OS=Danio rerio OX=7955 GN=cct4 PE=2 SV=1
309	1	180512_uniprot_zebrafish	F1QKS9	109	10323	2	2	1	1	0.49	5058.27	0.0169625	Mitochondrial ribosomal protein S21 OS=Danio rerio OX=7955 GN=mrps21 PE=1 SV=1
310	1	180512_uniprot_zebrafish	Q66I86	109	23228	3	3	1	1	0.2	4645.6	0.0155786	Mitochondrial ribosomal protein L40 OS=Danio rerio OX=7955 GN=mrpl40 PE=1 SV=1
311	1	180512_uniprot_zebrafish	B0V0J5	108	44841	3	3	1	1	0.1	4484.1	0.0150371	Zona pellucida glycoprotein 2,-like 1 OS=Danio rerio OX=7955 GN=zp2l1 PE=1 SV=1
312	1	180512_uniprot_zebrafish	R4GEP9	108	13283	4	4	1	1	0.37	4914.71	0.0164811	Creatine kinase, brain b OS=Danio rerio OX=7955 GN=ckbb PE=1 SV=1
313	1	180512_uniprot_zebrafish	A0A0R4IYS8	107	15073	3	3	2	2	0.74	11154	0.0374041	Coiled-coil-helix-coiled-coil-helix domain-containing 2 OS=Danio rerio OX=7955 GN=chchd2 PE=1 SV=1
314	1	180512_uniprot_zebrafish	Q6PBW3	107	16235	5	5	2	2	0.68	11039.8	0.0370211	Ribosomal protein S14 OS=Danio rerio OX=7955 GN=rps14 PE=1 SV=1
315	1	180512_uniprot_zebrafish	B0R193	107	9909	4	4	2	2	1.3	12881.7	0.0431977	Ubiquitin B OS=Danio rerio OX=7955 GN=ubb PE=4 SV=1
316	1	180512_uniprot_zebrafish	Q6PC48	107	29729	9	9	3	3	0.53	15756.4	0.0528377	Cytochrome b-c1 complex subunit Rieske, mitochondrial OS=Danio rerio OX=7955 GN=uqcrfs1 PE=2 SV=1
317	1	180512_uniprot_zebrafish	Q7T314	107	36186	4	4	2	2	0.42	15198.1	0.0509656	translocase of Outer mitochondrial membrane 40 homolog (Yeast) OS=Danio rerio OX=7955 GN=tomm40 PE=1 SV=1
318	1	180512_uniprot_zebrafish	A3KPM7	105	110635	3	3	2	2	0.08	8850.8	0.0296804	Novel protein OS=Danio rerio OX=7955 GN=si:ch211-233h19.2 PE=4 SV=1
319	1	180512_uniprot_zebrafish	A0A0R4IQN8	103	104621	1	1	1	1	0.04	4184.84	0.0140335	Nascent polypeptide-associated complex subunit alpha OS=Danio rerio OX=7955 GN=naca PE=1 SV=1
320	1	180512_uniprot_zebrafish	A0A1D5NS29	103	21093	6	6	3	3	0.82	17296.3	0.0580016	Methylmalonyl CoA epimerase OS=Danio rerio OX=7955 GN=mcee PE=1 SV=1
321	1	180512_uniprot_zebrafish	F1QG29	103	58580	3	3	2	2	0.16	9372.8	0.0314309	Transmembrane phosphatase with tensin homology OS=Danio rerio OX=7955 GN=tpte PE=4 SV=1
322	1	180512_uniprot_zebrafish	Q642H9	102	29669	3	3	1	1	0.15	4450.35	0.0149239	40S ribosomal protein S4, X isoform OS=Danio rerio OX=7955 GN=rps4x PE=2 SV=3
323	1	180512_uniprot_zebrafish	K0A5D6	102	42837	3	3	1	1	0.1	4283.7	0.014365	Mitochondrial calcium uniporter OS=Danio rerio OX=7955 GN=mcu PE=2 SV=1
324	1	180512_uniprot_zebrafish	Q6YI49	102	24232	4	4	2	2	0.69	16720.1	0.0560694	Ubiquitin carboxyl-terminal hydrolase OS=Danio rerio OX=7955 GN=uchl1 PE=1 SV=1
325	1	180512_uniprot_zebrafish	Q6NYM8	101	50616	4	4	2	2	0.18	9110.88	0.0305526	Alcohol dehydrogenase, iron containing, 1 OS=Danio rerio OX=7955 GN=adhfe1 PE=2 SV=1
326	1	180512_uniprot_zebrafish	F1RB48	101	37072	2	2	1	1	0.12	4448.64	0.0149181	Mitochondrial ribosomal protein L44 OS=Danio rerio OX=7955 GN=mrpl44 PE=1 SV=1
327	1	180512_uniprot_zebrafish	F1R7X5	100	46409	3	3	3	3	0.32	14850.9	0.0498012	Succinate--CoA ligase [GDP-forming] subunit beta, mitochondrial OS=Danio rerio OX=7955 GN=suclg2 PE=1 SV=1
328	1	180512_uniprot_zebrafish	F1R1J3	98	11398	4	4	2	2	1.06	12081.9	0.0405156	Zgc:86599 (Fragment) OS=Danio rerio OX=7955 GN=zgc:86599 PE=1 SV=1
329	1	180512_uniprot_zebrafish	F1QF26	98	11920	2	2	1	1	0.42	5006.4	0.0167885	Transmembrane protein 256 OS=Danio rerio OX=7955 GN=tmem256 PE=1 SV=2
330	1	180512_uniprot_zebrafish	A9JRU2	98	58477	2	2	1	1	0.08	4678.16	0.0156878	Pyruvate dehyrogenase phosphatase catalytic subunit 1 OS=Danio rerio OX=7955 GN=pdp1 PE=1 SV=1
331	1	180512_uniprot_zebrafish	A0A0G2L881	97	13737	6	6	1	1	0.35	4807.95	0.0161231	Histone H2A OS=Danio rerio OX=7955 GN=hist1h2a6 PE=3 SV=1
332	1	180512_uniprot_zebrafish	Q6IQM2	97	11449	6	6	1	1	0.44	5037.56	0.016893	Cytochrome c OS=Danio rerio OX=7955 GN=cyc PE=3 SV=3
333	1	180512_uniprot_zebrafish	F1R4V5	97	45968	3	3	2	2	0.2	9193.6	0.03083	Death-associated protein 3 OS=Danio rerio OX=7955 GN=dap3 PE=1 SV=1
334	1	180512_uniprot_zebrafish	A0A0R4IA02	97	23915	4	4	2	2	0.42	10044.3	0.0336827	Mitochondrial ribosomal protein L21 OS=Danio rerio OX=7955 GN=mrpl21 PE=1 SV=1
335	1	180512_uniprot_zebrafish	A0JMD3	96	173098	4	4	2	2	0.05	8654.9	0.0290235	Zgc:152896 OS=Danio rerio OX=7955 GN=uggt1 PE=2 SV=1
336	1	180512_uniprot_zebrafish	A0A0R4INW2	96	66972	2	2	1	1	0.07	4688.04	0.015721	Arginyl-tRNA synthetase 2, mitochondrial (putative) OS=Danio rerio OX=7955 GN=rars2 PE=1 SV=1
337	1	180512_uniprot_zebrafish	Q1LWX6	95	26966	2	2	1	1	0.17	4584.22	0.0153728	FabG (Beta-ketoacyl-[acyl-carrier-protein] reductase, E. coli) like OS=Danio rerio OX=7955 GN=hsd17b8 PE=1 SV=1
338	1	180512_uniprot_zebrafish	Q6DHK1	95	30862	4	4	2	2	0.32	9875.84	0.0331178	NAD(P)H-hydrate epimerase OS=Danio rerio OX=7955 GN=naxe PE=2 SV=1
339	1	180512_uniprot_zebrafish	Q0D272	95	11388	4	4	2	2	1.06	12071.3	0.04048	Histone H4 OS=Danio rerio OX=7955 GN=zgc:154164 PE=2 SV=1
340	1	180512_uniprot_zebrafish	A0A0N4SU62	95	27531	5	5	1	1	0.17	4680.27	0.0156949	Zgc:158494 OS=Danio rerio OX=7955 GN=si:ch211-251f6.7 PE=1 SV=2
341	1	180512_uniprot_zebrafish	A0A0R4IRA1	94	35289	5	5	1	1	0.13	4587.57	0.015384	Very-long-chain 3-oxoacyl-CoA reductase-B OS=Danio rerio OX=7955 GN=hsd17b12b PE=1 SV=1
342	1	180512_uniprot_zebrafish	E9QI85	94	31880	2	2	1	1	0.14	4463.2	0.014967	Phosphatidylinositol transfer protein, alpha a OS=Danio rerio OX=7955 GN=pitpnaa PE=1 SV=1
343	1	180512_uniprot_zebrafish	A0A0R4IJT8	94	60704	3	3	1	1	0.07	4249.28	0.0142496	Chaperonin-containing TCP1, subunit 8 (theta) OS=Danio rerio OX=7955 GN=cct8 PE=1 SV=1
344	1	180512_uniprot_zebrafish	Q6YBS2	93	49365	3	3	2	2	0.19	9379.35	0.0314529	Adenylyl cyclase-associated protein OS=Danio rerio OX=7955 GN=cap1 PE=1 SV=1
345	1	180512_uniprot_zebrafish	A0A0R4IG48	93	108592	3	3	2	2	0.08	8687.36	0.0291323	Glucosidase, alpha; neutral AB OS=Danio rerio OX=7955 GN=ganab PE=1 SV=1
346	1	180512_uniprot_zebrafish	Q3B7G1	92	21680	6	6	2	2	0.48	10406.4	0.034897	NADH dehydrogenase (Ubiquinone) 1 beta subcomplex 5 OS=Danio rerio OX=7955 GN=ndufb5 PE=2 SV=1
347	1	180512_uniprot_zebrafish	F1RBF6	92	27390	3	3	2	2	0.36	9860.4	0.033066	14-3-3 protein beta/alpha-B OS=Danio rerio OX=7955 GN=ywhabb PE=1 SV=1
347	2	180512_uniprot_zebrafish	B2GTJ8	73	26214	2	2	2	2	0.38	9961.32	0.0334045	Ywhai protein OS=Danio rerio OX=7955 GN=ywhaz PE=2 SV=1
348	1	180512_uniprot_zebrafish	A0A0R4IR17	90	225475	3	3	1	1	0.02	4509.5	0.0151222	AT-rich interactive domain 1Ab (SWI-like) (Fragment) OS=Danio rerio OX=7955 GN=arid1ab PE=1 SV=1
349	1	180512_uniprot_zebrafish	A0A0R4IQH8	90	57692	2	2	1	1	0.08	4615.36	0.0154772	Chaperonin-containing TCP1, subunit 6A (zeta 1) OS=Danio rerio OX=7955 GN=cct6a PE=1 SV=1
350	1	180512_uniprot_zebrafish	F1QZM0	90	37350	2	2	1	1	0.12	4482	0.01503	28S ribosomal protein S35, mitochondrial OS=Danio rerio OX=7955 GN=mrps35 PE=1 SV=1
351	1	180512_uniprot_zebrafish	Q6DEF7	89	27379	2	2	1	1	0.17	4654.43	0.0156082	Zgc:123096 protein (Fragment) OS=Danio rerio OX=7955 GN=maip1 PE=2 SV=1
352	1	180512_uniprot_zebrafish	G1K2N0	89	14646	3	3	1	1	0.33	4833.18	0.0162077	40S ribosomal protein S25 OS=Danio rerio OX=7955 GN=rps25 PE=1 SV=1
353	1	180512_uniprot_zebrafish	F1QFV6	89	15616	5	5	2	2	0.71	11087.4	0.0371805	Ribosomal protein L28 OS=Danio rerio OX=7955 GN=rpl28 PE=1 SV=1
354	1	180512_uniprot_zebrafish	Q6NY22	89	50961	2	2	1	1	0.09	4586.49	0.0153804	Txndc4 protein (Fragment) OS=Danio rerio OX=7955 GN=erp44 PE=2 SV=1
355	1	180512_uniprot_zebrafish	A0A0R4IFK5	89	48136	3	3	1	1	0.09	4332.24	0.0145278	Mitochondrial ribosomal protein S30 OS=Danio rerio OX=7955 GN=mrps30 PE=1 SV=1
356	1	180512_uniprot_zebrafish	Q6NWC3	88	30271	5	5	2	2	0.32	9686.72	0.0324836	Ribosomal protein S2 OS=Danio rerio OX=7955 GN=rps2 PE=1 SV=1
357	1	180512_uniprot_zebrafish	A0A0R4IN90	88	51742	7	7	5	5	0.51	26388.4	0.0884914	Dihydrolipoamide acetyltransferase component of pyruvate dehydrogenase complex OS=Danio rerio OX=7955 GN=pdhx PE=1 SV=1
358	1	180512_uniprot_zebrafish	E7FB58	87	52974	9	9	4	4	0.38	20130.1	0.0675047	NADPH:adrenodoxin oxidoreductase, mitochondrial OS=Danio rerio OX=7955 GN=fdxr PE=1 SV=1
359	1	180512_uniprot_zebrafish	B8A4S8	86	55371	8	8	4	4	0.36	19933.6	0.0668455	Zona pellucida glycoprotein 3c (Fragment) OS=Danio rerio OX=7955 GN=zp3c PE=1 SV=1
360	1	180512_uniprot_zebrafish	A2RV45	86	53588	6	6	2	2	0.17	9109.96	0.0305495	Zgc:173439 protein (Fragment) OS=Danio rerio OX=7955 GN=fars2 PE=2 SV=1
361	1	180512_uniprot_zebrafish	E7F8R3	85	31884	2	2	1	1	0.14	4463.76	0.0149688	Mitochondrial ribosomal protein L2 OS=Danio rerio OX=7955 GN=mrpl2 PE=1 SV=1
362	1	180512_uniprot_zebrafish	A0A0R4ISN6	85	16960	2	2	2	2	0.64	10854.4	0.0363993	Glutaryl-CoA dehydrogenase b (Fragment) OS=Danio rerio OX=7955 GN=gcdhb PE=1 SV=1
363	1	180512_uniprot_zebrafish	Q803T5	85	47933	3	3	2	2	0.19	9107.27	0.0305405	Adenosylhomocysteinase OS=Danio rerio OX=7955 GN=ahcy PE=1 SV=1
364	1	180512_uniprot_zebrafish	A7E2L4	85	35129	5	5	3	3	0.44	15456.8	0.051833	Guanine nucleotide binding protein (G protein), beta polypeptide 2-like 1 OS=Danio rerio OX=7955 GN=rack1 PE=2 SV=1
365	1	180512_uniprot_zebrafish	Q5BJA1	85	15443	2	2	1	1	0.31	4787.33	0.0160539	Zgc:114188 OS=Danio rerio OX=7955 GN=zgc:114188 PE=1 SV=1
366	1	180512_uniprot_zebrafish	A3KH13	85	10780	3	3	2	2	1.15	12397	0.0415723	Protein S100 OS=Danio rerio OX=7955 GN=s100a1 PE=1 SV=1
367	1	180512_uniprot_zebrafish	F1QW59	85	23701	2	2	1	1	0.19	4503.19	0.0151011	RAB5B, member RAS oncogene family OS=Danio rerio OX=7955 GN=rab5b PE=1 SV=2
368	1	180512_uniprot_zebrafish	Q32PS5	84	23861	4	4	2	2	0.42	10021.6	0.0336067	GrpE protein homolog OS=Danio rerio OX=7955 GN=grpel1 PE=1 SV=1
369	1	180512_uniprot_zebrafish	Q7ZUQ1	84	21292	2	2	1	1	0.22	4684.24	0.0157082	Cdc42l protein OS=Danio rerio OX=7955 GN=cdc42l PE=1 SV=1
370	1	180512_uniprot_zebrafish	A3KQ06	84	16024	2	2	1	1	0.3	4807.2	0.0161205	Ribosomal protein S9 (Fragment) OS=Danio rerio OX=7955 GN=rps9 PE=1 SV=8
371	1	180512_uniprot_zebrafish	E7F889	83	29520	5	5	2	2	0.33	9741.6	0.0326676	Mitochondrial ribosomal protein L45 OS=Danio rerio OX=7955 GN=mrpl45 PE=1 SV=2
372	1	180512_uniprot_zebrafish	F1R611	83	17682	1	1	1	1	0.27	4774.14	0.0160097	Acyl carrier protein OS=Danio rerio OX=7955 GN=ndufab1a PE=1 SV=1
373	1	180512_uniprot_zebrafish	F1R9W6	83	61374	2	2	2	2	0.15	9206.1	0.0308719	Zgc:110239 OS=Danio rerio OX=7955 GN=zgc:110239 PE=1 SV=1
374	1	180512_uniprot_zebrafish	A0A0G2KMH2	83	18223	2	2	1	1	0.26	4737.98	0.0158884	Uncharacterized protein OS=Danio rerio OX=7955 PE=4 SV=1
375	1	180512_uniprot_zebrafish	Q1JPT8	82	37909	3	3	2	2	0.25	9477.25	0.0317812	Citrate lyase beta-like OS=Danio rerio OX=7955 GN=clybl PE=1 SV=1
376	1	180512_uniprot_zebrafish	F1QF85	82	31477	3	3	3	3	0.5	15738.5	0.0527778	Transcription factor A, mitochondrial OS=Danio rerio OX=7955 GN=tfam PE=1 SV=1
377	1	180512_uniprot_zebrafish	F1R080	82	60919	2	2	1	1	0.07	4264.33	0.0143001	DEAD (Asp-Glu-Ala-Asp) box polypeptide 28 OS=Danio rerio OX=7955 GN=ddx28 PE=1 SV=1
378	1	180512_uniprot_zebrafish	E7FC78	81	10356	3	3	2	2	1.22	12634.3	0.0423681	Mitochondrial import inner membrane translocase subunit Tim9 OS=Danio rerio OX=7955 GN=timm9 PE=1 SV=1
379	1	180512_uniprot_zebrafish	A0A0G2KMN6	81	13399	2	2	1	1	0.36	4823.64	0.0161757	Uncharacterized protein OS=Danio rerio OX=7955 PE=4 SV=1
380	1	180512_uniprot_zebrafish	B8A6D3	81	49485	6	6	2	2	0.19	9402.15	0.0315293	L-2-hydroxyglutarate dehydrogenase OS=Danio rerio OX=7955 GN=l2hgdh PE=1 SV=1
381	1	180512_uniprot_zebrafish	F1Q9T9	80	17358	1	1	1	1	0.27	4686.66	0.0157163	Ribosomal protein L23a (Fragment) OS=Danio rerio OX=7955 GN=rpl23a PE=1 SV=1
382	1	180512_uniprot_zebrafish	A0A1D5NS42	79	22843	3	3	2	2	0.45	10279.4	0.0344709	Methyltransferase-like 15 (Fragment) OS=Danio rerio OX=7955 GN=mettl15 PE=1 SV=1
383	1	180512_uniprot_zebrafish	B0S7H9	79	15258	3	3	1	1	0.32	4882.56	0.0163733	39S ribosomal protein L41, mitochondrial OS=Danio rerio OX=7955 GN=mrpl41 PE=1 SV=1
384	1	180512_uniprot_zebrafish	F1R9X2	79	35553	2	2	1	1	0.13	4621.89	0.0154991	Ubiquinone biosynthesis O-methyltransferase, mitochondrial OS=Danio rerio OX=7955 GN=coq3 PE=1 SV=1
385	1	180512_uniprot_zebrafish	F1QCE9	78	17233	2	2	1	1	0.28	4825.24	0.016181	Acyl carrier protein OS=Danio rerio OX=7955 GN=ndufab1b PE=3 SV=1
386	1	180512_uniprot_zebrafish	Q6NWH5	77	20954	5	5	1	1	0.22	4609.88	0.0154589	Transmembrane protein 11, mitochondrial OS=Danio rerio OX=7955 GN=tmem11 PE=2 SV=1
387	1	180512_uniprot_zebrafish	Q6PBP0	77	7123	5	5	2	2	2.12	15100.8	0.0506391	Cytochrome c oxidase, subunit VIIc OS=Danio rerio OX=7955 GN=cox7c PE=1 SV=1
388	1	180512_uniprot_zebrafish	A0A140LG54	77	13585	6	6	2	2	0.85	11547.2	0.0387227	Histone H2B OS=Danio rerio OX=7955 GN=si:dkey-23a13.22 PE=3 SV=1
389	1	180512_uniprot_zebrafish	F1R368	77	60269	6	6	2	2	0.15	9040.35	0.0303161	GTP-binding protein 6 (putative) OS=Danio rerio OX=7955 GN=gtpbp6 PE=1 SV=2
390	1	180512_uniprot_zebrafish	F1QWU4	77	18425	3	3	1	1	0.26	4790.5	0.0160645	Myosin, light chain 6, alkali, smooth muscle and non-muscle OS=Danio rerio OX=7955 GN=myl6 PE=1 SV=1
391	1	180512_uniprot_zebrafish	A0A286Y8X9	76	94992	3	3	1	1	0.05	4749.6	0.0159274	Eukaryotic translation elongation factor 2b OS=Danio rerio OX=7955 GN=eef2b PE=1 SV=1
392	1	180512_uniprot_zebrafish	A3KNN1	75	25896	3	3	2	2	0.39	10099.4	0.0338676	Si:dkey-189p24.5 protein OS=Danio rerio OX=7955 GN=mmab PE=2 SV=1
393	1	180512_uniprot_zebrafish	Q6P2M0	75	16569	3	3	1	1	0.29	4805.01	0.0161132	Zgc:77235 OS=Danio rerio OX=7955 GN=rpl27a PE=2 SV=1
394	1	180512_uniprot_zebrafish	A0A0A0V9A8	75	6584	2	2	1	1	0.85	5596.4	0.0187671	ATP synthase protein 8 OS=Danio rerio OX=7955 GN=mt-atp8 PE=3 SV=1
395	1	180512_uniprot_zebrafish	Q6PGV1	74	40165	4	4	2	2	0.24	9639.6	0.0323256	V-type proton ATPase subunit d 1 OS=Danio rerio OX=7955 GN=atp6v0d1 PE=1 SV=1
396	1	180512_uniprot_zebrafish	F1QPK1	74	230006	3	3	1	1	0.02	4600.12	0.0154261	Myoferlin OS=Danio rerio OX=7955 GN=myof PE=4 SV=2
397	1	180512_uniprot_zebrafish	A0A0R4I9C4	74	26810	2	2	1	1	0.17	4557.7	0.0152839	Triosephosphate isomerase OS=Danio rerio OX=7955 GN=tpi1b PE=1 SV=1
398	1	180512_uniprot_zebrafish	A0A0R4IFR6	73	33401	2	2	2	2	0.29	9686.29	0.0324822	39S ribosomal protein L15, mitochondrial OS=Danio rerio OX=7955 GN=mrpl15 PE=1 SV=1
399	1	180512_uniprot_zebrafish	H0WES8	73	6334	3	3	1	1	0.89	5637.26	0.0189041	Si:dkeyp-80c12.10 OS=Danio rerio OX=7955 GN=si:dkeyp-80c12.10 PE=1 SV=1
400	1	180512_uniprot_zebrafish	F1R2G5	73	32759	4	4	1	1	0.14	4586.26	0.0153796	Zgc:101569 OS=Danio rerio OX=7955 GN=zgc:101569 PE=1 SV=1
401	1	180512_uniprot_zebrafish	A4QP49	73	37760	5	5	2	2	0.25	9440	0.0316563	Lamp2 protein OS=Danio rerio OX=7955 GN=lamp2 PE=2 SV=1
402	1	180512_uniprot_zebrafish	F1R6C7	73	222063	2	2	2	2	0.04	8882.52	0.0297868	Myosin, heavy chain a OS=Danio rerio OX=7955 GN=myha PE=1 SV=2
403	1	180512_uniprot_zebrafish	B2GRP4	72	97452	2	2	1	1	0.04	3898.08	0.0130719	Coatomer subunit gamma OS=Danio rerio OX=7955 GN=copg2 PE=2 SV=1
404	1	180512_uniprot_zebrafish	A7E2K4	72	11631	2	2	1	1	0.43	5001.33	0.0167715	Ribosomal protein, large P2,-like OS=Danio rerio OX=7955 GN=rplp2l PE=1 SV=1
405	1	180512_uniprot_zebrafish	F1QFR6	72	107887	1	1	1	1	0.04	4315.48	0.0144716	Aminopeptidase OS=Danio rerio OX=7955 GN=erap1b PE=1 SV=2
406	1	180512_uniprot_zebrafish	A8E5A6	71	30417	4	4	1	1	0.32	9733.44	0.0326403	Zgc:153540 protein OS=Danio rerio OX=7955 GN=iba57 PE=2 SV=1
407	1	180512_uniprot_zebrafish	F1Q9N4	71	40459	2	2	1	1	0.11	4450.49	0.0149244	Nudix (nucleoside diphosphate-linked moiety X)-type motif 8 OS=Danio rerio OX=7955 GN=nudt8 PE=4 SV=1
408	1	180512_uniprot_zebrafish	Q7T1K0	71	21414	4	4	1	1	0.22	4711.08	0.0157982	Ribosomal protein L17 OS=Danio rerio OX=7955 GN=rpl17 PE=1 SV=1
409	1	180512_uniprot_zebrafish	Q7T3D9	71	33396	1	1	1	1	0.14	4675.44	0.0156787	Malate dehydrogenase OS=Danio rerio OX=7955 GN=mdh1aa PE=1 SV=1
410	1	180512_uniprot_zebrafish	A0A0G2KD63	71	16894	2	2	1	1	0.28	4730.32	0.0158627	Uncharacterized protein OS=Danio rerio OX=7955 PE=1 SV=1
411	1	180512_uniprot_zebrafish	G5CTT5	71	85014	4	4	2	2	0.11	9351.54	0.0313596	Polynucleotide phosphorylase OS=Danio rerio OX=7955 PE=2 SV=1
412	1	180512_uniprot_zebrafish	E7FFQ7	70	141813	3	3	3	3	0.09	12763.2	0.0428002	Carboxypeptidase D, b OS=Danio rerio OX=7955 GN=cpdb PE=4 SV=1
413	1	180512_uniprot_zebrafish	A8E5F3	70	33039	3	3	2	2	0.29	9581.31	0.0321301	Glyoxalase domain-containing 4 OS=Danio rerio OX=7955 GN=glod4 PE=1 SV=1
414	1	180512_uniprot_zebrafish	B0JZC1	70	24210	2	2	1	1	0.19	4599.9	0.0154254	Zgc:171911 protein OS=Danio rerio OX=7955 GN=mrpl22 PE=2 SV=1
415	1	180512_uniprot_zebrafish	A0A0R4IY54	69	58626	2	2	1	1	0.08	4690.08	0.0157278	Cysteinyl-tRNA synthetase 2, mitochondrial OS=Danio rerio OX=7955 GN=cars2 PE=1 SV=1
416	1	180512_uniprot_zebrafish	B3DFP9	69	15527	2	2	1	1	0.31	4813.37	0.0161412	Apolipoprotein A-II OS=Danio rerio OX=7955 GN=apoa2 PE=1 SV=1
417	1	180512_uniprot_zebrafish	F1R606	69	57280	2	2	1	1	0.08	4582.4	0.0153667	Importin subunit alpha OS=Danio rerio OX=7955 GN=kpna7 PE=1 SV=1
418	1	180512_uniprot_zebrafish	F1R9Y8	69	141304	2	2	1	1	0.03	4239.12	0.0142155	High density lipoprotein-binding protein a OS=Danio rerio OX=7955 GN=hdlbpa PE=1 SV=1
419	1	180512_uniprot_zebrafish	A0A0R4IEZ3	69	14327	6	6	2	2	0.79	11318.3	0.0379551	Mitochondrial ribosomal protein S22 (Fragment) OS=Danio rerio OX=7955 GN=mrps22 PE=4 SV=1
420	1	180512_uniprot_zebrafish	A0A1D5NSK6	68	22990	2	2	1	1	0.2	4598	0.015419	Coagulation factor II (thrombin) (Fragment) OS=Danio rerio OX=7955 GN=f2 PE=1 SV=1
421	1	180512_uniprot_zebrafish	Q1LV46	68	29645	5	5	2	2	0.33	9782.85	0.032806	Protein ABHD14A OS=Danio rerio OX=7955 GN=abhd14a PE=2 SV=1
422	1	180512_uniprot_zebrafish	E9QHY5	68	95034	2	2	1	1	0.05	4751.7	0.0159344	Si:dkey-229d11.5 OS=Danio rerio OX=7955 GN=si:dkey-229d11.5 PE=1 SV=2
423	1	180512_uniprot_zebrafish	Q6NWI7	68	24426	2	2	1	1	0.19	4640.94	0.015563	Tmed10 protein OS=Danio rerio OX=7955 GN=tmed10 PE=1 SV=1
424	1	180512_uniprot_zebrafish	A0A286Y9L4	68	52828	2	2	2	2	0.17	8980.76	0.0301162	Aldehyde dehydrogenase OS=Danio rerio OX=7955 GN=aldh3b1 PE=1 SV=1
425	1	180512_uniprot_zebrafish	A0A0R4ISH5	67	41275	4	4	3	3	0.36	14859	0.0498284	Enoyl-[acyl-carrier-protein] reductase, mitochondrial OS=Danio rerio OX=7955 GN=mecr PE=1 SV=1
426	1	180512_uniprot_zebrafish	B3DFP2	67	8644	4	4	1	1	0.6	5186.4	0.0173922	Ubiquinol-cytochrome-c reductase complex assembly factor 3 OS=Danio rerio OX=7955 GN=uqcc3 PE=3 SV=2
427	1	180512_uniprot_zebrafish	Q6PBW7	67	15932	3	3	2	2	0.69	10993.1	0.0368644	Ribosomal protein S19 OS=Danio rerio OX=7955 GN=rps19 PE=1 SV=1
428	1	180512_uniprot_zebrafish	Q6Q420	67	14830	3	3	1	1	0.32	4745.6	0.015914	Ribosomal protein S15a OS=Danio rerio OX=7955 GN=rps15a PE=1 SV=1
429	1	180512_uniprot_zebrafish	Q804G6	67	35036	4	4	2	2	0.27	9459.72	0.0317224	Annexin OS=Danio rerio OX=7955 GN=anxa5b PE=2 SV=1
430	1	180512_uniprot_zebrafish	Q6AZA2	66	53656	7	7	4	4	0.37	19852.7	0.0665745	NADH dehydrogenase [ubiquinone] flavoprotein 1, mitochondrial OS=Danio rerio OX=7955 GN=ndufv1 PE=1 SV=1
431	1	180512_uniprot_zebrafish	R4GDQ6	66	26744	1	1	1	1	0.17	4546.48	0.0152462	NLR family member X1 (Fragment) OS=Danio rerio OX=7955 GN=nlrx1 PE=1 SV=1
432	1	180512_uniprot_zebrafish	Q6PGY7	65	11826	1	1	1	1	0.42	4966.92	0.0166562	CDGSH iron sulfur domain 1 OS=Danio rerio OX=7955 GN=cisd1 PE=1 SV=1
433	1	180512_uniprot_zebrafish	F1Q8H6	65	33735	2	2	1	1	0.13	4385.55	0.0147066	Enoyl CoA hydratase 1, peroxisomal OS=Danio rerio OX=7955 GN=ech1 PE=1 SV=1
434	1	180512_uniprot_zebrafish	B0UYL5	65	35687	2	2	2	2	0.27	9635.49	0.0323118	Dehydrogenase/reductase (SDR family) member 12 OS=Danio rerio OX=7955 GN=dhrs12 PE=1 SV=1
435	1	180512_uniprot_zebrafish	F1QP26	65	37797	4	4	2	2	0.25	9449.25	0.0316873	NADH dehydrogenase (ubiquinone) complex I, assembly factor 6 OS=Danio rerio OX=7955 GN=ndufaf6 PE=1 SV=2
436	1	180512_uniprot_zebrafish	Q6IQI1	64	16334	2	2	1	1	0.29	4736.86	0.0158847	Zgc:86753 OS=Danio rerio OX=7955 GN=golga7 PE=2 SV=1
437	1	180512_uniprot_zebrafish	B0JZK4	64	49233	4	4	3	3	0.3	14769.9	0.0495296	Acot9 protein OS=Danio rerio OX=7955 GN=acot9.1 PE=2 SV=1
438	1	180512_uniprot_zebrafish	A0A0R4IFD1	64	42313	6	6	3	3	0.49	20733.4	0.0695276	Reticulon-4-interacting protein 1 homolog, mitochondrial OS=Danio rerio OX=7955 GN=rtn4ip1 PE=1 SV=1
439	1	180512_uniprot_zebrafish	E7FFD0	64	181939	2	2	1	1	0.02	3638.78	0.0122023	Uncharacterized protein OS=Danio rerio OX=7955 PE=1 SV=1
440	1	180512_uniprot_zebrafish	B8JJ35	64	5000	2	2	1	1	1.2	6000	0.0201205	Si:dkey-167i21.2 OS=Danio rerio OX=7955 GN=si:dkey-167i21.2 PE=1 SV=2
441	1	180512_uniprot_zebrafish	Q5U3I3	64	37729	1	1	1	1	0.12	4527.48	0.0151825	Secretory carrier-associated membrane protein OS=Danio rerio OX=7955 GN=scamp3 PE=1 SV=1
442	1	180512_uniprot_zebrafish	A8WIN6	63	85886	1	1	1	1	0.05	4294.3	0.0144006	Mitofusin 2 OS=Danio rerio OX=7955 GN=mfn2 PE=3 SV=1
443	1	180512_uniprot_zebrafish	A0A0A0VDB1	63	25076	2	2	1	1	0.18	4513.68	0.0151363	ATP synthase subunit a OS=Danio rerio OX=7955 GN=mt-atp6 PE=4 SV=1
444	1	180512_uniprot_zebrafish	F1QPG1	63	60275	2	2	1	1	0.07	4219.25	0.0141489	Lactamase, beta OS=Danio rerio OX=7955 GN=lactb PE=1 SV=1
445	1	180512_uniprot_zebrafish	A8WGR0	63	24418	3	3	2	2	0.41	10011.4	0.0335723	Zgc:174935 protein OS=Danio rerio OX=7955 GN=zgc:174935 PE=2 SV=1
446	1	180512_uniprot_zebrafish	A0A140LFS0	63	17268	2	2	1	1	0.27	4662.36	0.0156348	Si:dkey-241l7.2 OS=Danio rerio OX=7955 GN=si:dkey-241l7.2 PE=1 SV=1
447	1	180512_uniprot_zebrafish	F1Q6B2	63	18622	2	2	2	2	0.57	10614.5	0.035595	Peptidyl-tRNA hydrolase 2 OS=Danio rerio OX=7955 GN=ptrh2 PE=4 SV=1
448	1	180512_uniprot_zebrafish	F1QK92	63	32786	1	1	1	1	0.14	4590.04	0.0153923	Ubiquinol-cytochrome c reductase complex assembly factor 1 OS=Danio rerio OX=7955 GN=uqcc1 PE=1 SV=1
449	1	180512_uniprot_zebrafish	Q6PBK1	62	16359	2	2	1	1	0.29	4744.11	0.015909	Coiled-coil domain-containing protein 58 OS=Danio rerio OX=7955 GN=ccdc58 PE=2 SV=2
450	1	180512_uniprot_zebrafish	Q802C9	59	46224	4	4	2	2	0.2	9244.8	0.0310017	Eukaryotic translation initiation factor 4A, isoform 1A OS=Danio rerio OX=7955 GN=eif4a1a PE=1 SV=1
451	1	180512_uniprot_zebrafish	Q7ZV08	61	35995	2	2	1	1	0.13	4679.35	0.0156918	Secretory carrier-associated membrane protein OS=Danio rerio OX=7955 GN=scamp2 PE=1 SV=1
452	1	180512_uniprot_zebrafish	Q502J9	61	17601	2	2	1	1	0.27	4752.27	0.0159363	Mitochondrial ribosomal protein L30 OS=Danio rerio OX=7955 GN=mrpl30 PE=2 SV=1
453	1	180512_uniprot_zebrafish	Q1ET38	60	51181	2	2	2	2	0.18	9212.58	0.0308936	Protoporphyrinogen oxidase OS=Danio rerio OX=7955 GN=ppox PE=2 SV=1
454	1	180512_uniprot_zebrafish	Q6DC87	60	11715	3	3	1	1	0.42	4920.3	0.0164998	BolA family member 3 OS=Danio rerio OX=7955 GN=bola3 PE=1 SV=1
455	1	180512_uniprot_zebrafish	Q6PHD8	60	43448	2	2	1	1	0.1	4344.8	0.0145699	Proliferation-associated 2G4, b OS=Danio rerio OX=7955 GN=pa2g4b PE=1 SV=1
456	1	180512_uniprot_zebrafish	A0A140LGJ9	60	43278	1	1	1	1	0.1	4327.8	0.0145129	DnaJ (Hsp40) homolog, subfamily C, member 11b (Fragment) OS=Danio rerio OX=7955 GN=dnajc11b PE=4 SV=1
457	1	180512_uniprot_zebrafish	Q1LUY6	59	20631	2	2	1	1	0.23	4745.13	0.0159124	Ribosomal protein L4 (Fragment) OS=Danio rerio OX=7955 GN=rpl4 PE=4 SV=1
458	1	180512_uniprot_zebrafish	E9QJ05	59	9313	2	2	1	1	0.55	5122.15	0.0171767	Protein PET117 homolog, mitochondrial OS=Danio rerio OX=7955 GN=pet117 PE=3 SV=1
459	1	180512_uniprot_zebrafish	F1R6D5	59	47461	6	6	2	2	0.2	9492.2	0.0318313	Cadherin, EGF LAG seven-pass G-type receptor 3 (Fragment) OS=Danio rerio OX=7955 GN=celsr3 PE=4 SV=1
460	1	180512_uniprot_zebrafish	A3KP37	58	35905	1	1	1	1	0.13	4667.65	0.0156526	Arginine-hydroxylase NDUFAF5, mitochondrial OS=Danio rerio OX=7955 GN=ndufaf5 PE=2 SV=1
461	1	180512_uniprot_zebrafish	Q1L9A2	58	17295	2	2	1	1	0.27	4669.65	0.0156593	Optic atrophy 3 protein homolog OS=Danio rerio OX=7955 GN=opa3 PE=3 SV=1
462	1	180512_uniprot_zebrafish	F1Q6Z6	57	56492	1	1	1	1	0.08	4519.36	0.0151553	Thioredoxin reductase 2 OS=Danio rerio OX=7955 GN=txnrd2.2 PE=1 SV=2
463	1	180512_uniprot_zebrafish	A0A0R4IYT0	57	65864	2	2	2	2	0.14	9220.96	0.0309217	Insulin-like growth factor 2 mRNA-binding protein 3 OS=Danio rerio OX=7955 GN=igf2bp3 PE=1 SV=1
464	1	180512_uniprot_zebrafish	F1Q8N0	57	29355	2	2	1	1	0.16	4696.8	0.0157503	Dehydrogenase/reductase (SDR family) member 4 OS=Danio rerio OX=7955 GN=dhrs4 PE=1 SV=1
465	1	180512_uniprot_zebrafish	B8A565	57	72667	1	1	1	1	0.06	4360.02	0.014621	Complement component 9 OS=Danio rerio OX=7955 GN=c9 PE=1 SV=1
466	1	180512_uniprot_zebrafish	A0A0A0VB08	57	35668	2	2	1	1	0.13	4636.84	0.0155493	NADH-ubiquinone oxidoreductase chain 1 OS=Danio rerio OX=7955 GN=ND1 PE=3 SV=1
467	1	180512_uniprot_zebrafish	A0A0R4IKN8	57	75998	3	3	1	1	0.06	4559.88	0.0152912	Pentatricopeptide repeat domain-containing protein 3, mitochondrial OS=Danio rerio OX=7955 GN=ptcd3 PE=1 SV=1
468	1	180512_uniprot_zebrafish	F1QY35	57	48042	2	2	1	1	0.09	4323.78	0.0144994	Zgc:171779 OS=Danio rerio OX=7955 GN=zgc:171779 PE=1 SV=1
469	1	180512_uniprot_zebrafish	A0A0R4IX64	57	73446	3	3	2	2	0.12	8813.52	0.0295554	Si:ch73-132f6.5 OS=Danio rerio OX=7955 GN=si:ch73-132f6.5 PE=1 SV=1
470	1	180512_uniprot_zebrafish	Q7T010	57	61775	3	3	2	2	0.15	9266.25	0.0310736	Glutamyl-tRNA(Gln) amidotransferase subunit B, mitochondrial OS=Danio rerio OX=7955 GN=gatb PE=3 SV=2
471	1	180512_uniprot_zebrafish	A5PN39	56	34547	1	1	1	1	0.13	4491.11	0.0150606	Crystallin, zeta (quinone reductase) OS=Danio rerio OX=7955 GN=cryz PE=1 SV=1
472	1	180512_uniprot_zebrafish	Q6P6E7	56	13281	4	4	1	1	0.37	4913.97	0.0164786	Ribosomal protein S20 OS=Danio rerio OX=7955 GN=rps20 PE=2 SV=1
473	1	180512_uniprot_zebrafish	F1R3J0	56	37003	2	2	2	2	0.26	9620.78	0.0322625	Alcohol dehydrogenase [NADP(+)] B OS=Danio rerio OX=7955 GN=akr1a1b PE=1 SV=1
474	1	180512_uniprot_zebrafish	Q7T251	56	2807	2	2	1	1	2.82	7915.74	0.0265448	Heart-type fatty acid-binding protein (Fragment) OS=Danio rerio OX=7955 GN=fabp3 PE=4 SV=1
475	1	180512_uniprot_zebrafish	A0A0G2KIS4	56	16778	2	2	2	2	0.65	10905.7	0.0365714	Uncharacterized protein OS=Danio rerio OX=7955 GN=LOC100537765 PE=4 SV=1
476	1	180512_uniprot_zebrafish	B2GTJ4	56	23449	2	2	1	1	0.2	4689.8	0.0157269	Rab5a protein OS=Danio rerio OX=7955 GN=rab5aa PE=2 SV=1
477	1	180512_uniprot_zebrafish	A0A0R4IRP7	56	16308	2	2	1	1	0.29	4729.32	0.0158594	Translocase of outer mitochondrial membrane 20 OS=Danio rerio OX=7955 GN=tomm20a PE=3 SV=1
478	1	180512_uniprot_zebrafish	E9QFP3	56	74267	1	1	1	1	0.06	4456.02	0.0149429	Aspartyl-tRNA synthetase 2, mitochondrial OS=Danio rerio OX=7955 GN=dars2 PE=1 SV=2
479	1	180512_uniprot_zebrafish	Q1JQ15	56	37972	1	1	1	1	0.12	4556.64	0.0152803	LOC553434 protein (Fragment) OS=Danio rerio OX=7955 GN=msnb PE=2 SV=1
480	1	180512_uniprot_zebrafish	Q7T391	56	51393	2	2	2	2	0.18	9250.74	0.0310216	Annexin OS=Danio rerio OX=7955 GN=anxa11a PE=1 SV=1
481	1	180512_uniprot_zebrafish	E7F6T6	56	33342	2	2	2	2	0.29	9669.18	0.0324248	Solute carrier family 25, member 51b OS=Danio rerio OX=7955 GN=slc25a51b PE=1 SV=1
482	1	180512_uniprot_zebrafish	Q29RA2	56	89438	1	1	1	1	0.05	4471.9	0.0149961	Zgc:136908 OS=Danio rerio OX=7955 GN=zgc:136908 PE=1 SV=1
483	1	180512_uniprot_zebrafish	F1QP99	55	54686	4	4	3	3	0.26	14218.4	0.0476801	Protein disulfide-isomerase OS=Danio rerio OX=7955 GN=zgc:77086 PE=1 SV=1
484	1	180512_uniprot_zebrafish	F1QG68	55	74671	3	3	1	1	0.06	4480.26	0.0150242	Zinc finger protein 990 OS=Danio rerio OX=7955 GN=znf990 PE=4 SV=2
485	1	180512_uniprot_zebrafish	A0A0R4IUR4	55	77318	1	1	1	1	0.06	4639.08	0.0155568	ATP-binding cassette sub-family B member 8, mitochondrial OS=Danio rerio OX=7955 GN=abcb8 PE=1 SV=1
486	1	180512_uniprot_zebrafish	A0A0G2KER3	55	26072	2	2	1	1	0.18	4692.96	0.0157375	Uncharacterized protein OS=Danio rerio OX=7955 GN=gnal2 PE=4 SV=1
487	1	180512_uniprot_zebrafish	Q6PBU7	55	15012	1	1	1	1	0.32	4803.84	0.0161093	Ubiquinol-cytochrome-c reductase complex assembly factor 2 OS=Danio rerio OX=7955 GN=uqcc2 PE=2 SV=1
488	1	180512_uniprot_zebrafish	A7MCJ5	55	16866	2	2	1	1	0.28	4722.48	0.0158364	Thy1 protein OS=Danio rerio OX=7955 GN=thy1 PE=2 SV=1
489	1	180512_uniprot_zebrafish	F1R6P0	55	44078	1	1	1	1	0.1	4407.8	0.0147812	Mitochondrial ribosomal protein S5 OS=Danio rerio OX=7955 GN=mrps5 PE=1 SV=1
490	1	180512_uniprot_zebrafish	B0S642	55	42386	3	3	2	2	0.35	14835.1	0.0497483	3-hydroxyisobutyryl-CoA hydrolase, mitochondrial OS=Danio rerio OX=7955 GN=hibch PE=1 SV=1
491	1	180512_uniprot_zebrafish	Q6NX98	55	39836	3	3	2	2	0.24	9560.64	0.0320608	ST13, Hsp70-interacting protein OS=Danio rerio OX=7955 GN=st13 PE=1 SV=1
492	1	180512_uniprot_zebrafish	F1R1S5	54	21690	1	1	1	1	0.21	4554.9	0.0152745	Mitochondrial ribosomal protein L18 OS=Danio rerio OX=7955 GN=mrpl18 PE=4 SV=1
493	1	180512_uniprot_zebrafish	Q6PBM1	54	17366	1	1	1	1	0.27	4688.82	0.0157236	Glutaredoxin-related protein 5, mitochondrial OS=Danio rerio OX=7955 GN=glrx5 PE=2 SV=1
494	1	180512_uniprot_zebrafish	Q7ZVL7	54	102097	3	3	2	2	0.09	9188.73	0.0308136	Hexokinase 2 OS=Danio rerio OX=7955 GN=hk2 PE=2 SV=1
495	1	180512_uniprot_zebrafish	Q6NYF0	54	32384	3	3	2	2	0.3	9715.2	0.0325791	Endoribonuclease LACTB2 OS=Danio rerio OX=7955 GN=lactb2 PE=2 SV=1
496	1	180512_uniprot_zebrafish	F1QI12	54	19217	5	5	1	1	0.24	4612.08	0.0154662	Expressed sequence EX154042 OS=Danio rerio OX=7955 GN=gb:ex154042 PE=4 SV=2
497	1	180512_uniprot_zebrafish	Q7ZUL8	54	21359	2	2	1	1	0.22	4698.98	0.0157576	Zgc:55558 OS=Danio rerio OX=7955 GN=zgc:55558 PE=1 SV=1
498	1	180512_uniprot_zebrafish	Q0P3X8	53	11094	4	4	1	1	0.45	4992.3	0.0167413	Ragulator complex protein LAMTOR4 OS=Danio rerio OX=7955 GN=lamtor4 PE=3 SV=1
499	1	180512_uniprot_zebrafish	A0A0R4IU14	53	111625	3	3	2	2	0.08	8930	0.029946	Alpha-mannosidase OS=Danio rerio OX=7955 GN=man2b1 PE=1 SV=1
500	1	180512_uniprot_zebrafish	F1R7P4	52	84768	1	1	1	1	0.05	4238.4	0.0142131	Phospholipid phosphatase-related 4a OS=Danio rerio OX=7955 GN=plppr4a PE=4 SV=1
501	1	180512_uniprot_zebrafish	Q6DHU0	52	54622	3	3	2	2	0.17	9285.74	0.031139	Aldehyde dehydrogenase OS=Danio rerio OX=7955 GN=aldh3a2a PE=2 SV=1
502	1	180512_uniprot_zebrafish	F1Q6U0	52	48645	1	1	1	1	0.09	4378.05	0.0146814	Uncharacterized protein OS=Danio rerio OX=7955 PE=1 SV=2
503	1	180512_uniprot_zebrafish	F1QK57	52	243464	3	3	1	1	0.02	4869.28	0.0163287	Tectorin alpha OS=Danio rerio OX=7955 GN=tecta PE=1 SV=2
504	1	180512_uniprot_zebrafish	Q6P119	52	10772	3	3	1	1	0.47	5062.84	0.0169778	NADH dehydrogenase (ubiquinone) 1 beta subcomplex, 3 OS=Danio rerio OX=7955 GN=ndufb3 PE=1 SV=1
505	1	180512_uniprot_zebrafish	E7F1Z3	52	27227	1	1	1	1	0.17	4628.59	0.0155216	Si:ch211-175m2.5 OS=Danio rerio OX=7955 GN=si:ch211-175m2.5 PE=1 SV=1
506	1	180512_uniprot_zebrafish	Q7ZV27	51	22806	3	3	2	2	0.45	10262.7	0.0344151	ATP synthase, H+ transporting, mitochondrial F0 complex, subunit s OS=Danio rerio OX=7955 GN=atp5s PE=1 SV=1
507	1	180512_uniprot_zebrafish	F1Q4M2	51	32910	1	1	1	1	0.14	4607.4	0.0154505	Retinol dehydrogenase 12,-like OS=Danio rerio OX=7955 GN=rdh12l PE=1 SV=2
508	1	180512_uniprot_zebrafish	Q503D8	51	19048	2	2	1	1	0.25	4762	0.015969	Thioredoxin domain-containing 12 (endoplasmic reticulum) OS=Danio rerio OX=7955 GN=txndc12 PE=1 SV=1
509	1	180512_uniprot_zebrafish	X1WBD9	51	4558	2	2	1	1	1.36	6198.88	0.0207874	Translocase of outer mitochondrial membrane 6 homolog (yeast) (Fragment) OS=Danio rerio OX=7955 GN=tomm6 PE=4 SV=1
510	1	180512_uniprot_zebrafish	A0A0R4IIP6	51	11853	1	1	1	1	0.42	4978.26	0.0166942	40S ribosomal protein S18 OS=Danio rerio OX=7955 GN=rps18 PE=1 SV=1
511	1	180512_uniprot_zebrafish	F1R3I2	50	20758	1	1	1	1	0.22	4566.76	0.0153143	Mitochondrial inner membrane protease subunit 2 (Fragment) OS=Danio rerio OX=7955 GN=immp2l PE=4 SV=1
512	1	180512_uniprot_zebrafish	Q6NZ07	50	63948	1	1	1	1	0.07	4476.36	0.0150111	Nicalin-1 OS=Danio rerio OX=7955 GN=ncl1 PE=2 SV=1
513	1	180512_uniprot_zebrafish	F1Q4X3	50	44136	2	2	1	1	0.1	4413.6	0.0148006	Si:dkey-222n6.2 (Fragment) OS=Danio rerio OX=7955 GN=si:dkey-222n6.2 PE=1 SV=2
514	1	180512_uniprot_zebrafish	E9QEZ5	50	13672	2	2	1	1	0.36	4921.92	0.0165053	Mitochondrial ribosomal protein L34 OS=Danio rerio OX=7955 GN=mrpl34 PE=4 SV=1
515	1	180512_uniprot_zebrafish	A0A0R4IG79	50	92581	1	1	1	1	0.05	4629.05	0.0155231	Synaptosomal-associated protein 91 OS=Danio rerio OX=7955 GN=snap91 PE=1 SV=1
516	1	180512_uniprot_zebrafish	E7F6Q4	50	32561	1	1	1	1	0.14	4558.54	0.0152867	Si:dkey-152b24.6 OS=Danio rerio OX=7955 GN=si:dkey-152b24.6 PE=1 SV=1
517	1	180512_uniprot_zebrafish	E7FCP7	49	107901	1	1	1	1	0.04	4316.04	0.0144735	Si:ch73-12o23.1 OS=Danio rerio OX=7955 GN=si:ch73-12o23.1 PE=1 SV=1
518	1	180512_uniprot_zebrafish	Q6NYE7	49	30190	2	2	1	1	0.15	4528.5	0.015186	Transmembrane protein 192 OS=Danio rerio OX=7955 GN=tmem192 PE=2 SV=1
519	1	180512_uniprot_zebrafish	F1R391	49	26152	1	1	1	1	0.17	4445.84	0.0149088	Zgc:110319 (Fragment) OS=Danio rerio OX=7955 GN=zgc:110319 PE=1 SV=1
520	1	180512_uniprot_zebrafish	B8A5I7	49	16588	1	1	1	1	0.29	4810.52	0.0161317	Single-stranded DNA-binding protein 1 OS=Danio rerio OX=7955 GN=ssbp1 PE=1 SV=1
521	1	180512_uniprot_zebrafish	Q803J3	49	23500	1	1	1	1	0.2	4700	0.0157611	RAB2A, member RAS oncogene family OS=Danio rerio OX=7955 GN=rab2a PE=1 SV=1
522	1	180512_uniprot_zebrafish	F1QJA4	48	17934	2	2	1	1	0.26	4662.84	0.0156364	Stress-induced phosphoprotein 1 (Fragment) OS=Danio rerio OX=7955 GN=stip1 PE=1 SV=2
523	1	180512_uniprot_zebrafish	B0S5S6	48	60163	3	3	2	2	0.15	9024.45	0.0302627	Protein disulfide isomerase family A, member 5 OS=Danio rerio OX=7955 GN=pdia5 PE=1 SV=2
524	1	180512_uniprot_zebrafish	F1RDR5	48	29747	2	2	1	1	0.15	4462.05	0.0149631	Mitochondrial ribosomal protein L28 OS=Danio rerio OX=7955 GN=mrpl28 PE=1 SV=1
525	1	180512_uniprot_zebrafish	F1RA21	47	16274	2	2	1	1	0.29	4719.46	0.0158263	Mitochondrial ribosomal protein L27 OS=Danio rerio OX=7955 GN=mrpl27 PE=1 SV=1
526	1	180512_uniprot_zebrafish	F1QXF8	47	18262	2	2	1	1	0.26	4748.12	0.0159224	Signal sequence receptor, delta OS=Danio rerio OX=7955 GN=ssr4 PE=1 SV=1
527	1	180512_uniprot_zebrafish	F1QYW8	47	40111	1	1	1	1	0.11	4412.21	0.014796	Nucleosome assembly protein 1-like 4a OS=Danio rerio OX=7955 GN=nap1l4a PE=1 SV=1
528	1	180512_uniprot_zebrafish	Q7T2P2	47	60244	2	2	1	1	0.07	4217.08	0.0141416	T-complex protein 1 subunit gamma OS=Danio rerio OX=7955 GN=cct3 PE=1 SV=1
529	1	180512_uniprot_zebrafish	A6H8I1	47	89248	1	1	1	1	0.05	4462.4	0.0149643	Zgc:158376 protein OS=Danio rerio OX=7955 GN=zgc:158376 PE=2 SV=1
530	1	180512_uniprot_zebrafish	Q6DHL6	47	28691	1	1	1	1	0.16	4590.56	0.0153941	40S ribosomal protein S6 OS=Danio rerio OX=7955 GN=rps6 PE=1 SV=1
531	1	180512_uniprot_zebrafish	A0A0R4IDK6	47	45238	3	3	1	1	0.1	4523.8	0.0151702	Nucleosome assembly protein 1-like 1 OS=Danio rerio OX=7955 GN=nap1l1 PE=1 SV=1
532	1	180512_uniprot_zebrafish	Q7SYJ6	47	58581	1	1	1	1	0.08	4686.48	0.0157157	Cholesterol side-chain cleavage enzyme, mitochondrial OS=Danio rerio OX=7955 GN=cyp11a1 PE=1 SV=1
533	1	180512_uniprot_zebrafish	A0A0R4ING3	47	17742	1	1	1	1	0.27	4790.34	0.016064	39S ribosomal protein L23, mitochondrial OS=Danio rerio OX=7955 GN=mrpl23 PE=1 SV=1
534	1	180512_uniprot_zebrafish	F1Q9K6	47	33268	1	1	1	1	0.14	4657.52	0.0156186	Sulfurtransferase OS=Danio rerio OX=7955 GN=zgc:162544 PE=1 SV=1
535	1	180512_uniprot_zebrafish	B2GQ15	46	74738	3	3	2	2	0.12	8968.56	0.0300753	Cpt2 protein OS=Danio rerio OX=7955 GN=cpt2 PE=2 SV=1
536	1	180512_uniprot_zebrafish	Q6P5L5	46	21521	1	1	1	1	0.22	4734.62	0.0158772	NADH dehydrogenase [ubiquinone] 1 beta subcomplex subunit 8, mitochondrial OS=Danio rerio OX=7955 GN=ndufb8 PE=1 SV=1
537	1	180512_uniprot_zebrafish	B0S6H4	46	16611	1	1	1	1	0.29	4817.19	0.016154	Proteolipid protein 2 OS=Danio rerio OX=7955 GN=plp2 PE=1 SV=1
538	1	180512_uniprot_zebrafish	A0A0G2KWP7	46	30949	1	1	1	1	0.15	4642.35	0.0155677	Transaldolase OS=Danio rerio OX=7955 GN=taldo1 PE=1 SV=1
539	1	180512_uniprot_zebrafish	F1Q8L0	46	32794	1	1	1	1	0.14	4591.16	0.0153961	Mitochondrial ribosomal protein L46 OS=Danio rerio OX=7955 GN=mrpl46 PE=1 SV=1
540	1	180512_uniprot_zebrafish	E9QJP3	45	25312	5	5	2	2	0.4	10124.8	0.0339527	Si:dkey-90l23.1 OS=Danio rerio OX=7955 GN=si:dkey-90l23.1 PE=1 SV=1
541	1	180512_uniprot_zebrafish	A0A0H2UKF5	45	19702	1	1	1	1	0.24	4728.48	0.0158566	Mesoderm development candidate 2 OS=Danio rerio OX=7955 GN=mesd PE=1 SV=1
542	1	180512_uniprot_zebrafish	A0A286YBN7	45	132876	2	2	1	1	0.03	3986.28	0.0133677	Golgi glycoprotein 1a OS=Danio rerio OX=7955 GN=glg1a PE=1 SV=1
543	1	180512_uniprot_zebrafish	Q08BB1	45	82697	1	1	1	1	0.05	4134.85	0.0138659	Elongation factor G, mitochondrial OS=Danio rerio OX=7955 GN=gfm1 PE=2 SV=1
544	1	180512_uniprot_zebrafish	F1QAJ4	45	58883	2	2	1	1	0.08	4710.64	0.0157967	Glutamyl-tRNA(Gln) amidotransferase subunit A, mitochondrial OS=Danio rerio OX=7955 GN=qrsl1 PE=2 SV=1
545	1	180512_uniprot_zebrafish	F8W3H2	44	5705	1	1	1	1	1.02	5819.1	0.0195139	ATP synthase, H+ transporting, mitochondrial F1 complex, epsilon subunit OS=Danio rerio OX=7955 GN=atp5f1e PE=1 SV=1
546	1	180512_uniprot_zebrafish	A0A0R4IRD7	44	60367	3	3	1	1	0.07	4225.69	0.0141705	Copine I OS=Danio rerio OX=7955 GN=cpne1 PE=1 SV=1
547	1	180512_uniprot_zebrafish	F1QHK9	44	75115	1	1	1	1	0.06	4506.9	0.0151135	Myotubularin-related protein 7a OS=Danio rerio OX=7955 GN=mtmr7a PE=3 SV=1
548	1	180512_uniprot_zebrafish	A0A0R4IXW8	44	31120	2	2	1	1	0.15	4668	0.0156538	Capping protein (actin filament) muscle Z-line, beta OS=Danio rerio OX=7955 GN=capzb PE=1 SV=1
549	1	180512_uniprot_zebrafish	F1R1X3	44	39662	2	2	1	1	0.11	4362.82	0.0146304	Paraoxonase 3, tandem duplicate 2 OS=Danio rerio OX=7955 GN=pon3.2 PE=1 SV=1
550	1	180512_uniprot_zebrafish	A0A0R4IC22	44	28241	2	2	1	1	0.16	4518.56	0.0151526	Raf-1 proto-oncogene, serine/threonine kinase a OS=Danio rerio OX=7955 GN=raf1a PE=1 SV=1
551	1	180512_uniprot_zebrafish	A0A286YAZ4	44	194138	1	1	1	1	0.02	3882.76	0.0130205	Clathrin heavy chain OS=Danio rerio OX=7955 GN=cltca PE=1 SV=1
552	1	180512_uniprot_zebrafish	A0A0R4IIB7	44	56012	1	1	1	1	0.08	4480.96	0.0150265	Aldehyde dehydrogenase 5 family, member A1 (succinate-semialdehyde dehydrogenase) OS=Danio rerio OX=7955 GN=aldh5a1 PE=1 SV=1
553	1	180512_uniprot_zebrafish	B2GQ99	44	32170	3	3	2	2	0.3	9651	0.0323638	Pgam5 protein OS=Danio rerio OX=7955 GN=pgam5 PE=2 SV=1
554	1	180512_uniprot_zebrafish	B7ZD02	44	28271	2	2	1	1	0.16	4523.36	0.0151687	Erlin-1 (Fragment) OS=Danio rerio OX=7955 GN=erlin1 PE=1 SV=1
555	1	180512_uniprot_zebrafish	Q1LVB6	43	21278	1	1	1	1	0.22	4681.16	0.0156979	Probable 28S ribosomal protein S10, mitochondrial OS=Danio rerio OX=7955 GN=mrps10 PE=1 SV=1
556	1	180512_uniprot_zebrafish	A0A0R4IWJ6	43	26728	1	1	1	1	0.17	4543.76	0.0152371	Si:ch1073-178p5.3 (Fragment) OS=Danio rerio OX=7955 GN=si:ch1073-178p5.3 PE=4 SV=1
557	1	180512_uniprot_zebrafish	Q503X4	43	15319	1	1	1	1	0.31	4748.89	0.015925	Mitochondrial ribosomal protein S17 OS=Danio rerio OX=7955 GN=mrps17 PE=1 SV=1
558	1	180512_uniprot_zebrafish	Q5U3H4	43	30360	2	2	1	1	0.15	4554	0.0152715	Ribose 5-phosphate isomerase A (Ribose 5-phosphate epimerase) OS=Danio rerio OX=7955 GN=rpia PE=2 SV=1
559	1	180512_uniprot_zebrafish	A0A0R4IVF6	43	12726	1	1	1	1	0.38	4835.88	0.0162167	NADH dehydrogenase [ubiquinone] 1 subunit C2 OS=Danio rerio OX=7955 GN=ndufc2 PE=1 SV=1
560	1	180512_uniprot_zebrafish	F1QJD6	43	104738	1	1	1	1	0.04	4189.52	0.0140492	Phosphodiesterase (Fragment) OS=Danio rerio OX=7955 GN=pde11al PE=3 SV=2
561	1	180512_uniprot_zebrafish	E7F0C9	43	44941	1	1	1	1	0.1	4494.1	0.0150706	Zmp:0000001145 OS=Danio rerio OX=7955 GN=zmp:0000001145 PE=4 SV=2
562	1	180512_uniprot_zebrafish	X1WHM2	43	24431	3	3	2	2	0.41	10016.7	0.0335902	Glutathione S-transferase zeta 1 OS=Danio rerio OX=7955 GN=gstz1 PE=1 SV=1
563	1	180512_uniprot_zebrafish	A0A0R4ILA8	43	47853	2	2	1	1	0.09	4306.77	0.0144424	Proteasome 26S subunit, ATPase 3 OS=Danio rerio OX=7955 GN=psmc3 PE=1 SV=1
564	1	180512_uniprot_zebrafish	A0A0R4IBK9	42	96114	3	3	2	2	0.09	8650.26	0.0290079	V-type proton ATPase subunit a OS=Danio rerio OX=7955 GN=atp6v0a1a PE=1 SV=1
565	1	180512_uniprot_zebrafish	E7FGL4	42	35118	1	1	1	1	0.13	4565.34	0.0153095	Abhydrolase domain-containing 17Ab OS=Danio rerio OX=7955 GN=abhd17ab PE=4 SV=1
566	1	180512_uniprot_zebrafish	X1WDZ6	42	66214	1	1	1	1	0.07	4634.98	0.015543	Synaptotagmin VIIa (Fragment) OS=Danio rerio OX=7955 GN=syt7a PE=4 SV=1
567	1	180512_uniprot_zebrafish	A0A0R4IQN0	41	11915	1	1	1	1	0.42	5004.3	0.0167815	Si:ch211-162e15.3 OS=Danio rerio OX=7955 GN=si:ch211-162e15.3 PE=1 SV=1
568	1	180512_uniprot_zebrafish	A0A0G2KH65	41	118473	1	1	1	1	0.04	4738.92	0.0158916	Uncharacterized protein OS=Danio rerio OX=7955 PE=4 SV=1
569	1	180512_uniprot_zebrafish	X1WCL4	41	149821	1	1	1	1	0.03	4494.63	0.0150724	Carboxypeptidase D, a OS=Danio rerio OX=7955 GN=cpda PE=1 SV=1
570	1	180512_uniprot_zebrafish	Q6IMW6	41	17184	2	2	1	1	0.28	4811.52	0.016135	Ribosomal protein S13 OS=Danio rerio OX=7955 GN=rps13 PE=1 SV=1
571	1	180512_uniprot_zebrafish	B8JLT4	41	29701	1	1	1	1	0.15	4455.15	0.01494	Protein arginine methyltransferase NDUFAF7 (Fragment) OS=Danio rerio OX=7955 GN=ndufaf7 PE=1 SV=1
572	1	180512_uniprot_zebrafish	A1L219	41	120935	2	2	2	2	0.07	8465.45	0.0283882	Myh9 protein (Fragment) OS=Danio rerio OX=7955 GN=myh9 PE=2 SV=1
573	1	180512_uniprot_zebrafish	F1RDX1	41	34717	4	4	1	1	0.13	4513.21	0.0151347	AU RNA-binding protein/enoyl-CoA hydratase OS=Danio rerio OX=7955 GN=auh PE=1 SV=1
574	1	180512_uniprot_zebrafish	A0A0R4IFL5	40	55290	2	2	1	1	0.08	4423.2	0.0148328	Proteasome 26S subunit, non-ATPase 2 OS=Danio rerio OX=7955 PE=1 SV=1
575	1	180512_uniprot_zebrafish	B2GP62	40	15772	2	2	1	1	0.3	4731.6	0.015867	60S ribosomal protein L27 OS=Danio rerio OX=7955 GN=rpl27 PE=2 SV=1
576	1	180512_uniprot_zebrafish	A0A0R4IRV6	40	37874	2	2	1	1	0.12	4544.88	0.0152409	Transcription factor AP-4 (activating enhancer-binding protein 4) OS=Danio rerio OX=7955 GN=tfap4 PE=1 SV=1
577	1	180512_uniprot_zebrafish	Q6PBJ8	40	11678	1	1	1	1	0.43	5021.54	0.0168393	Peptidylprolyl isomerase OS=Danio rerio OX=7955 GN=fkbp1aa PE=1 SV=1
578	1	180512_uniprot_zebrafish	F1QD40	40	78666	1	1	1	1	0.06	4719.96	0.015828	Mitochondrial translational initiation factor 2 OS=Danio rerio OX=7955 GN=mtif2 PE=1 SV=1
579	1	180512_uniprot_zebrafish	F1R184	39	46129	2	2	1	1	0.1	4612.9	0.015469	Thioredoxin domain-containing 5 OS=Danio rerio OX=7955 GN=txndc5 PE=1 SV=1
580	1	180512_uniprot_zebrafish	A0A0B5JF91	39	20146	3	3	1	1	0.52	10475.9	0.0351301	Manf (Fragment) OS=Danio rerio OX=7955 GN=manf PE=2 SV=1
581	1	180512_uniprot_zebrafish	A0A286Y8H4	39	36122	1	1	1	1	0.12	4334.64	0.0145359	Cathepsin S, ortholog 2, tandem duplicate 2 OS=Danio rerio OX=7955 GN=ctss2.2 PE=3 SV=1
582	1	180512_uniprot_zebrafish	A7MCL7	39	11155	2	2	1	1	0.45	5019.75	0.0168333	Cystatin 14a, tandem duplicate 2 OS=Danio rerio OX=7955 GN=cst14a.2 PE=1 SV=1
583	1	180512_uniprot_zebrafish	B3DFK4	38	5897	1	1	1	1	0.97	5720.09	0.0191818	6.8 kDa mitochondrial proteolipid-like OS=Danio rerio OX=7955 GN=LOC557217 PE=1 SV=1
584	1	180512_uniprot_zebrafish	F1R0C4	38	34082	1	1	1	1	0.13	4430.66	0.0148579	Regulator of microtubule dynamics 1 OS=Danio rerio OX=7955 GN=rmdn1 PE=1 SV=1
585	1	180512_uniprot_zebrafish	F1Q8E5	38	94550	1	1	1	1	0.05	4727.5	0.0158533	MLX-interacting protein OS=Danio rerio OX=7955 GN=mlxip PE=1 SV=2
586	1	180512_uniprot_zebrafish	F6P3G4	38	47344	1	1	1	1	0.09	4260.96	0.0142888	26S proteasome non-ATPase regulatory subunit 11A OS=Danio rerio OX=7955 GN=psmd11a PE=2 SV=1
587	1	180512_uniprot_zebrafish	Q7ZUJ4	37	28022	1	1	1	1	0.16	4483.52	0.0150351	B-cell receptor-associated protein 31 OS=Danio rerio OX=7955 GN=bcap31 PE=2 SV=1
588	1	180512_uniprot_zebrafish	A3KQ79	37	25310	1	1	1	1	0.18	4555.8	0.0152775	Si:dkeyp-46h3.2 OS=Danio rerio OX=7955 GN=si:dkeyp-46h3.2 PE=1 SV=1
589	1	180512_uniprot_zebrafish	Q6DC92	37	23449	1	1	1	1	0.2	4689.8	0.0157269	V-ral simian leukemia viral oncogene homolog Ba (ras-related) OS=Danio rerio OX=7955 GN=ralba PE=1 SV=1
590	1	180512_uniprot_zebrafish	Q7SZP7	37	58762	3	3	2	2	0.16	9401.92	0.0315286	FACT complex subunit SSRP1 OS=Danio rerio OX=7955 GN=ssrp1a PE=2 SV=1
591	1	180512_uniprot_zebrafish	F1QN22	37	21382	1	1	1	1	0.22	4704.04	0.0157746	Mitochondrial ribosomal protein S23 OS=Danio rerio OX=7955 GN=mrps23 PE=1 SV=1
592	1	180512_uniprot_zebrafish	A0A0R4IKF0	37	30121	1	1	1	1	0.15	4518.15	0.0151512	Apolipoprotein A-Ib OS=Danio rerio OX=7955 GN=apoa1b PE=1 SV=1
593	1	180512_uniprot_zebrafish	A0A0R4IAQ1	37	52100	2	2	1	1	0.09	4689	0.0157242	Eukaryotic translation initiation factor 3 subunit E OS=Danio rerio OX=7955 GN=eif3ea PE=1 SV=1
594	1	180512_uniprot_zebrafish	Q1LWV7	37	49917	1	1	1	1	0.09	4492.53	0.0150653	TLD domain-containing protein 1 OS=Danio rerio OX=7955 GN=tldc1 PE=2 SV=1
595	1	180512_uniprot_zebrafish	A0A140LH37	37	30358	1	1	1	1	0.15	4553.7	0.0152705	Glutathione reductase (Fragment) OS=Danio rerio OX=7955 GN=gsr PE=1 SV=1
596	1	180512_uniprot_zebrafish	F1R9P5	37	272309	2	2	2	2	0.03	8169.27	0.027395	Filamin A, alpha (actin-binding protein 280) OS=Danio rerio OX=7955 GN=flna PE=1 SV=2
597	1	180512_uniprot_zebrafish	E7F4Q5	36	7020	1	1	1	1	0.78	5475.6	0.018362	NADH:ubiquinone oxidoreductase subunit B1 OS=Danio rerio OX=7955 PE=1 SV=1
598	1	180512_uniprot_zebrafish	F1QZ92	36	18150	1	1	1	1	0.26	4719	0.0158248	Zgc:153675 (Fragment) OS=Danio rerio OX=7955 GN=zgc:153675 PE=1 SV=1
599	1	180512_uniprot_zebrafish	A2RRV4	36	66805	1	1	1	1	0.07	4676.35	0.0156818	Kelch-like 8 (Drosophila) OS=Danio rerio OX=7955 GN=klhl8 PE=1 SV=1
600	1	180512_uniprot_zebrafish	B8JL29	36	24082	1	1	1	1	0.19	4575.58	0.0153438	High mobility group box 2a OS=Danio rerio OX=7955 GN=hmgb2a PE=1 SV=1
601	1	180512_uniprot_zebrafish	F1QHN1	35	23196	1	1	1	1	0.2	4639.2	0.0155572	MAD2 mitotic arrest deficient-like 1 (yeast) OS=Danio rerio OX=7955 GN=mad2l1 PE=1 SV=1
602	1	180512_uniprot_zebrafish	A0A1D5NT03	35	11682	1	1	1	1	0.43	5023.26	0.0168451	Si:dkey-86l18.10 OS=Danio rerio OX=7955 GN=si:dkey-86l18.10 PE=4 SV=1
603	1	180512_uniprot_zebrafish	Q6IQQ0	35	18519	2	2	1	1	0.25	4629.75	0.0155255	Ribosomal protein L21 OS=Danio rerio OX=7955 GN=rpl21 PE=1 SV=1
604	1	180512_uniprot_zebrafish	F1Q695	35	41403	2	2	1	1	0.11	4554.33	0.0152726	Solute carrier family 43 (amino acid system L transporter), member 1a OS=Danio rerio OX=7955 GN=slc43a1a PE=1 SV=1
605	1	180512_uniprot_zebrafish	A0A1D5NS89	35	31874	1	1	1	1	0.14	4462.36	0.0149642	Si:ch211-212k18.7 (Fragment) OS=Danio rerio OX=7955 GN=si:ch211-212k18.7 PE=1 SV=1
606	1	180512_uniprot_zebrafish	A0A0R4IWC0	34	125099	1	1	1	1	0.03	3752.97	0.0125853	Retinoblastoma-like 1 (p107) OS=Danio rerio OX=7955 GN=rbl1 PE=1 SV=1
607	1	180512_uniprot_zebrafish	A0A0R4IHC0	34	127046	1	1	1	1	0.03	3811.38	0.0127811	Collagen, type I, alpha 2 OS=Danio rerio OX=7955 GN=col1a2 PE=1 SV=1
608	1	180512_uniprot_zebrafish	A0A0R4IYM4	34	63750	1	1	1	1	0.07	4462.5	0.0149646	Flavin-containing monooxygenase OS=Danio rerio OX=7955 GN=si:dkey-239i20.2 PE=1 SV=1
609	1	180512_uniprot_zebrafish	F1Q9I7	34	73984	1	1	1	1	0.06	4439.04	0.014886	Sorting nexin 1a OS=Danio rerio OX=7955 GN=snx1a PE=1 SV=1
610	1	180512_uniprot_zebrafish	Q6DEJ9	33	28115	1	1	1	1	0.16	4498.4	0.015085	Dolichyl-phosphate mannosyltransferase polypeptide 1, catalytic subunit OS=Danio rerio OX=7955 GN=dpm1 PE=1 SV=1
611	1	180512_uniprot_zebrafish	E7F2S4	33	88132	2	2	1	1	0.05	4406.6	0.0147772	Spastic paraplegia 7 OS=Danio rerio OX=7955 GN=spg7 PE=1 SV=1
612	1	180512_uniprot_zebrafish	A1L1S8	33	96164	1	1	1	1	0.05	4808.2	0.0161239	Zgc:158312 OS=Danio rerio OX=7955 GN=mogs PE=2 SV=1
613	1	180512_uniprot_zebrafish	Q0P482	33	33883	1	1	1	1	0.13	4404.79	0.0147711	Zgc:153305 OS=Danio rerio OX=7955 GN=grsf1 PE=2 SV=1
614	1	180512_uniprot_zebrafish	Q9DDT0	33	20706	1	1	1	1	0.22	4555.32	0.0152759	Ferritin OS=Danio rerio OX=7955 GN=fth1a PE=1 SV=1
615	1	180512_uniprot_zebrafish	F8W2N0	32	51436	1	1	1	1	0.09	4629.24	0.0155238	Annexin OS=Danio rerio OX=7955 GN=anxa11b PE=1 SV=1
616	1	180512_uniprot_zebrafish	Q6DRN7	32	16230	1	1	1	1	0.29	4706.7	0.0157835	60S ribosomal protein L14 OS=Danio rerio OX=7955 GN=rpl14 PE=2 SV=1
617	1	180512_uniprot_zebrafish	F1QXV8	32	44704	1	1	1	1	0.1	4470.4	0.0149911	Phosphoglycerate kinase OS=Danio rerio OX=7955 GN=pgk1 PE=1 SV=1
618	1	180512_uniprot_zebrafish	Q6IQE2	32	24518	1	1	1	1	0.19	4658.42	0.0156216	Eukaryotic translation elongation factor 1 beta 2 OS=Danio rerio OX=7955 GN=eef1b2 PE=1 SV=1
619	1	180512_uniprot_zebrafish	A0A0R4IQ88	31	67008	2	2	2	2	0.14	9381.12	0.0314588	C17h14orf159 homolog (H. sapiens) OS=Danio rerio OX=7955 GN=dglucy PE=1 SV=1
620	1	180512_uniprot_zebrafish	F2Z4S3	31	46906	1	1	1	1	0.09	4221.54	0.0141566	Transcobalamin II OS=Danio rerio OX=7955 GN=tcn2 PE=4 SV=1
621	1	180512_uniprot_zebrafish	A0A0R4ILL2	31	33771	1	1	1	1	0.13	4390.23	0.0147223	39S ribosomal protein L4, mitochondrial OS=Danio rerio OX=7955 GN=mrpl4 PE=1 SV=1
622	1	180512_uniprot_zebrafish	Q6PC69	31	24606	1	1	1	1	0.19	4675.14	0.0156777	60S ribosomal protein L10a OS=Danio rerio OX=7955 GN=rpl10a PE=2 SV=1
623	1	180512_uniprot_zebrafish	A0A0R4ISD1	31	27637	1	1	1	1	0.17	4698.29	0.0157553	Si:dkey-118j18.1 OS=Danio rerio OX=7955 GN=si:dkey-118j18.1 PE=1 SV=1
624	1	180512_uniprot_zebrafish	F1QHS6	30	225491	1	1	1	1	0.02	4509.82	0.0151233	von Willebrand factor (Fragment) OS=Danio rerio OX=7955 GN=vwf PE=1 SV=1
625	1	180512_uniprot_zebrafish	F1QIQ2	30	128054	1	1	1	1	0.03	3841.62	0.0128826	BCL2-associated athanogene 6 OS=Danio rerio OX=7955 GN=bag6 PE=1 SV=1
626	1	180512_uniprot_zebrafish	Q6P0I2	30	28083	1	1	1	1	0.16	4493.28	0.0150678	Proteasome subunit alpha type OS=Danio rerio OX=7955 GN=psma8 PE=1 SV=1
627	1	180512_uniprot_zebrafish	A0A0B5JS27	30	48259	1	1	1	1	0.09	4343.31	0.0145649	Calr3b (Fragment) OS=Danio rerio OX=7955 PE=2 SV=1
628	1	180512_uniprot_zebrafish	Q6GTE7	29	24445	1	1	1	1	0.19	4644.55	0.0155751	GTP-binding nuclear protein Ran OS=Danio rerio OX=7955 GN=ran PE=2 SV=1
629	1	180512_uniprot_zebrafish	A0A0R4ISR8	29	29061	2	2	1	1	0.34	9880.74	0.0331342	Zgc:162297 OS=Danio rerio OX=7955 GN=zgc:162297 PE=1 SV=1
630	1	180512_uniprot_zebrafish	Q7SZC7	29	22519	1	1	1	1	0.21	4728.99	0.0158583	Progesterone receptor membrane component 2 OS=Danio rerio OX=7955 GN=pgrmc2 PE=1 SV=1
631	1	180512_uniprot_zebrafish	A0A0R4IBP7	29	26546	1	1	1	1	0.17	4512.82	0.0151334	60S ribosomal protein L8 OS=Danio rerio OX=7955 GN=rpl8 PE=1 SV=1
632	1	180512_uniprot_zebrafish	F1QKS4	29	67833	1	1	1	1	0.06	4069.98	0.0136483	Calnexin OS=Danio rerio OX=7955 GN=canx PE=1 SV=1
633	1	180512_uniprot_zebrafish	F1QK71	28	81704	1	1	1	1	0.05	4085.2	0.0136994	DNA helicase OS=Danio rerio OX=7955 GN=mcm5 PE=1 SV=1
634	1	180512_uniprot_zebrafish	F1QMG1	28	37032	1	1	1	1	0.12	4443.84	0.014902	Mitochondrial ribosomal protein L1 (Fragment) OS=Danio rerio OX=7955 GN=mrpl1 PE=1 SV=1
635	1	180512_uniprot_zebrafish	Q7ZW75	28	22915	1	1	1	1	0.2	4583	0.0153687	Transmembrane emp24 domain trafficking protein 2 OS=Danio rerio OX=7955 GN=tmed2 PE=1 SV=1
636	1	180512_uniprot_zebrafish	B0S740	27	8728	1	1	1	1	0.59	5149.52	0.0172685	Cytochrome c oxidase assembly factor 5 OS=Danio rerio OX=7955 GN=coa5 PE=4 SV=1
637	1	180512_uniprot_zebrafish	E7FBZ6	27	17605	1	1	1	1	0.27	4753.35	0.01594	Late endosomal/lysosomal adaptor, MAPK and MTOR activator 1 OS=Danio rerio OX=7955 GN=lamtor1 PE=1 SV=2
638	1	180512_uniprot_zebrafish	F1QAI8	27	50462	1	1	1	1	0.09	4541.58	0.0152298	Cysteine conjugate-beta lyase, cytoplasmic OS=Danio rerio OX=7955 GN=kyat1 PE=1 SV=1
639	1	180512_uniprot_zebrafish	E7FA90	26	9479	1	1	1	1	0.54	5118.66	0.017165	Late endosomal/lysosomal adaptor, MAPK and MTOR activator 5 OS=Danio rerio OX=7955 GN=lamtor5 PE=1 SV=1
640	1	180512_uniprot_zebrafish	Q7T1J9	25	18873	1	1	1	1	0.25	4718.25	0.0158223	Ribosomal protein S10 OS=Danio rerio OX=7955 GN=rps10 PE=1 SV=1
641	1	180512_uniprot_zebrafish	R4GEK8	25	22460	1	1	1	1	0.21	4716.6	0.0158167	Sulfide quinone reductase-like (yeast) (Fragment) OS=Danio rerio OX=7955 GN=sqor PE=1 SV=1
642	1	180512_uniprot_zebrafish	F1RAN2	25	14930	1	1	1	1	0.32	4777.6	0.0160213	Si:ch211-272h9.6 (Fragment) OS=Danio rerio OX=7955 GN=si:ch211-272h9.6 PE=4 SV=1
643	1	180512_uniprot_zebrafish	F1QA41	24	40622	1	1	1	1	0.11	4468.42	0.0149845	Mitochondrial ribosomal protein L38 OS=Danio rerio OX=7955 GN=mrpl38 PE=1 SV=1
644	1	180512_uniprot_zebrafish	A9C462	24	12218	1	1	1	1	0.4	4887.2	0.0163888	Cytochrome c oxidase subunit 6A, mitochondrial OS=Danio rerio OX=7955 GN=cox6a1 PE=1 SV=1
645	1	180512_uniprot_zebrafish	A2CF48	22	69874	1	1	1	1	0.06	4192.44	0.014059	Carnitine O-acetyltransferase a OS=Danio rerio OX=7955 GN=crata PE=1 SV=1
646	1	180512_uniprot_zebrafish	Q8JHJ1	22	14421	1	1	1	1	0.33	4758.93	0.0159587	60S ribosomal protein L35 OS=Danio rerio OX=7955 GN=rpl35 PE=2 SV=3
647	1	180512_uniprot_zebrafish	Q0P4B9	21	11284	1	1	1	1	0.44	4964.96	0.0166496	Mapk-regulated corepressor-interacting protein 1 OS=Danio rerio OX=7955 GN=mcrip1 PE=1 SV=1
									sum of empai =		2.98203e+07	100

## Sheet: 16-ND
List of proteins identified in non-deyolked 16-cell stage embryos
Family	Member	Database	Accession	Score	Mass	Num. of matches	Num. of significant matches	Num. of sequences	Num. of significant sequences	emPAI	mw*Empai	protein content(1%)	Description
1	1	180512_uniprot_zebrafish	Q1LWN2	112521	149140	3511	3511	88	88	34.16	5.09462e+06	10.8584	Vitellogenin 1 OS=Danio rerio OX=7955 GN=vtg1 PE=1 SV=1
1	2	180512_uniprot_zebrafish	Q90YN8	92805	149453	3172	3172	84	84	31.09	4.64649e+06	9.90333	Vitellogenin 1 OS=Danio rerio OX=7955 GN=vtg1 PE=2 SV=1
1	3	180512_uniprot_zebrafish	F1R2S5	90524	149280	2838	2838	85	85	26.87	4.01115e+06	8.54919	Vitellogenin 5 (Fragment) OS=Danio rerio OX=7955 GN=vtg5 PE=1 SV=1
1	4	180512_uniprot_zebrafish	Q8JH37	89770	127954	2984	2984	73	73	30.34	3.88212e+06	8.27418	Vitellogenin 1 (Fragment) OS=Danio rerio OX=7955 GN=vtg1 PE=2 SV=1
1	5	180512_uniprot_zebrafish	E9QFD8	88538	149204	3030	3030	84	84	29.46	4.39555e+06	9.36847	Vitellogenin 4 OS=Danio rerio OX=7955 GN=vtg4 PE=1 SV=2
1	6	180512_uniprot_zebrafish	F1Q7L0	87806	149254	2765	2765	80	80	23.85	3.55971e+06	7.587	Vitellogenin 4 (Fragment) OS=Danio rerio OX=7955 GN=vtg4 PE=1 SV=1
1	7	180512_uniprot_zebrafish	Q4QRF3	83192	148868	2634	2634	83	83	22.02	3.27807e+06	6.98674	Vitellogenin 5 OS=Danio rerio OX=7955 GN=vtg5 PE=2 SV=1
1	8	180512_uniprot_zebrafish	F1R2T3	82345	148896	2676	2676	81	81	18.37	2.73522e+06	5.82972	Vitellogenin 7 OS=Danio rerio OX=7955 GN=vtg7 PE=1 SV=1
1	9	180512_uniprot_zebrafish	F1QV15	80543	149920	2689	2689	81	81	28.92	4.33569e+06	9.24088	Vitellogenin 6 (Fragment) OS=Danio rerio OX=7955 GN=vtg6 PE=1 SV=1
1	10	180512_uniprot_zebrafish	Q1MTC4	45058	179783	1412	1412	73	73	7.34	1.31961e+06	2.81255	Vitellogenin 2 OS=Danio rerio OX=7955 GN=vtg2 PE=1 SV=1
1	11	180512_uniprot_zebrafish	Q504J4	23359	36409	1079	1079	25	25	40.66	1.48039e+06	3.15524	Vtg1 protein OS=Danio rerio OX=7955 GN=vtg1 PE=2 SV=1
1	12	180512_uniprot_zebrafish	A8WGJ1	13073	93050	541	541	33	33	4.73	440127	0.938066	Vtg2 protein OS=Danio rerio OX=7955 GN=vtg2 PE=2 SV=1
2	1	180512_uniprot_zebrafish	F1QPC0	11894	140672	336	336	36	36	2.94	413576	0.881476	Vitellogenin 3, phosvitinless (Fragment) OS=Danio rerio OX=7955 GN=vtg3 PE=1 SV=2
2	2	180512_uniprot_zebrafish	Q9DFT9	11530	139508	327	327	36	36	2.98	415734	0.886076	Vitellogenin 3 (Fragment) OS=Danio rerio OX=7955 GN=vtg3 PE=2 SV=1
2	3	180512_uniprot_zebrafish	Q0P421	3793	60280	118	118	14	14	2.33	140452	0.299354	Vtg3 protein (Fragment) OS=Danio rerio OX=7955 GN=vtg3 PE=2 SV=1
3	1	180512_uniprot_zebrafish	Q6IQJ2	3051	49769	120	120	17	17	7.5	373268	0.795565	Tubulin beta chain OS=Danio rerio OX=7955 GN=zgc:55461 PE=1 SV=1
3	2	180512_uniprot_zebrafish	A0A0R4IPH2	2274	49757	96	96	15	15	5.04	250775	0.534491	Tubulin beta chain OS=Danio rerio OX=7955 GN=tubb2b PE=1 SV=1
3	3	180512_uniprot_zebrafish	A0A0R4IXC8	444	50058	28	28	5	5	0.67	33538.9	0.0714832	Tubulin beta chain OS=Danio rerio OX=7955 GN=tubb6 PE=1 SV=1
4	1	180512_uniprot_zebrafish	Q4VBK0	3007	54966	75	75	17	17	4.1	225361	0.480323	ATP synthase subunit beta OS=Danio rerio OX=7955 GN=atp5f1b PE=2 SV=1
5	1	180512_uniprot_zebrafish	Q7SZD3	2657	71930	86	86	15	15	1.91	137386	0.292819	Heat shock protein 5 OS=Danio rerio OX=7955 GN=hspa5 PE=2 SV=1
5	2	180512_uniprot_zebrafish	A0A0R4IMF8	1080	71166	31	31	10	10	0.93	66184.4	0.141062	Heat shock cognate 71 kDa protein OS=Danio rerio OX=7955 GN=hspa8 PE=1 SV=1
6	1	180512_uniprot_zebrafish	Q7T334	2452	35398	62	62	10	10	2.31	81769.4	0.17428	Malate dehydrogenase OS=Danio rerio OX=7955 GN=mdh2 PE=1 SV=1
7	1	180512_uniprot_zebrafish	Q6TGS5	2035	50182	46	46	8	8	0.97	48676.5	0.103747	Tubulin alpha chain OS=Danio rerio OX=7955 GN=tuba4l PE=1 SV=1
7	2	180512_uniprot_zebrafish	A0A286YB28	1615	49998	54	54	10	10	1.35	67497.3	0.143861	Tubulin alpha chain OS=Danio rerio OX=7955 GN=tuba8l4 PE=1 SV=1
7	3	180512_uniprot_zebrafish	Q6NWI0	975	50018	34	34	7	7	0.81	40514.6	0.0863509	Tubulin alpha chain OS=Danio rerio OX=7955 GN=tuba8l PE=2 SV=1
8	1	180512_uniprot_zebrafish	Q7ZVF9	1878	41726	62	62	10	10	2.76	115164	0.245455	Actin, cytoplasmic 2 OS=Danio rerio OX=7955 GN=actbb PE=2 SV=2
8	2	180512_uniprot_zebrafish	A0A0R4IBT5	798	42133	33	33	5	5	0.83	34970.4	0.0745343	Uncharacterized protein OS=Danio rerio OX=7955 GN=actc1c PE=1 SV=1
9	1	180512_uniprot_zebrafish	F1R858	1475	73669	46	46	8	8	0.78	57461.8	0.122472	Serotransferrin OS=Danio rerio OX=7955 GN=tfa PE=1 SV=2
10	1	180512_uniprot_zebrafish	A0A0R4IGI1	1400	36076	35	35	5	5	1.03	37158.3	0.0791975	Glyceraldehyde-3-phosphate dehydrogenase OS=Danio rerio OX=7955 GN=gapdh PE=1 SV=1
11	1	180512_uniprot_zebrafish	A5JET5	1216	23416	30	30	7	7	3.22	75399.5	0.160703	Dihydropteridine reductase Bb (Fragment) OS=Danio rerio OX=7955 GN=qdprb2 PE=2 SV=1
11	2	180512_uniprot_zebrafish	A8KB38	845	27756	19	19	5	5	1.49	41356.4	0.0881452	Zgc:171517 protein OS=Danio rerio OX=7955 GN=zgc:171517 PE=2 SV=1
11	3	180512_uniprot_zebrafish	A0A0R4IAI6	709	27474	17	17	8	8	2.98	81872.5	0.174499	Quinoid dihydropteridine reductase b2 OS=Danio rerio OX=7955 GN=qdprb2 PE=1 SV=1
11	4	180512_uniprot_zebrafish	A7MC04	339	27509	11	11	5	5	1.15	31635.3	0.0674261	Qdprb2 protein OS=Danio rerio OX=7955 GN=qdprb2 PE=2 SV=1
12	1	180512_uniprot_zebrafish	A0A286Y9U1	1213	68143	37	37	7	7	0.55	37478.7	0.0798803	Retinol saturase (all-trans-retinol 13,14-reductase)-like OS=Danio rerio OX=7955 GN=retsatl PE=1 SV=1
13	1	180512_uniprot_zebrafish	Q08BA1	1127	59707	34	34	10	10	1.04	62095.3	0.132347	ATP synthase subunit alpha OS=Danio rerio OX=7955 GN=atp5fa1 PE=1 SV=1
14	1	180512_uniprot_zebrafish	A0A286Y8I6	1060	202131	28	28	6	6	0.14	28298.3	0.0603138	Si:ch73-160p18.3 OS=Danio rerio OX=7955 GN=si:ch73-160p18.3 PE=1 SV=1
15	1	180512_uniprot_zebrafish	Q8AY63	968	42856	28	28	9	9	1.98	84854.9	0.180856	Brain-subtype creatine kinase OS=Danio rerio OX=7955 GN=ckbb PE=1 SV=1
16	1	180512_uniprot_zebrafish	E7FFZ3	964	158263	31	31	12	12	0.38	60139.9	0.12818	Si:dkey-46g23.2 OS=Danio rerio OX=7955 GN=si:dkey-46g23.2 PE=1 SV=2
16	2	180512_uniprot_zebrafish	F1QF63	926	157943	33	33	11	11	0.35	55280	0.117821	Zgc:165518 OS=Danio rerio OX=7955 GN=zgc:165518 PE=1 SV=1
16	3	180512_uniprot_zebrafish	A8WFS5	812	158796	29	29	9	9	0.27	42874.9	0.0913817	Zgc:171445 protein OS=Danio rerio OX=7955 GN=zgc:171445 PE=2 SV=1
16	4	180512_uniprot_zebrafish	A0A0R4IPE2	412	160022	18	18	7	7	0.21	33604.6	0.0716234	Si:dkey-46g23.5 OS=Danio rerio OX=7955 GN=si:dkey-46g23.5 PE=1 SV=1
16	5	180512_uniprot_zebrafish	A8KB10	171	86559	11	11	4	4	0.22	19043	0.0405873	Zgc:171426 protein OS=Danio rerio OX=7955 GN=zgc:171426 PE=2 SV=1
17	1	180512_uniprot_zebrafish	A0A0R4IPV5	931	56971	38	38	10	10	1.28	72922.9	0.155425	Protein disulfide-isomerase OS=Danio rerio OX=7955 GN=p4hb PE=1 SV=1
18	1	180512_uniprot_zebrafish	O57521	891	83305	29	29	7	7	0.51	42485.6	0.0905518	Heat shock protein HSP 90-beta OS=Danio rerio OX=7955 GN=hsp90ab1 PE=1 SV=2
19	1	180512_uniprot_zebrafish	Q6TH32	888	18759	15	15	4	4	1.45	27200.5	0.057974	Cofilin 1 OS=Danio rerio OX=7955 GN=cfl1 PE=1 SV=1
20	1	180512_uniprot_zebrafish	A0A0R4IGN3	868	51104	28	28	6	6	0.65	33217.6	0.0707985	Protein disulfide-isomerase (Fragment) OS=Danio rerio OX=7955 GN=pdia3 PE=1 SV=1
21	1	180512_uniprot_zebrafish	Q6TH14	817	47442	27	27	6	6	1.05	49814.1	0.106172	Enolase 1, (Alpha) OS=Danio rerio OX=7955 GN=eno3 PE=1 SV=1
22	1	180512_uniprot_zebrafish	Q9PVK4	801	36224	24	24	5	5	1.02	36948.5	0.0787503	L-lactate dehydrogenase B-A chain OS=Danio rerio OX=7955 GN=ldhba PE=2 SV=4
23	1	180512_uniprot_zebrafish	A2CEW4	727	64017	25	25	8	8	0.82	52493.9	0.111883	5-aminoimidazole-4-carboxamide ribonucleotide formyltransferase/IMP cyclohydrolase OS=Danio rerio OX=7955 GN=atic PE=1 SV=1
24	1	180512_uniprot_zebrafish	A0A0R4IDW2	709	37160	20	20	7	7	1.22	45335.2	0.0966254	Glycogenin 1a OS=Danio rerio OX=7955 GN=gyg1a PE=1 SV=1
25	1	180512_uniprot_zebrafish	Q6P5J4	680	19460	18	18	4	4	1.37	26660.2	0.0568223	Peptidyl-prolyl cis-trans isomerase (Fragment) OS=Danio rerio OX=7955 GN=ppiaa PE=2 SV=1
26	1	180512_uniprot_zebrafish	Q1ECX9	670	72421	23	23	7	7	0.6	43452.6	0.0926129	Protein disulfide-isomerase A4 OS=Danio rerio OX=7955 GN=pdia4 PE=1 SV=1
27	1	180512_uniprot_zebrafish	Q4JIY5	650	50029	17	17	2	2	0.29	14508.4	0.0309226	Elongation factor 1-alpha OS=Danio rerio OX=7955 GN=eef1a1l1 PE=2 SV=1
28	1	180512_uniprot_zebrafish	A0A0R4IA33	647	48265	23	23	4	4	0.42	20271.3	0.0432053	Pepsinogen 3, group I (pepsinogen A) OS=Danio rerio OX=7955 PE=1 SV=1
29	1	180512_uniprot_zebrafish	F1QJD7	645	19314	20	20	3	3	0.92	17768.9	0.0378718	Si:ch211-226h8.14 (Fragment) OS=Danio rerio OX=7955 GN=si:ch211-226h8.14 PE=1 SV=1
29	2	180512_uniprot_zebrafish	A0A0R4IZT9	617	16293	18	18	2	2	0.67	10916.3	0.0232665	Zgc:172218 OS=Danio rerio OX=7955 GN=zgc:172218 PE=4 SV=1
29	3	180512_uniprot_zebrafish	A7E2K2	590	16496	17	17	3	3	1.14	18805.4	0.0400811	Si:ch211-154a22.8 protein OS=Danio rerio OX=7955 GN=si:ch211-154a22.8 PE=2 SV=1
29	4	180512_uniprot_zebrafish	Q7SXG7	580	66289	17	17	3	3	0.21	13920.7	0.0296699	Brd7 protein OS=Danio rerio OX=7955 GN=brd7 PE=2 SV=1
29	5	180512_uniprot_zebrafish	F1QL37	549	15188	16	16	5	5	2.94	44652.7	0.0951708	Si:dkeyp-98a7.3 (Fragment) OS=Danio rerio OX=7955 GN=si:dkeyp-98a7.3 PE=4 SV=1
29	6	180512_uniprot_zebrafish	A8WG29	538	14765	17	17	5	5	3.1	45771.5	0.0975553	LOC561392 protein OS=Danio rerio OX=7955 GN=LOC561392 PE=2 SV=1
29	7	180512_uniprot_zebrafish	A0A286Y9Q9	325	15738	12	12	5	5	2.76	43436.9	0.0925794	Si:ch211-12h2.6 OS=Danio rerio OX=7955 GN=si:ch211-12h2.6 PE=4 SV=1
29	8	180512_uniprot_zebrafish	A7E2K6	129	14791	5	5	4	4	2.09	30913.2	0.065887	Si:ch211-250e5.16 OS=Danio rerio OX=7955 GN=si:ch211-250e5.16 PE=1 SV=1
29	9	180512_uniprot_zebrafish	A7MBZ3	123	25403	6	6	3	3	0.65	16512	0.0351928	Zgc:171776 protein OS=Danio rerio OX=7955 GN=zgc:171776 PE=2 SV=1
29	10	180512_uniprot_zebrafish	A0A286Y8J9	93	14694	3	3	3	3	1.35	19836.9	0.0422795	Si:dkeyp-98a7.9 OS=Danio rerio OX=7955 GN=si:dkeyp-98a7.9 PE=1 SV=1
29	11	180512_uniprot_zebrafish	A0A286Y8S5	84	24387	3	3	2	2	0.41	9998.67	0.0213107	Zgc:153499 OS=Danio rerio OX=7955 GN=zgc:153499 PE=1 SV=1
30	1	180512_uniprot_zebrafish	B2GNT1	641	33991	18	18	6	6	1.4	47587.4	0.101426	40S ribosomal protein SA OS=Danio rerio OX=7955 GN=rpsa PE=2 SV=1
31	1	180512_uniprot_zebrafish	A0A286YAP4	617	93497	25	25	7	7	0.44	41138.7	0.0876811	Heat shock protein 90, beta (grp94), member 1 OS=Danio rerio OX=7955 GN=hsp90b1 PE=1 SV=1
32	1	180512_uniprot_zebrafish	F1RBS6	615	17251	21	21	4	4	2.38	41057.4	0.0875078	Nucleoside diphosphate kinase OS=Danio rerio OX=7955 GN=nme2b.1 PE=1 SV=1
33	1	180512_uniprot_zebrafish	Q90WA5	577	47978	15	15	5	5	0.56	26867.7	0.0572646	Protein disulfide isomerase family A, member 6 OS=Danio rerio OX=7955 GN=pdia6 PE=1 SV=1
34	1	180512_uniprot_zebrafish	B2GRK9	569	67962	12	12	5	5	0.37	25145.9	0.0535949	Tkt protein OS=Danio rerio OX=7955 GN=tktb PE=2 SV=1
35	1	180512_uniprot_zebrafish	X1WF94	529	47978	14	14	6	6	0.86	41261.1	0.087942	Serpin peptidase inhibitor, clade A (alpha-1 antiproteinase, antitrypsin), member 1 OS=Danio rerio OX=7955 GN=serpina1 PE=1 SV=2
36	1	180512_uniprot_zebrafish	Q1MTI4	502	26836	17	17	6	6	2.01	53940.4	0.114966	Triosephosphate isomerase A OS=Danio rerio OX=7955 GN=tpi1a PE=2 SV=1
36	2	180512_uniprot_zebrafish	A0A0R4I9C4	344	26810	13	13	4	4	1.2	32172	0.0685699	Triosephosphate isomerase OS=Danio rerio OX=7955 GN=tpi1b PE=1 SV=1
37	1	180512_uniprot_zebrafish	Q6DGJ6	501	21837	18	18	4	4	1.62	35375.9	0.0753987	Peroxiredoxin 2 OS=Danio rerio OX=7955 GN=prdx2 PE=1 SV=1
38	1	180512_uniprot_zebrafish	Q6PC53	496	17478	16	16	4	4	1.61	28139.6	0.0599754	Peptidyl-prolyl cis-trans isomerase OS=Danio rerio OX=7955 GN=ppiab PE=1 SV=1
39	1	180512_uniprot_zebrafish	Q6YI49	495	24232	16	16	5	5	1.85	44829.2	0.0955469	Ubiquitin carboxyl-terminal hydrolase OS=Danio rerio OX=7955 GN=uchl1 PE=1 SV=1
40	1	180512_uniprot_zebrafish	Q1RMB1	491	28173	14	14	3	3	0.57	16058.6	0.0342266	Zgc:136254 OS=Danio rerio OX=7955 GN=zgc:136254 PE=2 SV=1
41	1	180512_uniprot_zebrafish	Q7ZU99	488	89368	18	18	10	10	0.61	54514.5	0.11619	Transitional endoplasmic reticulum ATPase OS=Danio rerio OX=7955 GN=vcp PE=1 SV=1
42	1	180512_uniprot_zebrafish	A3KQ78	477	25274	11	11	4	4	0.95	24010.3	0.0511745	Si:dkeyp-46h3.3 OS=Danio rerio OX=7955 GN=si:dkeyp-46h3.3 PE=4 SV=1
42	2	180512_uniprot_zebrafish	A0A0R4ICH5	351	21170	10	10	4	4	1.21	25615.7	0.0545961	Si:dkeyp-46h3.5 OS=Danio rerio OX=7955 GN=si:dkeyp-46h3.5 PE=4 SV=1
42	3	180512_uniprot_zebrafish	A3KQ79	250	25310	7	7	4	4	0.95	24044.5	0.0512474	Si:dkeyp-46h3.2 OS=Danio rerio OX=7955 GN=si:dkeyp-46h3.2 PE=1 SV=1
43	1	180512_uniprot_zebrafish	Q1LWH1	473	16346	14	14	2	2	0.67	10951.8	0.0233422	Ribosomal protein S16 OS=Danio rerio OX=7955 GN=rps16 PE=1 SV=1
44	1	180512_uniprot_zebrafish	Q804G6	448	35036	13	13	5	5	0.83	29079.9	0.0619795	Annexin OS=Danio rerio OX=7955 GN=anxa5b PE=2 SV=1
45	1	180512_uniprot_zebrafish	F6NLI6	444	22870	17	17	4	4	1.51	34533.7	0.0736036	Peptidyl-prolyl cis-trans isomerase OS=Danio rerio OX=7955 GN=ppib PE=1 SV=1
46	1	180512_uniprot_zebrafish	Q0P4A5	420	19942	14	14	1	1	0.52	10369.8	0.0221018	Npm2 protein (Fragment) OS=Danio rerio OX=7955 GN=npm2b PE=2 SV=1
47	1	180512_uniprot_zebrafish	F6P334	415	25023	25	25	6	6	1.76	44040.5	0.0938659	Pentaxin OS=Danio rerio OX=7955 GN=crp2 PE=1 SV=1
47	2	180512_uniprot_zebrafish	A9JRE3	390	24943	24	24	6	6	1.76	43899.7	0.0935658	Pentaxin OS=Danio rerio OX=7955 GN=zgc:172225 PE=2 SV=1
48	1	180512_uniprot_zebrafish	A3KH13	414	10780	14	14	3	3	5.79	62416.2	0.133031	Protein S100 OS=Danio rerio OX=7955 GN=s100a1 PE=1 SV=1
49	1	180512_uniprot_zebrafish	Q803B0	413	61158	19	19	7	7	0.63	38529.5	0.0821201	Heat shock 60 protein 1 OS=Danio rerio OX=7955 GN=hspd1 PE=1 SV=1
50	1	180512_uniprot_zebrafish	A0A286Y8X9	398	94992	15	15	6	6	0.31	29447.5	0.0627631	Eukaryotic translation elongation factor 2b OS=Danio rerio OX=7955 GN=eef2b PE=1 SV=1
51	1	180512_uniprot_zebrafish	F1R9P5	381	272309	18	18	8	8	0.13	35400.2	0.0754503	Filamin A, alpha (actin-binding protein 280) OS=Danio rerio OX=7955 GN=flna PE=1 SV=2
52	1	180512_uniprot_zebrafish	A0A0R4IJR3	379	24034	18	18	4	4	1.01	24274.3	0.0517372	Oogenesis-related gene OS=Danio rerio OX=7955 GN=org PE=1 SV=1
53	1	180512_uniprot_zebrafish	A4IGC8	372	85323	17	17	5	5	0.28	23890.4	0.050919	Delta-1-pyrroline-5-carboxylate synthase OS=Danio rerio OX=7955 GN=aldh18a1 PE=1 SV=1
54	1	180512_uniprot_zebrafish	B3DFJ9	357	17407	6	6	1	1	0.27	4699.89	0.0100171	Si:ch211-125e6.12 protein OS=Danio rerio OX=7955 GN=si:ch211-125e6.13 PE=1 SV=1
55	1	180512_uniprot_zebrafish	Q6P5K3	342	34404	12	12	6	6	1.09	37500.4	0.0799266	60S acidic ribosomal protein P0 OS=Danio rerio OX=7955 GN=rplp0 PE=1 SV=1
56	1	180512_uniprot_zebrafish	Q7ZUP6	334	50365	13	13	3	3	0.4	20146	0.0429383	Isocitrate dehydrogenase [NADP] OS=Danio rerio OX=7955 GN=idh2 PE=2 SV=1
57	1	180512_uniprot_zebrafish	A0A0R4IMS3	332	17872	11	11	3	3	1.02	18229.4	0.0388534	60S ribosomal protein L24 OS=Danio rerio OX=7955 GN=rpl24 PE=1 SV=1
58	1	180512_uniprot_zebrafish	Q6P3G1	323	124306	11	11	6	6	0.23	28590.4	0.0609362	Ceruloplasmin OS=Danio rerio OX=7955 GN=cp PE=1 SV=1
59	1	180512_uniprot_zebrafish	F1QFC0	322	73906	14	14	7	7	0.5	36953	0.0787599	Heat shock protein 9 OS=Danio rerio OX=7955 GN=hspa9 PE=1 SV=1
60	1	180512_uniprot_zebrafish	E7F650	296	18135	5	5	1	1	0.26	4715.1	0.0100495	Avidin OS=Danio rerio OX=7955 GN=avd PE=1 SV=1
61	1	180512_uniprot_zebrafish	Q6PBY1	295	30180	10	10	6	6	1.32	39837.6	0.084908	40S ribosomal protein S3a OS=Danio rerio OX=7955 GN=rps3a PE=2 SV=3
62	1	180512_uniprot_zebrafish	F1QCD4	293	47380	11	11	5	5	0.57	27006.6	0.0575606	Aspartate aminotransferase OS=Danio rerio OX=7955 GN=got2b PE=1 SV=1
62	2	180512_uniprot_zebrafish	Q7SYK7	110	47557	4	4	3	3	0.31	14742.7	0.0314219	Aspartate aminotransferase OS=Danio rerio OX=7955 GN=got2a PE=1 SV=1
63	1	180512_uniprot_zebrafish	Q6P6E7	293	13281	11	11	3	3	1.55	20585.5	0.0438751	Ribosomal protein S20 OS=Danio rerio OX=7955 GN=rps20 PE=2 SV=1
64	1	180512_uniprot_zebrafish	F1QC84	293	80838	5	5	1	1	0.05	4041.9	0.00861472	Coagulation factor XIII, A1 polypeptide a, tandem duplicate 1 OS=Danio rerio OX=7955 GN=f13a1a.1 PE=4 SV=1
65	1	180512_uniprot_zebrafish	Q6PBW6	291	57725	9	9	5	5	0.45	25976.2	0.0553646	Chaperonin containing TCP1, subunit 2 (Beta) OS=Danio rerio OX=7955 GN=cct2 PE=2 SV=1
66	1	180512_uniprot_zebrafish	Q6YBS2	287	49365	10	10	3	3	0.3	14809.5	0.0315643	Adenylyl cyclase-associated protein OS=Danio rerio OX=7955 GN=cap1 PE=1 SV=1
67	1	180512_uniprot_zebrafish	Q6IQI6	287	20364	9	9	2	2	0.51	10385.6	0.0221355	60S ribosomal protein L11 OS=Danio rerio OX=7955 GN=rpl11 PE=1 SV=1
68	1	180512_uniprot_zebrafish	F1QXV8	286	44704	8	8	3	3	0.33	14752.3	0.0314424	Phosphoglycerate kinase OS=Danio rerio OX=7955 GN=pgk1 PE=1 SV=1
69	1	180512_uniprot_zebrafish	Q6PC90	284	14457	9	9	3	3	1.38	19950.7	0.0425219	40S ribosomal protein S12 OS=Danio rerio OX=7955 GN=rps12 PE=1 SV=1
70	1	180512_uniprot_zebrafish	Q9DDU5	283	23511	12	12	3	3	0.71	16692.8	0.0355783	Glutathione S-transferase pi OS=Danio rerio OX=7955 GN=gstp1 PE=1 SV=1
71	1	180512_uniprot_zebrafish	A0A0R4IU14	283	111625	10	10	3	3	0.12	13395	0.0285495	Alpha-mannosidase OS=Danio rerio OX=7955 GN=man2b1 PE=1 SV=1
72	1	180512_uniprot_zebrafish	Q6PEI6	280	84806	9	9	5	5	0.35	29682.1	0.0632631	Aconitate hydratase, mitochondrial OS=Danio rerio OX=7955 GN=aco2 PE=2 SV=1
73	1	180512_uniprot_zebrafish	A0A0R4IP07	276	49996	11	11	4	4	0.41	20498.4	0.0436893	Elongation factor 1-gamma OS=Danio rerio OX=7955 GN=eef1g PE=1 SV=1
74	1	180512_uniprot_zebrafish	Q6PBZ1	273	29992	9	9	3	3	0.53	15895.8	0.0338795	Ribosomal protein L7a OS=Danio rerio OX=7955 GN=rpl7a PE=1 SV=1
75	1	180512_uniprot_zebrafish	F1RA25	272	52683	11	11	3	3	0.38	20019.5	0.0426687	Chitinase, acidic.4 OS=Danio rerio OX=7955 GN=chia.4 PE=1 SV=1
76	1	180512_uniprot_zebrafish	Q803T5	267	47933	7	7	3	3	0.31	14859.2	0.0316703	Adenosylhomocysteinase OS=Danio rerio OX=7955 GN=ahcy PE=1 SV=1
77	1	180512_uniprot_zebrafish	E7F6B5	266	88302	7	7	4	4	0.27	23841.5	0.0508148	Importin 7 OS=Danio rerio OX=7955 GN=ipo7 PE=1 SV=1
78	1	180512_uniprot_zebrafish	A0A0R4IJT8	264	60704	6	6	4	4	0.32	19425.3	0.0414022	Chaperonin-containing TCP1, subunit 8 (theta) OS=Danio rerio OX=7955 GN=cct8 PE=1 SV=1
79	1	180512_uniprot_zebrafish	A0A0G2KZR6	262	35288	9	9	4	4	0.62	21878.6	0.046631	Uncharacterized protein OS=Danio rerio OX=7955 PE=1 SV=1
80	1	180512_uniprot_zebrafish	A0A0R4IMZ8	261	97405	9	9	4	4	0.19	18507	0.0394449	Karyopherin (importin) beta 1 OS=Danio rerio OX=7955 GN=kpnb1 PE=1 SV=1
81	1	180512_uniprot_zebrafish	F1R606	259	57280	8	8	3	3	0.25	14320	0.030521	Importin subunit alpha OS=Danio rerio OX=7955 GN=kpna7 PE=1 SV=1
82	1	180512_uniprot_zebrafish	Q8UVG7	254	14873	6	6	2	2	0.75	11154.8	0.0237747	Fatty acid-binding protein 3, muscle and heart OS=Danio rerio OX=7955 GN=fabp3 PE=1 SV=1
83	1	180512_uniprot_zebrafish	A0A0R4IQN8	241	104621	2	2	1	1	0.04	4184.84	0.00891938	Nascent polypeptide-associated complex subunit alpha OS=Danio rerio OX=7955 GN=naca PE=1 SV=1
84	1	180512_uniprot_zebrafish	F1QG80	240	16279	6	6	2	2	0.67	10906.9	0.0232465	Ribosomal protein L22 OS=Danio rerio OX=7955 GN=rpl22 PE=1 SV=1
85	1	180512_uniprot_zebrafish	A0A0H2UKQ7	240	33585	4	4	2	2	0.29	9739.65	0.0207586	Pyrroline-5-carboxylate reductase OS=Danio rerio OX=7955 GN=pycr1b PE=1 SV=1
86	1	180512_uniprot_zebrafish	E9QJP3	229	25312	13	13	3	3	0.65	16452.8	0.0350667	Si:dkey-90l23.1 OS=Danio rerio OX=7955 GN=si:dkey-90l23.1 PE=1 SV=1
87	1	180512_uniprot_zebrafish	Q6IQE2	224	24518	5	5	1	1	0.19	4658.42	0.00992874	Eukaryotic translation elongation factor 1 beta 2 OS=Danio rerio OX=7955 GN=eef1b2 PE=1 SV=1
88	1	180512_uniprot_zebrafish	A0A0R4IKL1	223	28578	5	5	2	2	0.35	10002.3	0.0213184	Proliferating cell nuclear antigen OS=Danio rerio OX=7955 GN=pcna PE=1 SV=1
89	1	180512_uniprot_zebrafish	Q7T2P2	222	60244	12	12	6	6	0.53	31929.3	0.0680527	T-complex protein 1 subunit gamma OS=Danio rerio OX=7955 GN=cct3 PE=1 SV=1
90	1	180512_uniprot_zebrafish	Q6P123	218	56956	5	5	3	3	0.25	14239	0.0303484	T-complex protein 1 subunit delta OS=Danio rerio OX=7955 GN=cct4 PE=2 SV=1
91	1	180512_uniprot_zebrafish	B3DIE8	217	61500	8	8	2	2	0.15	9225	0.0196617	Tripeptidyl peptidase I OS=Danio rerio OX=7955 GN=tpp1 PE=2 SV=1
92	1	180512_uniprot_zebrafish	A0A140LG74	216	47112	14	14	5	5	0.57	26853.8	0.0572351	Zona pellucida glycoprotein 2, tandem duplicate 2 OS=Danio rerio OX=7955 GN=zp2.2 PE=4 SV=1
93	1	180512_uniprot_zebrafish	Q0ZBR7	214	12404	8	8	3	3	1.72	21334.9	0.0454722	Macrophage migration inhibitory factor OS=Danio rerio OX=7955 GN=mif PE=1 SV=1
94	1	180512_uniprot_zebrafish	A2CG95	214	46321	12	12	5	5	0.58	26866.2	0.0572614	Acyl-CoA dehydrogenase medium chain OS=Danio rerio OX=7955 GN=acadm PE=1 SV=1
95	1	180512_uniprot_zebrafish	A0A286Y855	212	83773	5	5	2	2	0.11	9215.03	0.0196405	Phosphate-regulating endopeptidase homolog, X-linked OS=Danio rerio OX=7955 GN=phex PE=1 SV=1
96	1	180512_uniprot_zebrafish	A0A140LFS0	205	17268	7	7	2	2	0.62	10706.2	0.0228186	Si:dkey-241l7.2 OS=Danio rerio OX=7955 GN=si:dkey-241l7.2 PE=1 SV=1
96	2	180512_uniprot_zebrafish	A7E2J4	40	17252	2	2	2	2	0.63	10868.8	0.0231652	Zgc:171670 protein OS=Danio rerio OX=7955 GN=si:dkey-241l7.4 PE=2 SV=1
97	1	180512_uniprot_zebrafish	F1RCM3	203	25012	6	6	2	2	0.4	10004.8	0.0213238	Proteasome subunit beta type OS=Danio rerio OX=7955 GN=psmb6 PE=1 SV=1
98	1	180512_uniprot_zebrafish	Q3B7P9	198	28414	5	5	2	2	0.35	9944.9	0.0211961	Ribosomal protein L7 OS=Danio rerio OX=7955 GN=rpl7 PE=2 SV=1
99	1	180512_uniprot_zebrafish	A0A0R4IQH8	195	57692	9	9	3	3	0.25	14423	0.0307405	Chaperonin-containing TCP1, subunit 6A (zeta 1) OS=Danio rerio OX=7955 GN=cct6a PE=1 SV=1
100	1	180512_uniprot_zebrafish	A0A286Y9Z5	185	116636	15	15	6	6	0.29	33824.4	0.0720919	Ubiquitin-like modifier-activating enzyme 1 OS=Danio rerio OX=7955 GN=uba1 PE=1 SV=1
101	1	180512_uniprot_zebrafish	A0A0R4IYT0	184	65864	5	5	2	2	0.14	9220.96	0.0196531	Insulin-like growth factor 2 mRNA-binding protein 3 OS=Danio rerio OX=7955 GN=igf2bp3 PE=1 SV=1
102	1	180512_uniprot_zebrafish	F1QS22	182	20383	6	6	3	3	0.85	17325.5	0.0369269	Ferritin OS=Danio rerio OX=7955 GN=zgc:56095 PE=1 SV=1
103	1	180512_uniprot_zebrafish	F1R9W6	180	61374	5	5	2	2	0.15	9206.1	0.0196215	Zgc:110239 OS=Danio rerio OX=7955 GN=zgc:110239 PE=1 SV=1
104	1	180512_uniprot_zebrafish	Q5XJS8	179	27040	5	5	2	2	0.37	10004.8	0.0213238	Hsd17b10 protein OS=Danio rerio OX=7955 GN=hsd17b10 PE=1 SV=1
105	1	180512_uniprot_zebrafish	Q6PC14	178	14872	6	6	2	2	0.75	11154	0.0237731	60S ribosomal protein L23 OS=Danio rerio OX=7955 GN=rpl23 PE=2 SV=1
106	1	180512_uniprot_zebrafish	A7E2K4	175	11631	5	5	2	2	1.03	11979.9	0.0255335	Ribosomal protein, large P2,-like OS=Danio rerio OX=7955 GN=rplp2l PE=1 SV=1
107	1	180512_uniprot_zebrafish	Q7T1D8	171	29667	10	10	4	4	0.77	22843.6	0.0486878	Phb OS=Danio rerio OX=7955 GN=phb PE=1 SV=1
108	1	180512_uniprot_zebrafish	A0A0J9YJ18	171	19805	3	3	1	1	0.24	4753.2	0.0101308	Zgc:171967 (Fragment) OS=Danio rerio OX=7955 GN=zgc:171967 PE=1 SV=3
109	1	180512_uniprot_zebrafish	Q7ZUS9	171	35069	9	9	3	3	0.44	15430.4	0.0328876	Electron-transfer-flavoprotein, alpha polypeptide OS=Danio rerio OX=7955 GN=etfa PE=2 SV=1
110	1	180512_uniprot_zebrafish	B2GRH9	169	15943	4	4	2	2	0.69	11000.7	0.0234463	Superoxide dismutase [Cu-Zn] OS=Danio rerio OX=7955 GN=sod1 PE=2 SV=1
111	1	180512_uniprot_zebrafish	A0A0R4IDK6	168	45238	14	14	4	4	0.6	27142.8	0.0578509	Nucleosome assembly protein 1-like 1 OS=Danio rerio OX=7955 GN=nap1l1 PE=1 SV=1
112	1	180512_uniprot_zebrafish	B8JJ35	167	5000	4	4	2	2	3.83	19150	0.0408154	Si:dkey-167i21.2 OS=Danio rerio OX=7955 GN=si:dkey-167i21.2 PE=1 SV=2
113	1	180512_uniprot_zebrafish	X1WC82	164	6175	3	3	1	1	0.91	5619.25	0.0119766	40S ribosomal protein S28 OS=Danio rerio OX=7955 GN=rps28 PE=1 SV=1
114	1	180512_uniprot_zebrafish	Q7ZUZ4	164	14579	10	10	3	3	1.36	19827.4	0.0422593	Programmed cell death 5 OS=Danio rerio OX=7955 GN=pdcd5 PE=1 SV=1
115	1	180512_uniprot_zebrafish	Q4JHL7	162	30337	10	10	1	1	0.15	4550.55	0.00969884	Voltage-dependent anion channel 2 OS=Danio rerio OX=7955 GN=vdac2 PE=2 SV=1
116	1	180512_uniprot_zebrafish	Q802C9	161	46224	6	6	3	3	0.32	14791.7	0.0315263	Eukaryotic translation initiation factor 4A, isoform 1A OS=Danio rerio OX=7955 GN=eif4a1a PE=1 SV=1
117	1	180512_uniprot_zebrafish	Q1LWX4	159	23880	3	3	1	1	0.19	4537.2	0.00967038	Proteasome subunit alpha type (Fragment) OS=Danio rerio OX=7955 GN=si:rp71-45k5.4 PE=3 SV=1
118	1	180512_uniprot_zebrafish	Q6P0K4	158	40118	7	7	5	5	0.7	28082.6	0.059854	Zgc:77126 OS=Danio rerio OX=7955 GN=nansa PE=2 SV=1
119	1	180512_uniprot_zebrafish	Q6NZV2	156	94465	3	3	1	1	0.05	4723.25	0.0100669	DNA helicase OS=Danio rerio OX=7955 GN=mcm4 PE=1 SV=1
120	1	180512_uniprot_zebrafish	Q5PRD0	156	27630	3	3	2	2	0.36	9946.8	0.0212002	14-3-3 protein beta/alpha-A OS=Danio rerio OX=7955 GN=ywhaba PE=2 SV=2
121	1	180512_uniprot_zebrafish	Q6NX98	155	39836	8	8	3	3	0.38	15137.7	0.0322638	ST13, Hsp70-interacting protein OS=Danio rerio OX=7955 GN=st13 PE=1 SV=1
122	1	180512_uniprot_zebrafish	A0A286Y9D5	153	83304	5	5	3	3	0.17	14161.7	0.0301836	MICOS complex subunit MIC60 OS=Danio rerio OX=7955 GN=immt PE=1 SV=1
123	1	180512_uniprot_zebrafish	E9QHY5	153	95034	3	3	1	1	0.05	4751.7	0.0101276	Si:dkey-229d11.5 OS=Danio rerio OX=7955 GN=si:dkey-229d11.5 PE=1 SV=2
124	1	180512_uniprot_zebrafish	A0A0R4IVC3	153	19437	3	3	1	1	0.24	4664.88	0.00994251	Retinol-binding protein 4, plasma (Fragment) OS=Danio rerio OX=7955 GN=rbp4 PE=1 SV=1
125	1	180512_uniprot_zebrafish	Q5BJB9	152	26849	9	9	2	2	0.37	9934.13	0.0211732	Prdx3 protein OS=Danio rerio OX=7955 GN=prdx3 PE=2 SV=1
126	1	180512_uniprot_zebrafish	B0UXN0	149	87991	4	4	3	3	0.16	14078.6	0.0300064	Sulfhydryl oxidase OS=Danio rerio OX=7955 GN=qsox1 PE=4 SV=1
127	1	180512_uniprot_zebrafish	A0A286Y9R5	149	47584	6	6	3	3	0.31	14751	0.0314397	Zona pellucida glycoprotein 3, tandem duplicate 2 OS=Danio rerio OX=7955 GN=zp3.2 PE=1 SV=1
128	1	180512_uniprot_zebrafish	Q6PFJ6	148	26046	7	7	2	2	0.63	16409	0.0349734	Glutathione S-transferase M OS=Danio rerio OX=7955 GN=gstm.1 PE=2 SV=1
129	1	180512_uniprot_zebrafish	Q5BKW5	144	17616	2	2	1	1	0.27	4756.32	0.0101374	Ribosomal protein L12 OS=Danio rerio OX=7955 GN=rpl12 PE=2 SV=1
130	1	180512_uniprot_zebrafish	F1QR17	143	59049	6	6	4	4	0.33	19486.2	0.0415319	Aldehyde dehydrogenase 7 family, member A1 OS=Danio rerio OX=7955 GN=aldh7a1 PE=1 SV=1
131	1	180512_uniprot_zebrafish	Q6P026	141	10221	4	4	1	1	1.24	12674	0.0270129	Barrier-to-autointegration factor OS=Danio rerio OX=7955 GN=banf1 PE=1 SV=1
132	1	180512_uniprot_zebrafish	Q2TV65	140	24963	2	2	1	1	0.18	4493.34	0.0095769	Superoxide dismutase OS=Danio rerio OX=7955 GN=sod2 PE=2 SV=1
133	1	180512_uniprot_zebrafish	A0A0R4ILA8	137	47853	8	8	3	3	0.31	14834.4	0.0316174	Proteasome 26S subunit, ATPase 3 OS=Danio rerio OX=7955 GN=psmc3 PE=1 SV=1
134	1	180512_uniprot_zebrafish	A0A0R4ICK7	134	59564	8	8	5	5	0.43	25612.5	0.0545894	Catalase OS=Danio rerio OX=7955 GN=cat PE=1 SV=1
135	1	180512_uniprot_zebrafish	Q5TZD2	134	26073	3	3	2	2	0.38	9907.74	0.0211169	Peroxiredoxin 6 OS=Danio rerio OX=7955 GN=prdx6 PE=1 SV=1
136	1	180512_uniprot_zebrafish	Q6PBW3	133	16235	7	7	3	3	1.17	18994.9	0.040485	Ribosomal protein S14 OS=Danio rerio OX=7955 GN=rps14 PE=1 SV=1
137	1	180512_uniprot_zebrafish	B3DFP9	132	15527	3	3	1	1	0.31	4813.37	0.010259	Apolipoprotein A-II OS=Danio rerio OX=7955 GN=apoa2 PE=1 SV=1
138	1	180512_uniprot_zebrafish	Q642H9	132	29669	6	6	2	2	0.33	9790.77	0.0208676	40S ribosomal protein S4, X isoform OS=Danio rerio OX=7955 GN=rps4x PE=2 SV=3
139	1	180512_uniprot_zebrafish	Q5TZG5	131	68683	5	5	2	2	0.13	8928.79	0.0190304	Ezrin OS=Danio rerio OX=7955 GN=ezrb PE=1 SV=1
140	1	180512_uniprot_zebrafish	A0A0R4IVH8	130	11620	4	4	1	1	0.43	4996.6	0.0106495	Ribosomal protein, large, P1 OS=Danio rerio OX=7955 GN=rplp1 PE=1 SV=1
141	1	180512_uniprot_zebrafish	B8A565	130	72667	5	5	2	2	0.12	8720.04	0.0185855	Complement component 9 OS=Danio rerio OX=7955 GN=c9 PE=1 SV=1
142	1	180512_uniprot_zebrafish	F1Q9T9	130	17358	2	2	1	1	0.27	4686.66	0.00998893	Ribosomal protein L23a (Fragment) OS=Danio rerio OX=7955 GN=rpl23a PE=1 SV=1
143	1	180512_uniprot_zebrafish	A0A0R4IG82	128	49043	3	3	2	2	0.19	9318.17	0.0198603	Ubiquinol-cytochrome c reductase core protein 2a OS=Danio rerio OX=7955 GN=uqcrc2a PE=1 SV=1
144	1	180512_uniprot_zebrafish	A0A0R4IFJ4	128	129786	8	8	3	3	0.1	12978.6	0.027662	Pyruvate carboxylase OS=Danio rerio OX=7955 GN=pcxa PE=1 SV=1
145	1	180512_uniprot_zebrafish	B0S585	128	30176	3	3	2	2	0.32	9656.32	0.020581	Microtubule-associated protein, RP/EB family, member 1a OS=Danio rerio OX=7955 GN=mapre1a PE=1 SV=1
146	1	180512_uniprot_zebrafish	Q6P102	127	27890	2	2	1	1	0.16	4462.4	0.00951096	Tyrosine 3-monooxygenase/tryptophan 5-monooxygenase activation protein, beta polypeptide-like OS=Danio rerio OX=7955 GN=ywhabl PE=1 SV=1
147	1	180512_uniprot_zebrafish	Q6DRD1	124	22468	5	5	2	2	0.46	10335.3	0.0220281	ATP synthase oligomycin sensitivity conferral protein OS=Danio rerio OX=7955 GN=atp5po PE=1 SV=1
148	1	180512_uniprot_zebrafish	A0A0R4ICB4	123	41435	2	2	1	1	0.11	4557.85	0.00971439	Ribonucleoside-diphosphate reductase subunit M2 OS=Danio rerio OX=7955 GN=rrm2 PE=1 SV=1
149	1	180512_uniprot_zebrafish	A0A0A0VG08	123	25968	2	2	1	1	0.18	4674.24	0.00996246	Cytochrome c oxidase subunit 2 OS=Danio rerio OX=7955 GN=mt-co2 PE=3 SV=1
150	1	180512_uniprot_zebrafish	A7E2L4	122	35129	5	5	2	2	0.27	9484.83	0.0202155	Guanine nucleotide binding protein (G protein), beta polypeptide 2-like 1 OS=Danio rerio OX=7955 GN=rack1 PE=2 SV=1
151	1	180512_uniprot_zebrafish	B0R193	122	9909	4	4	1	1	0.52	5152.68	0.0109822	Ubiquitin B OS=Danio rerio OX=7955 GN=ubb PE=4 SV=1
152	1	180512_uniprot_zebrafish	Q6PC13	122	33337	4	4	4	4	0.66	22002.4	0.046895	Prohibitin 2 OS=Danio rerio OX=7955 GN=phb2a PE=1 SV=1
153	1	180512_uniprot_zebrafish	Q0P475	121	22371	5	5	1	1	0.21	4697.91	0.0100129	Zgc:153322 OS=Danio rerio OX=7955 GN=zgc:153322 PE=2 SV=1
154	1	180512_uniprot_zebrafish	Q6DRN7	121	16230	3	3	2	2	0.68	11036.4	0.0235225	60S ribosomal protein L14 OS=Danio rerio OX=7955 GN=rpl14 PE=2 SV=1
155	1	180512_uniprot_zebrafish	Q6NY22	120	50961	2	2	1	1	0.09	4586.49	0.00977544	Txndc4 protein (Fragment) OS=Danio rerio OX=7955 GN=erp44 PE=2 SV=1
156	1	180512_uniprot_zebrafish	Q6TGV6	118	26390	3	3	2	2	0.38	10028.2	0.0213736	Proteasome subunit alpha type OS=Danio rerio OX=7955 GN=psma5 PE=1 SV=1
157	1	180512_uniprot_zebrafish	Q6GQM5	117	22925	1	1	1	1	0.2	4585	0.00977226	Zgc:91909 OS=Danio rerio OX=7955 GN=zgc:91909 PE=2 SV=1
158	1	180512_uniprot_zebrafish	D1GJ54	117	102042	3	3	1	1	0.04	4081.68	0.00869951	Actn1 isoform c (Fragment) OS=Danio rerio OX=7955 GN=actn1 PE=2 SV=1
159	1	180512_uniprot_zebrafish	Q6P0T0	117	23688	3	3	1	1	0.2	4737.6	0.0100975	NADH dehydrogenase (Ubiquinone) Fe-S protein 8, (NADH-coenzyme Q reductase) OS=Danio rerio OX=7955 GN=ndufs8a PE=1 SV=1
160	1	180512_uniprot_zebrafish	E7F6Q4	116	32561	4	4	2	2	0.3	9768.3	0.0208197	Si:dkey-152b24.6 OS=Danio rerio OX=7955 GN=si:dkey-152b24.6 PE=1 SV=1
161	1	180512_uniprot_zebrafish	F1QIP3	116	119436	3	3	1	1	0.04	4777.44	0.0101824	Importin 4 OS=Danio rerio OX=7955 GN=ipo4 PE=1 SV=1
162	1	180512_uniprot_zebrafish	E7FE19	115	46492	4	4	1	1	0.1	4649.2	0.00990909	2',3'-cyclic nucleotide 3' phosphodiesterase OS=Danio rerio OX=7955 GN=cnp PE=1 SV=1
163	1	180512_uniprot_zebrafish	Q6TLG8	113	26862	5	5	3	3	0.6	16117.2	0.0343515	Ribosomal protein S3 OS=Danio rerio OX=7955 GN=rps3 PE=1 SV=1
164	1	180512_uniprot_zebrafish	Q6P6E0	113	11308	4	4	3	3	1.99	22502.9	0.0479617	ATP synthase, H+-transporting, mitochondrial F0 complex, subunit g OS=Danio rerio OX=7955 GN=atp5l PE=1 SV=1
165	1	180512_uniprot_zebrafish	F1Q727	112	74416	3	3	1	1	0.06	4464.96	0.00951641	Si:dkey-256h2.1 OS=Danio rerio OX=7955 GN=si:dkey-256h2.1 PE=1 SV=2
166	1	180512_uniprot_zebrafish	Q6PBJ8	111	11678	3	3	1	1	0.43	5021.54	0.0107027	Peptidylprolyl isomerase OS=Danio rerio OX=7955 GN=fkbp1aa PE=1 SV=1
167	1	180512_uniprot_zebrafish	B2GQW3	110	16827	2	2	1	1	0.28	4711.56	0.010042	Calm1b protein OS=Danio rerio OX=7955 GN=calm3a PE=2 SV=1
168	1	180512_uniprot_zebrafish	I3ISU7	110	140815	3	3	1	1	0.03	4224.45	0.0090038	Si:ch1073-263o8.2 OS=Danio rerio OX=7955 GN=si:ch1073-263o8.2 PE=1 SV=1
169	1	180512_uniprot_zebrafish	F1R2K9	110	89909	3	3	1	1	0.05	4495.45	0.0095814	Ribonucleoside-diphosphate reductase OS=Danio rerio OX=7955 GN=rrm1 PE=1 SV=1
170	1	180512_uniprot_zebrafish	Q803P2	109	60166	5	5	3	3	0.24	14439.8	0.0307764	T-complex 1 OS=Danio rerio OX=7955 GN=tcp1 PE=1 SV=1
171	1	180512_uniprot_zebrafish	Q1JPX3	108	56329	3	3	1	1	0.08	4506.32	0.00960457	Phenylalanine--tRNA ligase alpha subunit OS=Danio rerio OX=7955 GN=farsa PE=2 SV=2
172	1	180512_uniprot_zebrafish	F1R9Y8	106	141304	2	2	1	1	0.03	4239.12	0.00903507	High density lipoprotein-binding protein a OS=Danio rerio OX=7955 GN=hdlbpa PE=1 SV=1
173	1	180512_uniprot_zebrafish	A8KB78	105	15839	2	2	1	1	0.3	4751.7	0.0101276	Ribosomal protein S23 OS=Danio rerio OX=7955 GN=rps23 PE=1 SV=1
174	1	180512_uniprot_zebrafish	A0JMD3	105	173098	2	2	1	1	0.03	5192.94	0.011068	Zgc:152896 OS=Danio rerio OX=7955 GN=uggt1 PE=2 SV=1
175	1	180512_uniprot_zebrafish	F1Q7C4	104	16210	5	5	2	2	0.68	11022.8	0.0234935	Protein/nucleic acid deglycase DJ-1 (Fragment) OS=Danio rerio OX=7955 GN=park7 PE=1 SV=1
176	1	180512_uniprot_zebrafish	A0A0R4IFL5	103	55290	3	3	2	2	0.17	9399.3	0.0200332	Proteasome 26S subunit, non-ATPase 2 OS=Danio rerio OX=7955 PE=1 SV=1
177	1	180512_uniprot_zebrafish	A0A0G2KLD8	102	31152	2	2	1	1	0.15	4672.8	0.00995939	Biphenyl hydrolase like OS=Danio rerio OX=7955 GN=bphl PE=1 SV=1
178	1	180512_uniprot_zebrafish	Q0D272	101	11388	5	5	3	3	1.96	22320.5	0.0475729	Histone H4 OS=Danio rerio OX=7955 GN=zgc:154164 PE=2 SV=1
179	1	180512_uniprot_zebrafish	P62247	101	24078	3	3	1	1	0.19	4574.82	0.00975056	40S ribosomal protein S8 OS=Danio rerio OX=7955 GN=rps8 PE=2 SV=2
180	1	180512_uniprot_zebrafish	A0A0R4IGP6	100	58077	4	4	2	2	0.16	9292.32	0.0198052	Pyruvate kinase OS=Danio rerio OX=7955 GN=pkma PE=1 SV=1
181	1	180512_uniprot_zebrafish	F1QJA4	99	17934	4	4	1	1	0.26	4662.84	0.00993817	Stress-induced phosphoprotein 1 (Fragment) OS=Danio rerio OX=7955 GN=stip1 PE=1 SV=2
182	1	180512_uniprot_zebrafish	G1K2N0	99	14646	3	3	2	2	0.77	11277.4	0.0240362	40S ribosomal protein S25 OS=Danio rerio OX=7955 GN=rps25 PE=1 SV=1
183	1	180512_uniprot_zebrafish	Q6PBW7	98	15932	4	4	2	2	0.69	10993.1	0.0234302	Ribosomal protein S19 OS=Danio rerio OX=7955 GN=rps19 PE=1 SV=1
184	1	180512_uniprot_zebrafish	Q6DHR6	97	77928	5	5	3	3	0.18	14027	0.0298966	Thimet oligopeptidase 1 OS=Danio rerio OX=7955 GN=thop1 PE=1 SV=1
185	1	180512_uniprot_zebrafish	F1QDM6	97	9181	2	2	1	1	0.56	5141.36	0.0109581	Heat shock 10 protein 1 OS=Danio rerio OX=7955 GN=hspe1 PE=1 SV=1
186	1	180512_uniprot_zebrafish	Q1LUG7	97	30777	2	2	2	2	0.32	9848.64	0.0209909	Proteasome (Prosome, macropain) 26S subunit, ATPase, 6 (Fragment) OS=Danio rerio OX=7955 GN=psmc6 PE=3 SV=1
187	1	180512_uniprot_zebrafish	A0A0A0MPG9	97	118558	1	1	1	1	0.04	4742.32	0.0101076	Phosphoribosylaminoimidazole carboxylase, phosphoribosylaminoimidazole succinocarboxamide synthetase OS=Danio rerio OX=7955 GN=paics PE=1 SV=1
188	1	180512_uniprot_zebrafish	Q7T1J9	96	18873	6	6	2	2	0.56	10568.9	0.022526	Ribosomal protein S10 OS=Danio rerio OX=7955 GN=rps10 PE=1 SV=1
189	1	180512_uniprot_zebrafish	A0A286Y8N7	95	14871	2	2	1	1	0.32	4758.72	0.0101425	Profilin OS=Danio rerio OX=7955 GN=pfn2l PE=1 SV=1
190	1	180512_uniprot_zebrafish	Q6P0I2	94	28083	3	3	2	2	0.35	9829.05	0.0209492	Proteasome subunit alpha type OS=Danio rerio OX=7955 GN=psma8 PE=1 SV=1
191	1	180512_uniprot_zebrafish	E9QCP4	93	27206	3	3	1	1	0.17	4625.02	0.00985756	Lysosomal-associated membrane protein 1 OS=Danio rerio OX=7955 GN=lamp1 PE=1 SV=1
192	1	180512_uniprot_zebrafish	B3DIV6	92	69163	1	1	1	1	0.06	4149.78	0.00884465	Acetyltransferase component of pyruvate dehydrogenase complex OS=Danio rerio OX=7955 GN=dlat PE=1 SV=1
193	1	180512_uniprot_zebrafish	F1R6D5	92	47461	9	9	2	2	0.2	9492.2	0.0202312	Cadherin, EGF LAG seven-pass G-type receptor 3 (Fragment) OS=Danio rerio OX=7955 GN=celsr3 PE=4 SV=1
194	1	180512_uniprot_zebrafish	Q5MPX3	92	85361	3	3	2	2	0.11	9389.71	0.0200128	Transferrin receptor 1b OS=Danio rerio OX=7955 GN=tfr1b PE=2 SV=1
195	1	180512_uniprot_zebrafish	A0A0R4IKV6	91	43103	3	3	1	1	0.1	4310.3	0.00918678	Zgc:175135 OS=Danio rerio OX=7955 GN=zgc:175135 PE=1 SV=1
196	1	180512_uniprot_zebrafish	Q6NWC1	91	30607	2	2	2	2	0.32	9794.24	0.020875	Vdac1 protein OS=Danio rerio OX=7955 GN=vdac1 PE=1 SV=1
197	1	180512_uniprot_zebrafish	F1R3F7	90	30011	3	3	1	1	0.15	4501.65	0.00959461	Complement component 1, q subcomponent-binding protein OS=Danio rerio OX=7955 GN=c1qbp PE=1 SV=1
198	1	180512_uniprot_zebrafish	Q6TNR9	90	28820	3	3	1	1	0.16	4611.2	0.0098281	Phosphoglycerate mutase OS=Danio rerio OX=7955 GN=pgam1l PE=2 SV=1
199	1	180512_uniprot_zebrafish	A0A0R4IZ00	89	38087	3	3	1	1	0.12	4570.44	0.00974123	Lysosomal-associated membrane protein 2 OS=Danio rerio OX=7955 GN=lamp2 PE=1 SV=1
200	1	180512_uniprot_zebrafish	F1QC34	88	70735	4	4	2	2	0.13	9195.55	0.019599	Ribophorin II OS=Danio rerio OX=7955 GN=rpn2 PE=1 SV=1
201	1	180512_uniprot_zebrafish	F1R4B7	88	55411	2	2	1	1	0.08	4432.88	0.00944804	Ubiquitin-specific peptidase 14 (tRNA-guanine transglycosylase) OS=Danio rerio OX=7955 GN=usp14 PE=1 SV=1
202	1	180512_uniprot_zebrafish	E7FE90	87	56714	2	2	1	1	0.08	4537.12	0.00967021	Fetuin B OS=Danio rerio OX=7955 GN=fetub PE=1 SV=1
203	1	180512_uniprot_zebrafish	Q5BKV9	87	21641	1	1	1	1	0.21	4544.61	0.00968618	Ribosomal protein L9 OS=Danio rerio OX=7955 GN=rpl9 PE=1 SV=1
204	1	180512_uniprot_zebrafish	F1Q8D2	87	40737	2	2	2	2	0.23	9369.51	0.0199697	NSFL1 (p97) cofactor (p47) OS=Danio rerio OX=7955 GN=nsfl1c PE=1 SV=1
205	1	180512_uniprot_zebrafish	A0A0R4IGN2	86	96870	3	3	2	2	0.09	8718.3	0.0185818	Very low density lipoprotein receptor OS=Danio rerio OX=7955 GN=vldlr PE=1 SV=1
206	1	180512_uniprot_zebrafish	F2Z4S3	86	46906	1	1	1	1	0.09	4221.54	0.0089976	Transcobalamin II OS=Danio rerio OX=7955 GN=tcn2 PE=4 SV=1
207	1	180512_uniprot_zebrafish	Q6PC77	85	18246	7	7	3	3	1	18246	0.0388887	ATP synthase subunit d, mitochondrial OS=Danio rerio OX=7955 GN=atp5pd PE=1 SV=1
208	1	180512_uniprot_zebrafish	Q7ZUM0	84	27747	2	2	2	2	0.36	9988.92	0.0212899	Tyrosine 3-monooxygenase/tryptophan 5-monooxygenase activation protein, theta polypeptide a OS=Danio rerio OX=7955 GN=ywhaqa PE=1 SV=1
209	1	180512_uniprot_zebrafish	F6P2R4	84	46424	7	7	4	4	0.44	20426.6	0.0435362	Glycine C-acetyltransferase OS=Danio rerio OX=7955 GN=gcat PE=1 SV=1
210	1	180512_uniprot_zebrafish	F1QK71	83	81704	2	2	1	1	0.05	4085.2	0.00870701	DNA helicase OS=Danio rerio OX=7955 GN=mcm5 PE=1 SV=1
211	1	180512_uniprot_zebrafish	Q6P2M0	83	16569	1	1	1	1	0.29	4805.01	0.0102412	Zgc:77235 OS=Danio rerio OX=7955 GN=rpl27a PE=2 SV=1
212	1	180512_uniprot_zebrafish	F1QWU4	83	18425	2	2	1	1	0.26	4790.5	0.0102103	Myosin, light chain 6, alkali, smooth muscle and non-muscle OS=Danio rerio OX=7955 GN=myl6 PE=1 SV=1
213	1	180512_uniprot_zebrafish	A0A0R4IVC8	83	15506	1	1	1	1	0.31	4806.86	0.0102451	Cytochrome c oxidase subunit Vab OS=Danio rerio OX=7955 GN=cox5ab PE=1 SV=1
214	1	180512_uniprot_zebrafish	A0A0R4IMX3	80	48057	1	1	1	1	0.09	4325.13	0.00921839	Basic leucine zipper and W2 domain-containing protein 1-B OS=Danio rerio OX=7955 GN=bzw1b PE=1 SV=1
215	1	180512_uniprot_zebrafish	A0A0R4II97	79	18507	1	1	1	1	0.25	4626.75	0.00986124	Stathmin OS=Danio rerio OX=7955 GN=stmn1a PE=1 SV=1
216	1	180512_uniprot_zebrafish	A0A0J9YIY7	79	24991	1	1	1	1	0.18	4498.38	0.00958764	Zgc:103482 (Fragment) OS=Danio rerio OX=7955 GN=zgc:103482 PE=1 SV=3
217	1	180512_uniprot_zebrafish	A0A0R4ICQ6	79	35268	2	2	1	1	0.13	4584.84	0.00977192	Proteasome 26S subunit, non-ATPase 8 OS=Danio rerio OX=7955 GN=psmd8 PE=1 SV=1
218	1	180512_uniprot_zebrafish	F1QIJ0	78	72023	1	1	1	1	0.06	4321.38	0.00921039	Cell cycle-associated protein 1a OS=Danio rerio OX=7955 GN=caprin1a PE=1 SV=1
219	1	180512_uniprot_zebrafish	R4GDY8	77	35024	4	4	2	2	0.27	9456.48	0.0201551	Carbonic anhydrase XVb OS=Danio rerio OX=7955 GN=ca15b PE=1 SV=1
220	1	180512_uniprot_zebrafish	Q642H5	77	65117	6	6	3	3	0.22	14325.7	0.0305332	Protein phosphatase 2 (Formerly 2A), regulatory subunit A, beta isoform OS=Danio rerio OX=7955 GN=ppp2r1bb PE=1 SV=1
221	1	180512_uniprot_zebrafish	B8JM34	77	12004	3	3	1	1	0.41	4921.64	0.0104898	ATP synthase-coupling factor 6, mitochondrial OS=Danio rerio OX=7955 GN=atp5pf PE=1 SV=1
222	1	180512_uniprot_zebrafish	A7MCL7	77	11155	2	2	1	1	0.45	5019.75	0.0106989	Cystatin 14a, tandem duplicate 2 OS=Danio rerio OX=7955 GN=cst14a.2 PE=1 SV=1
223	1	180512_uniprot_zebrafish	F1QFV6	76	15616	2	2	1	1	0.31	4840.96	0.0103178	Ribosomal protein L28 OS=Danio rerio OX=7955 GN=rpl28 PE=1 SV=1
224	1	180512_uniprot_zebrafish	A0A0E4AYA7	76	93206	2	2	1	1	0.05	4660.3	0.00993275	DNA helicase OS=Danio rerio OX=7955 GN=mcm6l PE=2 SV=1
225	1	180512_uniprot_zebrafish	A5D6S3	74	83465	4	4	1	1	0.05	4173.25	0.00889468	Methylmalonyl CoA mutase OS=Danio rerio OX=7955 GN=mut PE=1 SV=1
226	1	180512_uniprot_zebrafish	Q6PBR5	74	13315	1	1	1	1	0.37	4926.55	0.0105002	V-type proton ATPase subunit G OS=Danio rerio OX=7955 GN=atp6v1g1 PE=1 SV=1
227	1	180512_uniprot_zebrafish	A0A1D5NSP9	74	36604	2	2	1	1	0.12	4392.48	0.00936193	Si:dkey-11k2.7 OS=Danio rerio OX=7955 GN=si:dkey-11k2.7 PE=4 SV=1
228	1	180512_uniprot_zebrafish	A7YT47	74	81823	1	1	1	1	0.05	4091.15	0.00871969	Hadha protein OS=Danio rerio OX=7955 GN=hadhaa PE=1 SV=1
229	1	180512_uniprot_zebrafish	Q7SXN6	64	27412	2	2	2	2	0.36	9868.32	0.0210329	Proteasome subunit alpha type OS=Danio rerio OX=7955 GN=psma6a PE=1 SV=1
230	1	180512_uniprot_zebrafish	A0A0R4IST0	72	57638	2	2	1	1	0.08	4611.04	0.00982776	Alpha-amylase OS=Danio rerio OX=7955 GN=zgc:66313 PE=1 SV=1
231	1	180512_uniprot_zebrafish	Q6DRF3	72	26084	3	3	1	1	0.18	4695.12	0.010007	Proteasome subunit beta type OS=Danio rerio OX=7955 GN=psmb1 PE=1 SV=1
232	1	180512_uniprot_zebrafish	A0A0R4IIZ7	72	32678	2	2	1	1	0.14	4574.92	0.00975078	Heterogeneous nuclear ribonucleoprotein A/Bb OS=Danio rerio OX=7955 GN=hnrnpabb PE=1 SV=1
233	1	180512_uniprot_zebrafish	E7F8Y5	71	22478	3	3	2	2	0.45	10115.1	0.0215589	Translationally-controlled tumor protein homolog OS=Danio rerio OX=7955 GN=tpt1 PE=1 SV=2
234	1	180512_uniprot_zebrafish	A0A0R4IF65	71	99985	5	5	1	1	0.04	3999.4	0.00852414	DNA helicase OS=Danio rerio OX=7955 GN=mcm2 PE=1 SV=1
235	1	180512_uniprot_zebrafish	Q7ZVS5	70	90735	2	2	1	1	0.05	4536.75	0.00966942	DNA helicase OS=Danio rerio OX=7955 GN=mcm3l PE=2 SV=1
236	1	180512_uniprot_zebrafish	F1QZL6	70	62045	1	1	1	1	0.07	4343.15	0.00925679	Glucose-6-phosphate isomerase OS=Danio rerio OX=7955 GN=gpia PE=1 SV=1
237	1	180512_uniprot_zebrafish	A0A0R4IBC8	70	51427	2	2	1	1	0.09	4628.43	0.00986483	Zgc:56304 OS=Danio rerio OX=7955 GN=zgc:56304 PE=1 SV=1
238	1	180512_uniprot_zebrafish	Q1L907	70	26391	2	2	1	1	0.17	4486.47	0.00956226	Glutathione S-transferase rho OS=Danio rerio OX=7955 GN=gstr PE=1 SV=1
239	1	180512_uniprot_zebrafish	Q6Q420	69	14830	2	2	1	1	0.32	4745.6	0.0101146	Ribosomal protein S15a OS=Danio rerio OX=7955 GN=rps15a PE=1 SV=1
240	1	180512_uniprot_zebrafish	A8E5F3	69	33039	2	2	2	2	0.29	9581.31	0.0204212	Glyoxalase domain-containing 4 OS=Danio rerio OX=7955 GN=glod4 PE=1 SV=1
241	1	180512_uniprot_zebrafish	A0A0R4IAH2	68	51073	2	2	2	2	0.18	9193.14	0.0195938	Aspartyl aminopeptidase OS=Danio rerio OX=7955 GN=dnpep PE=1 SV=1
242	1	180512_uniprot_zebrafish	Q6IMW6	68	17184	3	3	2	2	0.63	10825.9	0.0230739	Ribosomal protein S13 OS=Danio rerio OX=7955 GN=rps13 PE=1 SV=1
243	1	180512_uniprot_zebrafish	B2GRP4	68	97452	1	1	1	1	0.04	3898.08	0.00830819	Coatomer subunit gamma OS=Danio rerio OX=7955 GN=copg2 PE=2 SV=1
244	1	180512_uniprot_zebrafish	A0A286YAQ3	67	142311	1	1	1	1	0.03	4269.33	0.00909946	Si:dkey-88l16.3 OS=Danio rerio OX=7955 GN=si:dkey-88l16.3 PE=1 SV=1
245	1	180512_uniprot_zebrafish	Q7T3L7	67	34535	2	2	2	2	0.28	9669.8	0.0206098	Cell division control protein 2 OS=Danio rerio OX=7955 GN=cdk1 PE=1 SV=1
246	1	180512_uniprot_zebrafish	Q7T3B1	67	48673	1	1	1	1	0.09	4380.57	0.00933655	Proteasome (Prosome, macropain) 26S subunit, ATPase 2 OS=Danio rerio OX=7955 GN=psmc2 PE=1 SV=1
247	1	180512_uniprot_zebrafish	F1QNG1	67	40844	3	3	1	1	0.11	4492.84	0.00957583	5-hydroxytryptamine (serotonin) receptor 7b (Fragment) OS=Danio rerio OX=7955 GN=htr7b PE=3 SV=1
248	1	180512_uniprot_zebrafish	F1RDA6	67	79410	3	3	1	1	0.06	4764.6	0.0101551	NADH dehydrogenase (ubiquinone) Fe-S protein 1 OS=Danio rerio OX=7955 GN=ndufs1 PE=1 SV=1
249	1	180512_uniprot_zebrafish	Q6PC69	66	24606	3	3	2	2	0.41	10088.5	0.0215021	60S ribosomal protein L10a OS=Danio rerio OX=7955 GN=rpl10a PE=2 SV=1
250	1	180512_uniprot_zebrafish	F1QSP8	66	29093	3	3	1	1	0.16	4654.88	0.0099212	Peroxiredoxin 4 OS=Danio rerio OX=7955 GN=prdx4 PE=1 SV=1
251	1	180512_uniprot_zebrafish	A0A0G2L0E2	65	53204	4	4	1	1	0.08	4256.32	0.00907173	Uncharacterized protein OS=Danio rerio OX=7955 GN=LOC100536643 PE=4 SV=1
252	1	180512_uniprot_zebrafish	A0A0B5JK63	65	48580	2	2	1	1	0.09	4372.2	0.00931871	Calr (Fragment) OS=Danio rerio OX=7955 GN=calr PE=2 SV=1
253	1	180512_uniprot_zebrafish	F1QFK2	64	19628	3	3	1	1	0.53	10402.8	0.0221721	Tyrosine 3-monooxygenase/tryptophan 5-monooxygenase activation protein, epsilon polypeptide 1 (Fragment) OS=Danio rerio OX=7955 GN=ywhae1 PE=1 SV=1
254	1	180512_uniprot_zebrafish	F1QUV7	64	78248	2	2	2	2	0.12	9389.76	0.0200129	Glycyl-tRNA synthetase OS=Danio rerio OX=7955 GN=gars PE=1 SV=2
255	1	180512_uniprot_zebrafish	A0A0R4IH84	64	47748	2	2	1	1	0.09	4297.32	0.00915911	26S proteasome non-ATPase regulatory subunit 11B OS=Danio rerio OX=7955 GN=psmd11b PE=1 SV=1
256	1	180512_uniprot_zebrafish	B2GP62	64	15772	2	2	1	1	0.3	4731.6	0.0100847	60S ribosomal protein L27 OS=Danio rerio OX=7955 GN=rpl27 PE=2 SV=1
257	1	180512_uniprot_zebrafish	F1R3I6	63	31814	3	3	1	1	0.14	4453.96	0.00949297	SET nuclear proto-oncogene b OS=Danio rerio OX=7955 GN=setb PE=1 SV=1
258	1	180512_uniprot_zebrafish	Q7ZV76	63	27508	1	1	1	1	0.17	4676.36	0.00996698	Electron-transfer-flavoprotein, beta polypeptide OS=Danio rerio OX=7955 GN=etfb PE=2 SV=1
259	1	180512_uniprot_zebrafish	B8JLR1	63	95712	3	3	2	2	0.09	8614.08	0.0183597	Programmed cell death 6-interacting protein OS=Danio rerio OX=7955 GN=pdcd6ip PE=1 SV=1
260	1	180512_uniprot_zebrafish	B0UYN4	63	24054	2	2	1	1	0.19	4570.26	0.00974084	Zgc:162944 OS=Danio rerio OX=7955 GN=zgc:162944 PE=1 SV=1
261	1	180512_uniprot_zebrafish	F1QUW4	62	110256	2	2	2	2	0.08	8820.48	0.0187996	Hypoxia up-regulated protein 1 OS=Danio rerio OX=7955 GN=hyou1 PE=1 SV=1
262	1	180512_uniprot_zebrafish	Q7ZWD8	62	18425	2	2	1	1	0.26	4790.5	0.0102103	Cfl1 protein OS=Danio rerio OX=7955 GN=cfl1l PE=1 SV=1
263	1	180512_uniprot_zebrafish	Q566W6	61	18443	1	1	1	1	0.26	4795.18	0.0102202	Cold-inducible RNA-binding protein a OS=Danio rerio OX=7955 GN=cirbpa PE=1 SV=1
264	1	180512_uniprot_zebrafish	Q6P696	59	20288	2	2	1	1	0.23	4666.24	0.00994541	Lactoylglutathione lyase OS=Danio rerio OX=7955 GN=glo1 PE=1 SV=1
265	1	180512_uniprot_zebrafish	A0A286Y8V7	59	68538	1	1	1	1	0.06	4112.28	0.00876473	Dolichyl-diphosphooligosaccharide--protein glycosyltransferase subunit 1 OS=Danio rerio OX=7955 GN=rpn1 PE=1 SV=1
266	1	180512_uniprot_zebrafish	F1QHK0	59	59665	2	2	1	1	0.07	4176.55	0.00890171	Phosphoacetylglucosamine mutase OS=Danio rerio OX=7955 GN=pgm3 PE=1 SV=1
267	1	180512_uniprot_zebrafish	Q568V3	59	27239	2	2	1	1	0.17	4630.63	0.00986951	F-box only protein 50 OS=Danio rerio OX=7955 GN=nccrp1 PE=2 SV=2
268	1	180512_uniprot_zebrafish	A0A0G2KWP7	57	30949	3	3	2	2	0.31	9594.19	0.0204486	Transaldolase OS=Danio rerio OX=7955 GN=taldo1 PE=1 SV=1
269	1	180512_uniprot_zebrafish	Q6ZM23	57	8474	1	1	1	1	0.62	5253.88	0.0111979	Cytochrome c oxidase subunit VIc OS=Danio rerio OX=7955 GN=cox6c PE=1 SV=1
270	1	180512_uniprot_zebrafish	F1R293	57	54544	2	2	1	1	0.08	4363.52	0.00930021	Adenylosuccinate lyase OS=Danio rerio OX=7955 GN=adsl PE=1 SV=1
271	1	180512_uniprot_zebrafish	Q6DI22	57	33315	3	3	3	3	0.46	15324.9	0.0326628	Hydroxyacyl-CoA dehydrogenase OS=Danio rerio OX=7955 GN=hadh PE=1 SV=1
272	1	180512_uniprot_zebrafish	Q6TEN7	57	12161	1	1	1	1	0.4	4864.4	0.0103678	40S ribosomal protein S24 OS=Danio rerio OX=7955 GN=rps24 PE=2 SV=1
273	1	180512_uniprot_zebrafish	Q6DGX8	56	29230	1	1	1	1	0.16	4676.8	0.00996792	Proteasome subunit alpha type OS=Danio rerio OX=7955 GN=psma1 PE=1 SV=1
274	1	180512_uniprot_zebrafish	F1QP99	56	54686	3	3	2	2	0.17	9296.62	0.0198144	Protein disulfide-isomerase OS=Danio rerio OX=7955 GN=zgc:77086 PE=1 SV=1
275	1	180512_uniprot_zebrafish	Q6AZA0	56	44314	2	2	2	2	0.21	9305.94	0.0198343	Acetyl-CoA acetyltransferase, mitochondrial OS=Danio rerio OX=7955 GN=acat1 PE=2 SV=1
276	1	180512_uniprot_zebrafish	Q6NYR0	56	53244	2	2	1	1	0.08	4259.52	0.00907855	Serine hydroxymethyltransferase OS=Danio rerio OX=7955 GN=shmt1 PE=1 SV=1
277	1	180512_uniprot_zebrafish	Q6AXK2	56	17116	2	2	1	1	0.28	4792.48	0.0102145	Prefoldin 5 OS=Danio rerio OX=7955 GN=pfdn5 PE=2 SV=1
278	1	180512_uniprot_zebrafish	C5IG48	56	30992	2	2	1	1	0.15	4648.8	0.00990824	Proteasome 26S non-ATPase subunit 13 (Fragment) OS=Danio rerio OX=7955 GN=psmd13 PE=2 SV=1
279	1	180512_uniprot_zebrafish	A0A0R4IE46	56	102820	2	2	1	1	0.04	4112.8	0.00876583	Zgc:112265 OS=Danio rerio OX=7955 GN=zgc:112265 PE=1 SV=1
280	1	180512_uniprot_zebrafish	A0A0R4IRS8	55	30296	3	3	2	2	0.32	9694.72	0.0206629	Signal sequence receptor, alpha OS=Danio rerio OX=7955 GN=ssr1 PE=1 SV=1
281	1	180512_uniprot_zebrafish	F1R4B5	55	97510	1	1	1	1	0.04	3900.4	0.00831314	Ubiquitin protein ligase E3A OS=Danio rerio OX=7955 GN=ube3a PE=1 SV=1
282	1	180512_uniprot_zebrafish	A1L1Z2	55	73965	2	2	1	1	0.06	4437.9	0.00945874	Vasa protein OS=Danio rerio OX=7955 GN=ddx4 PE=2 SV=1
283	1	180512_uniprot_zebrafish	B0V0X1	54	60644	2	2	1	1	0.07	4245.08	0.00904777	Propionyl CoA carboxylase, beta polypeptide OS=Danio rerio OX=7955 GN=pccb PE=1 SV=1
284	1	180512_uniprot_zebrafish	F1QI12	53	19217	5	5	1	1	0.24	4612.08	0.00982998	Expressed sequence EX154042 OS=Danio rerio OX=7955 GN=gb:ex154042 PE=4 SV=2
285	1	180512_uniprot_zebrafish	Q6IQM2	53	11449	2	2	1	1	0.44	5037.56	0.0107368	Cytochrome c OS=Danio rerio OX=7955 GN=cyc PE=3 SV=3
286	1	180512_uniprot_zebrafish	Q7ZU46	53	93285	5	5	1	1	0.05	4664.25	0.00994117	Heat shock protein 4, like OS=Danio rerio OX=7955 GN=hspa4a PE=1 SV=1
287	1	180512_uniprot_zebrafish	E7FFD0	53	181939	2	2	1	1	0.02	3638.78	0.00775553	Uncharacterized protein OS=Danio rerio OX=7955 PE=1 SV=1
288	1	180512_uniprot_zebrafish	H0WE86	52	12119	1	1	1	1	0.41	4968.79	0.0105903	Malate dehydrogenase 1Aa, NAD (soluble) (Fragment) OS=Danio rerio OX=7955 GN=mdh1aa PE=1 SV=1
289	1	180512_uniprot_zebrafish	B0UYL5	52	35687	1	1	1	1	0.13	4639.31	0.00988801	Dehydrogenase/reductase (SDR family) member 12 OS=Danio rerio OX=7955 GN=dhrs12 PE=1 SV=1
290	1	180512_uniprot_zebrafish	A0A0G2L881	45	13737	2	2	2	2	0.83	11401.7	0.0243011	Histone H2A OS=Danio rerio OX=7955 GN=hist1h2a6 PE=3 SV=1
290	2	180512_uniprot_zebrafish	R4GE02	40	27133	2	2	2	2	0.37	10039.2	0.0213971	Uncharacterized protein OS=Danio rerio OX=7955 GN=si:ch211-113a14.11 PE=1 SV=1
291	1	180512_uniprot_zebrafish	A1A5X7	52	44205	1	1	1	1	0.1	4420.5	0.00942165	TAF15 RNA polymerase II, TATA box-binding protein (TBP)-associated factor OS=Danio rerio OX=7955 GN=taf15 PE=1 SV=1
292	1	180512_uniprot_zebrafish	A4IG57	52	56775	3	3	1	1	0.08	4542	0.00968061	Zgc:162264 protein OS=Danio rerio OX=7955 GN=fam160b1 PE=2 SV=1
293	1	180512_uniprot_zebrafish	E9QI85	51	31880	2	2	1	1	0.14	4463.2	0.00951266	Phosphatidylinositol transfer protein, alpha a OS=Danio rerio OX=7955 GN=pitpnaa PE=1 SV=1
294	1	180512_uniprot_zebrafish	Q802D5	51	15223	2	2	1	1	0.32	4871.36	0.0103826	Profilin OS=Danio rerio OX=7955 GN=pfn2 PE=1 SV=1
295	1	180512_uniprot_zebrafish	A0A0R4IBV0	51	14973	2	2	1	1	0.32	4791.36	0.0102121	40S ribosomal protein S30 OS=Danio rerio OX=7955 GN=faua PE=3 SV=1
296	1	180512_uniprot_zebrafish	Q8JHI0	51	32742	1	1	1	1	0.14	4583.88	0.00976987	Solute carrier family 25 (mitochondrial carrier; adenine nucleotide translocator), member 5 OS=Danio rerio OX=7955 GN=slc25a5 PE=1 SV=1
297	1	180512_uniprot_zebrafish	F1Q898	51	41515	2	2	1	1	0.11	4566.65	0.00973315	LSM family member 14B OS=Danio rerio OX=7955 GN=lsm14b PE=1 SV=1
298	1	180512_uniprot_zebrafish	Q5BJA1	51	15443	2	2	1	1	0.31	4787.33	0.0102035	Zgc:114188 OS=Danio rerio OX=7955 GN=zgc:114188 PE=1 SV=1
299	1	180512_uniprot_zebrafish	A0A0R4IMN3	50	106663	1	1	1	1	0.04	4266.52	0.00909347	Eukaryotic translation initiation factor 3 subunit C OS=Danio rerio OX=7955 GN=eif3c PE=1 SV=1
300	1	180512_uniprot_zebrafish	F1QY35	50	48042	2	2	1	1	0.09	4323.78	0.00921551	Zgc:171779 OS=Danio rerio OX=7955 GN=zgc:171779 PE=1 SV=1
301	1	180512_uniprot_zebrafish	A0A286YC03	49	100049	3	3	2	2	0.09	9004.41	0.0191916	Alpha-1,4 glucan phosphorylase OS=Danio rerio OX=7955 GN=pygl PE=1 SV=1
302	1	180512_uniprot_zebrafish	E9QI72	49	21758	1	1	1	1	0.21	4569.18	0.00973854	UDP-glucose pyrophosphorylase 2b (Fragment) OS=Danio rerio OX=7955 GN=ugp2b PE=1 SV=1
303	1	180512_uniprot_zebrafish	B0S5S6	49	60163	1	1	1	1	0.07	4211.41	0.00897601	Protein disulfide isomerase family A, member 5 OS=Danio rerio OX=7955 GN=pdia5 PE=1 SV=2
304	1	180512_uniprot_zebrafish	A0A0R4IPP6	49	47479	1	1	1	1	0.09	4273.11	0.00910751	Eukaryotic translation termination factor 1a OS=Danio rerio OX=7955 GN=etf1a PE=4 SV=1
305	1	180512_uniprot_zebrafish	Q5RH26	49	32128	2	2	1	1	0.14	4497.92	0.00958666	ATP synthase subunit gamma OS=Danio rerio OX=7955 GN=atp5f1c PE=1 SV=1
306	1	180512_uniprot_zebrafish	F1RAM4	48	26810	2	2	2	2	0.37	9919.7	0.0211424	Zgc:110339 OS=Danio rerio OX=7955 GN=zgc:110339 PE=1 SV=1
307	1	180512_uniprot_zebrafish	F1QHJ1	48	13013	1	1	1	1	0.38	4944.94	0.0105394	40S ribosomal protein S26 OS=Danio rerio OX=7955 GN=rps26l PE=3 SV=1
308	1	180512_uniprot_zebrafish	A0A0H2UKE1	48	147704	1	1	1	1	0.03	4431.12	0.00944429	Protein broad-minded OS=Danio rerio OX=7955 GN=tbc1d32 PE=4 SV=1
309	1	180512_uniprot_zebrafish	A0A286Y9T4	48	63409	1	1	1	1	0.07	4438.63	0.00946029	Si:ch211-157j23.3 OS=Danio rerio OX=7955 GN=si:ch211-157j23.3 PE=4 SV=1
310	1	180512_uniprot_zebrafish	F1QIQ2	48	128054	1	1	1	1	0.03	3841.62	0.00818785	BCL2-associated athanogene 6 OS=Danio rerio OX=7955 GN=bag6 PE=1 SV=1
311	1	180512_uniprot_zebrafish	F1R4C8	47	29466	2	2	1	1	0.15	4419.9	0.00942037	NADH dehydrogenase (ubiquinone) Fe-S protein 3, (NADH-coenzyme Q reductase) OS=Danio rerio OX=7955 GN=ndufs3 PE=1 SV=1
312	1	180512_uniprot_zebrafish	B8A4S8	47	55371	1	1	1	1	0.08	4429.68	0.00944122	Zona pellucida glycoprotein 3c (Fragment) OS=Danio rerio OX=7955 GN=zp3c PE=1 SV=1
313	1	180512_uniprot_zebrafish	P62084	46	22236	2	2	1	1	0.21	4669.56	0.00995249	40S ribosomal protein S7 OS=Danio rerio OX=7955 GN=rps7 PE=2 SV=1
314	1	180512_uniprot_zebrafish	F6NWT8	46	47005	1	1	1	1	0.09	4230.45	0.00901659	Sjogren syndrome antigen B (autoantigen La) OS=Danio rerio OX=7955 GN=ssb PE=1 SV=1
315	1	180512_uniprot_zebrafish	A0A0R4IFE2	46	49222	1	1	1	1	0.09	4429.98	0.00944186	Proteasome 26S subunit, ATPase 1b OS=Danio rerio OX=7955 GN=psmc1b PE=1 SV=1
316	1	180512_uniprot_zebrafish	A0A0R4IUH6	45	10990	1	1	1	1	0.46	5055.4	0.0107748	NADH dehydrogenase (ubiquinone) 1 alpha subcomplex 4,-like OS=Danio rerio OX=7955 GN=ndufa4l PE=1 SV=1
317	1	180512_uniprot_zebrafish	Q6DRJ5	45	34254	1	1	1	1	0.13	4453.02	0.00949096	Pan-epithelial glycoprotein OS=Danio rerio OX=7955 GN=epcam PE=2 SV=1
318	1	180512_uniprot_zebrafish	A0A0R4IUR6	45	40301	1	1	1	1	0.11	4433.11	0.00944853	S-(hydroxymethyl)glutathione dehydrogenase OS=Danio rerio OX=7955 GN=adh5 PE=1 SV=1
319	1	180512_uniprot_zebrafish	Q7T2F5	44	33222	1	1	1	1	0.14	4651.08	0.0099131	N-ethylmaleimide sensitive fusion protein attachment protein alpha OS=Danio rerio OX=7955 GN=napab PE=1 SV=1
320	1	180512_uniprot_zebrafish	Q4KME8	44	53513	1	1	1	1	0.08	4281.04	0.00912441	Vesicle amine transport protein 1 homolog (T californica) OS=Danio rerio OX=7955 GN=vat1 PE=2 SV=1
321	1	180512_uniprot_zebrafish	A0A0R4INZ2	44	78573	1	1	1	1	0.06	4714.38	0.010048	Hydroxysteroid (17-beta) dehydrogenase 4 OS=Danio rerio OX=7955 GN=hsd17b4 PE=1 SV=1
322	1	180512_uniprot_zebrafish	A0A0R4IIP6	44	11853	1	1	1	1	0.42	4978.26	0.0106104	40S ribosomal protein S18 OS=Danio rerio OX=7955 GN=rps18 PE=1 SV=1
323	1	180512_uniprot_zebrafish	Q1LV46	43	29645	1	1	1	1	0.15	4446.75	0.0094776	Protein ABHD14A OS=Danio rerio OX=7955 GN=abhd14a PE=2 SV=1
324	1	180512_uniprot_zebrafish	Q7ZTH6	43	49940	1	1	1	1	0.09	4494.6	0.00957959	Hydroxyacyl-Coenzyme A dehydrogenase/3-ketoacyl-Coenzyme A thiolase/enoyl-Coenzyme A hydratase (Trifunctional protein), beta subunit OS=Danio rerio OX=7955 GN=hadhb PE=2 SV=1
325	1	180512_uniprot_zebrafish	B0UY94	42	14050	1	1	1	1	0.34	4777	0.0101815	Eukaryotic translation initiation factor 5A (Fragment) OS=Danio rerio OX=7955 GN=eif5a2 PE=1 SV=1
326	1	180512_uniprot_zebrafish	Q7ZYX7	42	37167	1	1	1	1	0.12	4460.04	0.00950593	Proteasome (Prosome, macropain) 26S subunit, non-ATPase, 7 (Mov34 homolog) OS=Danio rerio OX=7955 GN=psmd7 PE=1 SV=1
327	1	180512_uniprot_zebrafish	F1R3J9	42	40090	1	1	1	1	0.11	4409.9	0.00939906	Protein arginine methyltransferase 1 OS=Danio rerio OX=7955 GN=prmt1 PE=1 SV=1
328	1	180512_uniprot_zebrafish	Q4V974	42	16137	1	1	1	1	0.3	4841.1	0.0103181	Zgc:73237 protein OS=Danio rerio OX=7955 GN=jpt1b PE=2 SV=1
329	1	180512_uniprot_zebrafish	A0A0J9YJH7	41	10124	1	1	1	1	0.5	5062	0.0107889	Si:dkeyp-26a9.7 (Fragment) OS=Danio rerio OX=7955 GN=si:dkeyp-26a9.7 PE=4 SV=3
330	1	180512_uniprot_zebrafish	B0JZN5	41	50935	1	1	1	1	0.09	4584.15	0.00977045	Cyp1c2 protein OS=Danio rerio OX=7955 GN=cyp1c2 PE=2 SV=1
331	1	180512_uniprot_zebrafish	F1Q9I7	41	73984	1	1	1	1	0.06	4439.04	0.00946117	Sorting nexin 1a OS=Danio rerio OX=7955 GN=snx1a PE=1 SV=1
332	1	180512_uniprot_zebrafish	A0A0G2L974	40	213536	1	1	1	1	0.02	4270.72	0.00910242	Uncharacterized protein OS=Danio rerio OX=7955 PE=1 SV=1
333	1	180512_uniprot_zebrafish	Q7ZUG5	40	8897	1	1	1	1	0.58	5160.26	0.0109983	40S ribosomal protein S21 OS=Danio rerio OX=7955 GN=rps21 PE=3 SV=1
334	1	180512_uniprot_zebrafish	Q6GTE7	40	24445	1	1	1	1	0.19	4644.55	0.00989918	GTP-binding nuclear protein Ran OS=Danio rerio OX=7955 GN=ran PE=2 SV=1
335	1	180512_uniprot_zebrafish	A0A286Y9D4	39	46567	1	1	1	1	0.1	4656.7	0.00992508	Isovaleryl-CoA dehydrogenase OS=Danio rerio OX=7955 GN=ivd PE=1 SV=1
336	1	180512_uniprot_zebrafish	A0A288CG41	39	49779	1	1	1	1	0.09	4480.11	0.0095487	Caspase 2, apoptosis-related cysteine peptidase OS=Danio rerio OX=7955 GN=casp2 PE=3 SV=1
337	1	180512_uniprot_zebrafish	A0A1D5NSJ6	39	43667	1	1	1	1	0.1	4366.7	0.00930699	Growth arrest-specific 2b OS=Danio rerio OX=7955 GN=gas2b PE=4 SV=1
338	1	180512_uniprot_zebrafish	B3DGX4	39	102768	1	1	1	1	0.04	4110.72	0.0087614	Pcdh2aa1 protein OS=Danio rerio OX=7955 GN=pcdh2aa1 PE=2 SV=1
339	1	180512_uniprot_zebrafish	A0A0R4IAQ1	39	52100	1	1	1	1	0.09	4689	0.00999392	Eukaryotic translation initiation factor 3 subunit E OS=Danio rerio OX=7955 GN=eif3ea PE=1 SV=1
340	1	180512_uniprot_zebrafish	E7EZE6	39	11810	1	1	1	1	0.42	4960.2	0.0105719	LSM3 homolog, U6 small nuclear RNA and mRNA degradation-associated OS=Danio rerio OX=7955 GN=lsm3 PE=1 SV=1
341	1	180512_uniprot_zebrafish	A0A0R4IA99	39	125603	3	3	1	1	0.03	3768.09	0.00803114	F-BAR domain only protein 1 (Fragment) OS=Danio rerio OX=7955 GN=fcho1 PE=1 SV=1
342	1	180512_uniprot_zebrafish	Q5BJ17	38	49213	1	1	1	1	0.09	4429.17	0.00944013	Elongation factor Tu OS=Danio rerio OX=7955 GN=tufm PE=1 SV=1
343	1	180512_uniprot_zebrafish	A0A0R4I9F5	38	48504	2	2	1	1	0.09	4365.36	0.00930413	Dolichyl-diphosphooligosaccharide--protein glycosyltransferase 48 kDa subunit OS=Danio rerio OX=7955 GN=ddost PE=1 SV=1
344	1	180512_uniprot_zebrafish	Q6NYV1	38	57886	1	1	1	1	0.08	4630.88	0.00987005	Proteasome (Prosome, macropain) 26S subunit, non-ATPase, 3 OS=Danio rerio OX=7955 GN=psmd3 PE=1 SV=1
345	1	180512_uniprot_zebrafish	A1L219	38	120935	1	1	1	1	0.04	4837.4	0.0103102	Myh9 protein (Fragment) OS=Danio rerio OX=7955 GN=myh9 PE=2 SV=1
346	1	180512_uniprot_zebrafish	Q6PBX8	37	26578	1	1	1	1	0.17	4518.26	0.00963001	NADH dehydrogenase (ubiquinone) flavoprotein 2 OS=Danio rerio OX=7955 GN=ndufv2 PE=1 SV=1
347	1	180512_uniprot_zebrafish	A8WGR0	37	24418	2	2	1	1	0.19	4639.42	0.00988825	Zgc:174935 protein OS=Danio rerio OX=7955 GN=zgc:174935 PE=2 SV=1
348	1	180512_uniprot_zebrafish	Q6NWC3	37	30271	1	1	1	1	0.15	4540.65	0.00967773	Ribosomal protein S2 OS=Danio rerio OX=7955 GN=rps2 PE=1 SV=1
349	1	180512_uniprot_zebrafish	F1R6E5	36	40196	2	2	1	1	0.11	4421.56	0.00942391	RAD23 homolog B, nucleotide excision repair protein OS=Danio rerio OX=7955 GN=rad23b PE=1 SV=1
350	1	180512_uniprot_zebrafish	Q90Z10	36	24350	1	1	1	1	0.19	4626.5	0.00986071	60S ribosomal protein L13 OS=Danio rerio OX=7955 GN=rpl13 PE=2 SV=3
351	1	180512_uniprot_zebrafish	Q7T1D9	36	31015	2	2	1	1	0.15	4652.25	0.00991559	Echs1 protein (Fragment) OS=Danio rerio OX=7955 GN=echs1 PE=2 SV=1
352	1	180512_uniprot_zebrafish	A0A0R4IJU2	36	55300	1	1	1	1	0.08	4424	0.00942911	Aldehyde dehydrogenase 9 family, member A1a, tandem duplicate 1 OS=Danio rerio OX=7955 GN=aldh9a1a.1 PE=1 SV=1
353	1	180512_uniprot_zebrafish	A2ARH3	34	149576	1	1	1	1	0.03	4487.28	0.00956398	Low-density lipoprotein receptor-related-protein 13 OS=Danio rerio OX=7955 GN=lrp13 PE=1 SV=1
354	1	180512_uniprot_zebrafish	Q6NV33	34	39957	1	1	1	1	0.11	4395.27	0.00936788	Isocitrate dehydrogenase [NAD] subunit, mitochondrial OS=Danio rerio OX=7955 GN=idh3a PE=1 SV=1
355	1	180512_uniprot_zebrafish	E9QI77	34	28557	2	2	2	2	0.35	9994.95	0.0213028	Obg-like ATPase 1 (Fragment) OS=Danio rerio OX=7955 GN=ola1 PE=1 SV=1
356	1	180512_uniprot_zebrafish	A2BIN5	34	61683	1	1	1	1	0.07	4317.81	0.00920278	Methylcrotonoyl-CoA carboxylase 2 (beta) OS=Danio rerio OX=7955 GN=mccc2 PE=1 SV=1
357	1	180512_uniprot_zebrafish	Q6Q415	33	12172	1	1	1	1	0.4	4868.8	0.0103771	60S ribosomal protein L36 OS=Danio rerio OX=7955 GN=rpl36 PE=3 SV=1
358	1	180512_uniprot_zebrafish	F1QUU4	33	60791	1	1	1	1	0.07	4255.37	0.0090697	Zona pellucida protein C OS=Danio rerio OX=7955 GN=zpcx PE=4 SV=1
359	1	180512_uniprot_zebrafish	A0A0R4IQY1	33	60812	1	1	1	1	0.07	4256.84	0.00907284	Dab, reelin signal transducer, homolog 1a (Drosophila) OS=Danio rerio OX=7955 GN=dab1a PE=4 SV=1
360	1	180512_uniprot_zebrafish	Q8JHJ1	33	14421	1	1	1	1	0.33	4758.93	0.010143	60S ribosomal protein L35 OS=Danio rerio OX=7955 GN=rpl35 PE=2 SV=3
361	1	180512_uniprot_zebrafish	A2AV37	33	89026	1	1	1	1	0.05	4451.3	0.0094873	Exocyst complex component 3-like protein OS=Danio rerio OX=7955 GN=exoc3l1 PE=2 SV=1
362	1	180512_uniprot_zebrafish	B3DI12	32	116613	1	1	1	1	0.04	4664.52	0.00994175	Zgc:194395 protein OS=Danio rerio OX=7955 GN=cdkl5 PE=2 SV=1
363	1	180512_uniprot_zebrafish	A2ARG7	32	8312	1	1	1	1	0.63	5236.56	0.011161	ATP synthase, H+ transporting, mitochondrial Fo complex, subunit Eb OS=Danio rerio OX=7955 GN=atp5meb PE=1 SV=2
364	1	180512_uniprot_zebrafish	Q6P3L0	31	96470	1	1	1	1	0.05	4823.5	0.0102806	Major vault protein OS=Danio rerio OX=7955 GN=mvp PE=2 SV=1
365	1	180512_uniprot_zebrafish	F1R429	31	57950	1	1	1	1	0.08	4636	0.00988096	Lectin, mannose-binding, 1 (Fragment) OS=Danio rerio OX=7955 GN=lman1 PE=1 SV=1
366	1	180512_uniprot_zebrafish	A0A286Y884	31	156952	1	1	1	1	0.03	4708.56	0.0100356	Uveal autoantigen with coiled-coil domains and ankyrin repeats b OS=Danio rerio OX=7955 GN=uacab PE=1 SV=1
367	1	180512_uniprot_zebrafish	A0A0R4IJR5	30	42772	1	1	1	1	0.1	4277.2	0.00911623	Isocitrate dehydrogenase [NAD] subunit, mitochondrial OS=Danio rerio OX=7955 GN=idh3g PE=1 SV=1
368	1	180512_uniprot_zebrafish	F1QXF8	30	18262	1	1	1	1	0.26	4748.12	0.0101199	Signal sequence receptor, delta OS=Danio rerio OX=7955 GN=ssr4 PE=1 SV=1
369	1	180512_uniprot_zebrafish	Q0IIQ4	30	45112	1	1	1	1	0.1	4511.2	0.00961497	Zgc:158138 protein (Fragment) OS=Danio rerio OX=7955 GN=hadhab PE=2 SV=1
370	1	180512_uniprot_zebrafish	A0A0R4IJ61	30	57181	1	1	1	1	0.08	4574.48	0.00974984	Succinyl-CoA:3-ketoacid-coenzyme A transferase OS=Danio rerio OX=7955 GN=oxct1a PE=1 SV=1
371	1	180512_uniprot_zebrafish	Q08C78	30	17586	1	1	1	1	0.27	4748.22	0.0101201	Transcription factor BTF3 OS=Danio rerio OX=7955 GN=btf3 PE=1 SV=1
372	1	180512_uniprot_zebrafish	A0A0R4IA30	30	27484	1	1	1	1	0.17	4672.28	0.00995829	Eukaryotic translation elongation factor 1 delta a (guanine nucleotide exchange protein) OS=Danio rerio OX=7955 GN=eef1da PE=1 SV=1
373	1	180512_uniprot_zebrafish	Q6PFS7	30	35676	1	1	1	1	0.13	4637.88	0.00988497	Ubiquitin-like-conjugating enzyme ATG3 OS=Danio rerio OX=7955 GN=atg3 PE=2 SV=1
374	1	180512_uniprot_zebrafish	F1QN76	29	19150	1	1	1	1	0.24	4596	0.00979571	Ribosomal protein L18 (Fragment) OS=Danio rerio OX=7955 GN=rpl18 PE=1 SV=1
375	1	180512_uniprot_zebrafish	A0A0R4IY99	29	237938	1	1	1	1	0.02	4758.76	0.0101426	Fras1-related extracellular matrix 1b OS=Danio rerio OX=7955 GN=frem1b PE=4 SV=1
376	1	180512_uniprot_zebrafish	F1Q6S1	29	55745	1	1	1	1	0.08	4459.6	0.00950499	Aminopeptidase-like 1 OS=Danio rerio OX=7955 GN=npepl1 PE=1 SV=1
377	1	180512_uniprot_zebrafish	E7FEE8	28	23248	1	1	1	1	0.2	4649.6	0.00990995	Claudin OS=Danio rerio OX=7955 GN=LOC100334365 PE=3 SV=1
378	1	180512_uniprot_zebrafish	Q7T1K0	27	21414	1	1	1	1	0.22	4711.08	0.010041	Ribosomal protein L17 OS=Danio rerio OX=7955 GN=rpl17 PE=1 SV=1
379	1	180512_uniprot_zebrafish	A0A0H2UKG9	27	177855	1	1	1	1	0.02	3557.1	0.00758144	Calmodulin-binding transcription activator 1b (Fragment) OS=Danio rerio OX=7955 GN=camta1b PE=4 SV=2
380	1	180512_uniprot_zebrafish	F1QDL6	27	95920	1	1	1	1	0.05	4796	0.010222	Stonin 2 OS=Danio rerio OX=7955 GN=ston2 PE=1 SV=1
381	1	180512_uniprot_zebrafish	Q6NVI6	27	59357	1	1	1	1	0.07	4154.99	0.00885576	Chaperonin-containing TCP1, subunit 5 (epsilon) OS=Danio rerio OX=7955 GN=cct5 PE=1 SV=1
382	1	180512_uniprot_zebrafish	F1RB70	26	44248	1	1	1	1	0.1	4424.8	0.00943082	Chitinase domain-containing protein 1 OS=Danio rerio OX=7955 GN=chid1 PE=4 SV=1
383	1	180512_uniprot_zebrafish	F1QKR3	26	66071	1	1	1	1	0.07	4624.97	0.00985745	ATG16 autophagy-related 16-like 2 (S. cerevisiae) OS=Danio rerio OX=7955 GN=atg16l2 PE=4 SV=2
384	1	180512_uniprot_zebrafish	Q4VBT9	25	19431	1	1	1	1	0.24	4663.44	0.00993944	Cox4i1 protein OS=Danio rerio OX=7955 GN=cox4i1 PE=2 SV=1
385	1	180512_uniprot_zebrafish	A0A0R4IGG9	24	53951	1	1	1	1	0.08	4316.08	0.0091991	Cathepsin A OS=Danio rerio OX=7955 GN=ctsa PE=1 SV=1
386	1	180512_uniprot_zebrafish	A0A0R4I9A9	22	50215	1	1	1	1	0.09	4519.35	0.00963234	Retinoblastoma-binding protein 4,-like OS=Danio rerio OX=7955 GN=rbb4l PE=1 SV=1
									sum of empai =		4.69185e+07	100

## Sheet: 16-DY
List of proteins identified in deyolked 16-cell stage embryos
Family	Member	Database	Accession	Score	Mass	Num. of matches	Num. of significant matches	Num. of sequences	Num. of significant sequences	emPAI	mwXempai	protein content (1%)	Description
1	1	180512_uniprot_zebrafish	Q1LWN2	78219	149140	2226	2226	80	80	22.74	3.39144e+06	7.07386	Vitellogenin 1 OS=Danio rerio OX=7955 GN=vtg1 PE=1 SV=1
1	2	180512_uniprot_zebrafish	F1Q7L0	63809	149254	1887	1887	75	75	16.76	2.5015e+06	5.21762	Vitellogenin 4 (Fragment) OS=Danio rerio OX=7955 GN=vtg4 PE=1 SV=1
1	3	180512_uniprot_zebrafish	F1RBA0	63512	148738	1879	1879	77	77	18.02	2.68026e+06	5.59048	Vitellogenin 4 OS=Danio rerio OX=7955 GN=vtg4 PE=1 SV=2
1	4	180512_uniprot_zebrafish	F1R2S5	62785	149280	1877	1877	79	79	21.36	3.18862e+06	6.65082	Vitellogenin 5 (Fragment) OS=Danio rerio OX=7955 GN=vtg5 PE=1 SV=1
1	5	180512_uniprot_zebrafish	E9QFD8	62391	149204	1900	1900	80	80	19.56	2.91843e+06	6.08725	Vitellogenin 4 OS=Danio rerio OX=7955 GN=vtg4 PE=1 SV=2
1	6	180512_uniprot_zebrafish	F1QV15	59855	149920	1843	1843	77	77	20.43	3.06287e+06	6.38852	Vitellogenin 6 (Fragment) OS=Danio rerio OX=7955 GN=vtg6 PE=1 SV=1
1	7	180512_uniprot_zebrafish	A0A0R4IUA0	58991	148824	1691	1691	73	73	13.64	2.02996e+06	4.23408	Vitellogenin 7 OS=Danio rerio OX=7955 GN=vtg7 PE=1 SV=1
1	8	180512_uniprot_zebrafish	F1R2T3	58962	148896	1685	1685	72	72	13.22	1.96841e+06	4.10569	Vitellogenin 7 OS=Danio rerio OX=7955 GN=vtg7 PE=1 SV=1
1	9	180512_uniprot_zebrafish	Q8JH37	58960	127954	1745	1745	65	65	18.8	2.40554e+06	5.01746	Vitellogenin 1 (Fragment) OS=Danio rerio OX=7955 GN=vtg1 PE=2 SV=1
1	10	180512_uniprot_zebrafish	Q4QRF3	57010	148868	1732	1732	77	77	17.98	2.67665e+06	5.58294	Vitellogenin 5 OS=Danio rerio OX=7955 GN=vtg5 PE=2 SV=1
1	11	180512_uniprot_zebrafish	Q1MTC4	32304	179783	1014	1014	68	68	6.1	1.09668e+06	2.28744	Vitellogenin 2 OS=Danio rerio OX=7955 GN=vtg2 PE=1 SV=1
1	12	180512_uniprot_zebrafish	Q504J4	13046	36409	437	437	22	22	17.57	639706	1.3343	Vtg1 protein OS=Danio rerio OX=7955 GN=vtg1 PE=2 SV=1
2	1	180512_uniprot_zebrafish	A8WGC6	13283	55096	330	330	22	22	13	716248	1.49395	ATP synthase subunit beta OS=Danio rerio OX=7955 GN=atp5f1b PE=1 SV=1
3	1	180512_uniprot_zebrafish	Q08BA1	8993	59707	244	244	24	24	6.42	383319	0.799526	ATP synthase subunit alpha OS=Danio rerio OX=7955 GN=atp5fa1 PE=1 SV=1
4	1	180512_uniprot_zebrafish	Q7T334	7182	35398	167	167	16	16	10.05	355750	0.742022	Malate dehydrogenase OS=Danio rerio OX=7955 GN=mdh2 PE=1 SV=1
5	1	180512_uniprot_zebrafish	Q9DFT9	6858	139508	218	218	32	32	2.22	309708	0.645988	Vitellogenin 3 (Fragment) OS=Danio rerio OX=7955 GN=vtg3 PE=2 SV=1
5	2	180512_uniprot_zebrafish	F1QPC0	6618	140672	212	212	32	32	2.19	308072	0.642575	Vitellogenin 3, phosvitinless (Fragment) OS=Danio rerio OX=7955 GN=vtg3 PE=1 SV=2
5	3	180512_uniprot_zebrafish	Q0P421	2470	60280	89	89	13	13	1.9	114532	0.238891	Vtg3 protein (Fragment) OS=Danio rerio OX=7955 GN=vtg3 PE=2 SV=1
6	1	180512_uniprot_zebrafish	A4IGC8	5671	85323	177	177	24	24	3.29	280713	0.58551	Delta-1-pyrroline-5-carboxylate synthase OS=Danio rerio OX=7955 GN=aldh18a1 PE=1 SV=1
7	1	180512_uniprot_zebrafish	Q803B0	5598	61158	146	146	22	22	5.61	343096	0.715629	Heat shock 60 protein 1 OS=Danio rerio OX=7955 GN=hspd1 PE=1 SV=1
8	1	180512_uniprot_zebrafish	F1QFC0	4369	73906	125	125	21	21	3.51	259410	0.541077	Heat shock protein 9 OS=Danio rerio OX=7955 GN=hspa9 PE=1 SV=1
9	1	180512_uniprot_zebrafish	F1QZU7	3538	56527	101	101	17	17	3.54	200106	0.41738	Aldehyde dehydrogenase 2 family member, tandem duplicate 2 OS=Danio rerio OX=7955 GN=aldh2.2 PE=1 SV=2
9	2	180512_uniprot_zebrafish	Q1JPX8	3533	56422	100	100	17	17	3.55	200298	0.417781	Aldh2b protein OS=Danio rerio OX=7955 GN=aldh2.2 PE=2 SV=1
9	3	180512_uniprot_zebrafish	A0A0R4IUZ2	2495	56395	81	81	14	14	2.36	133092	0.277603	Aldehyde dehydrogenase 2 family member, tandem duplicate 1 OS=Danio rerio OX=7955 GN=aldh2.1 PE=1 SV=1
10	1	180512_uniprot_zebrafish	A0A0R4IFJ4	3512	129786	128	128	29	29	2.18	282933	0.590142	Pyruvate carboxylase OS=Danio rerio OX=7955 GN=pcxa PE=1 SV=1
11	1	180512_uniprot_zebrafish	Q6PEI6	3482	84806	81	81	15	15	1.48	125513	0.261794	Aconitate hydratase, mitochondrial OS=Danio rerio OX=7955 GN=aco2 PE=2 SV=1
12	1	180512_uniprot_zebrafish	A0A0H2UKQ7	3437	33585	73	73	10	10	3.02	101427	0.211556	Pyrroline-5-carboxylate reductase OS=Danio rerio OX=7955 GN=pycr1b PE=1 SV=1
13	1	180512_uniprot_zebrafish	Q6P3L3	3393	71946	106	106	18	18	2.49	179146	0.373661	Heat shock protein 5 OS=Danio rerio OX=7955 GN=hspa5 PE=1 SV=1
13	2	180512_uniprot_zebrafish	A0A0R4IMF8	702	71166	24	24	8	8	0.62	44122.9	0.0920315	Heat shock cognate 71 kDa protein OS=Danio rerio OX=7955 GN=hspa8 PE=1 SV=1
14	1	180512_uniprot_zebrafish	A7YT47	2909	81823	127	127	21	21	4.34	355112	0.740691	Hadha protein OS=Danio rerio OX=7955 GN=hadhaa PE=1 SV=1
14	2	180512_uniprot_zebrafish	A3KMH5	2867	82835	102	102	21	21	3.04	251818	0.525242	Zgc:158138 protein OS=Danio rerio OX=7955 GN=hadhab PE=2 SV=1
15	1	180512_uniprot_zebrafish	F6P2R4	2820	46424	82	82	14	14	4.74	220050	0.458979	Glycine C-acetyltransferase OS=Danio rerio OX=7955 GN=gcat PE=1 SV=1
16	1	180512_uniprot_zebrafish	Q6IQ59	2680	48093	75	75	16	16	4.4	211609	0.441374	Ubiquinol-cytochrome c reductase core protein 2b OS=Danio rerio OX=7955 GN=uqcrc2b PE=1 SV=1
17	1	180512_uniprot_zebrafish	Q6PC13	2657	33337	80	80	10	10	4.97	165685	0.345585	Prohibitin 2 OS=Danio rerio OX=7955 GN=phb2a PE=1 SV=1
17	2	180512_uniprot_zebrafish	F1R9C6	945	33764	32	32	7	7	1.42	47944.9	0.100003	Prohibitin 2b OS=Danio rerio OX=7955 GN=phb2b PE=1 SV=2
18	1	180512_uniprot_zebrafish	A2CG95	2383	46321	84	84	14	14	3.37	156102	0.325597	Acyl-CoA dehydrogenase medium chain OS=Danio rerio OX=7955 GN=acadm PE=1 SV=1
18	2	180512_uniprot_zebrafish	B2GT87	2380	46120	84	84	14	14	3.4	156808	0.32707	Acadm protein OS=Danio rerio OX=7955 GN=acadm PE=2 SV=1
19	1	180512_uniprot_zebrafish	Q7ZUP6	2352	50365	64	64	12	12	2.56	128934	0.268931	Isocitrate dehydrogenase [NADP] OS=Danio rerio OX=7955 GN=idh2 PE=2 SV=1
20	1	180512_uniprot_zebrafish	Q6DHT4	2307	57083	54	54	13	13	2.08	118733	0.247652	Aldehyde dehydrogenase 6 family, member A1 OS=Danio rerio OX=7955 GN=aldh6a1 PE=1 SV=1
21	1	180512_uniprot_zebrafish	Q7ZTH6	2108	49940	60	60	13	13	2.93	146324	0.305203	Hydroxyacyl-Coenzyme A dehydrogenase/3-ketoacyl-Coenzyme A thiolase/enoyl-Coenzyme A hydratase (Trifunctional protein), beta subunit OS=Danio rerio OX=7955 GN=hadhb PE=2 SV=1
22	1	180512_uniprot_zebrafish	Q5RKM2	2023	79382	70	70	18	18	2.11	167496	0.349363	NADH dehydrogenase (Ubiquinone) Fe-S protein 1 OS=Danio rerio OX=7955 GN=ndufs1 PE=2 SV=1
22	2	180512_uniprot_zebrafish	F1RDA6	1965	79410	68	68	18	18	2.11	167555	0.349486	NADH dehydrogenase (ubiquinone) Fe-S protein 1 OS=Danio rerio OX=7955 GN=ndufs1 PE=1 SV=1
23	1	180512_uniprot_zebrafish	Q7SYK7	1935	47557	49	49	12	12	2.21	105101	0.219219	Aspartate aminotransferase OS=Danio rerio OX=7955 GN=got2a PE=1 SV=1
23	2	180512_uniprot_zebrafish	F1QCD4	1830	47380	51	51	10	10	1.46	69174.8	0.144285	Aspartate aminotransferase OS=Danio rerio OX=7955 GN=got2b PE=1 SV=1
24	1	180512_uniprot_zebrafish	Q6PFS4	1918	83149	53	53	14	14	1.06	88137.9	0.183838	MICOS complex subunit MIC60 OS=Danio rerio OX=7955 GN=immt PE=1 SV=1
25	1	180512_uniprot_zebrafish	A0A0R4IG82	1856	49043	48	48	10	10	1.84	90239.1	0.188221	Ubiquinol-cytochrome c reductase core protein 2a OS=Danio rerio OX=7955 GN=uqcrc2a PE=1 SV=1
26	1	180512_uniprot_zebrafish	A0A286Y9U1	1834	68143	40	40	9	9	0.76	51788.7	0.108021	Retinol saturase (all-trans-retinol 13,14-reductase)-like OS=Danio rerio OX=7955 GN=retsatl PE=1 SV=1
27	1	180512_uniprot_zebrafish	B0S5C5	1768	41760	56	56	14	14	4.67	195019	0.40677	Acetyl-CoA acyltransferase 2 OS=Danio rerio OX=7955 GN=acaa2 PE=1 SV=1
27	2	180512_uniprot_zebrafish	A0A0G2KML7	867	24954	30	30	8	8	4.44	110796	0.231097	Uncharacterized protein OS=Danio rerio OX=7955 PE=3 SV=1
28	1	180512_uniprot_zebrafish	Q4JHL7	1727	30337	58	58	13	13	5.18	157146	0.327774	Voltage-dependent anion channel 2 OS=Danio rerio OX=7955 GN=vdac2 PE=2 SV=1
28	2	180512_uniprot_zebrafish	A8E5I7	565	30051	28	28	7	7	1.68	50485.7	0.105303	Voltage-dependent anion channel 3 OS=Danio rerio OX=7955 GN=vdac3 PE=2 SV=1
29	1	180512_uniprot_zebrafish	Q6AZB2	1671	57167	49	49	9	9	1.85	105759	0.220592	Succinyl-CoA:3-ketoacid-coenzyme A transferase OS=Danio rerio OX=7955 GN=oxct1a PE=1 SV=1
29	2	180512_uniprot_zebrafish	A8KBV1	365	57696	13	13	2	2	0.34	19616.6	0.0409163	Succinyl-CoA:3-ketoacid-coenzyme A transferase OS=Danio rerio OX=7955 GN=oxct1b PE=1 SV=1
30	1	180512_uniprot_zebrafish	Q5XJS8	1652	27040	48	48	6	6	2.5	67600	0.141	Hsd17b10 protein OS=Danio rerio OX=7955 GN=hsd17b10 PE=1 SV=1
31	1	180512_uniprot_zebrafish	Q7ZVF9	1600	41726	44	44	10	10	2.41	100560	0.209747	Actin, cytoplasmic 2 OS=Danio rerio OX=7955 GN=actbb PE=2 SV=2
31	2	180512_uniprot_zebrafish	A0A0R4IBT5	932	42133	31	31	7	7	1.24	52244.9	0.108972	Uncharacterized protein OS=Danio rerio OX=7955 GN=actc1c PE=1 SV=1
32	1	180512_uniprot_zebrafish	F1QPL7	1566	79103	48	48	16	16	1.51	119446	0.249139	Propionyl CoA carboxylase, alpha polypeptide (Fragment) OS=Danio rerio OX=7955 GN=pcca PE=1 SV=1
33	1	180512_uniprot_zebrafish	Q8JHI0	1552	32742	62	62	13	13	5.15	168621	0.35171	Solute carrier family 25 (mitochondrial carrier; adenine nucleotide translocator), member 5 OS=Danio rerio OX=7955 GN=slc25a5 PE=1 SV=1
34	1	180512_uniprot_zebrafish	A5D6S3	1535	83465	64	64	17	17	1.79	149402	0.311623	Methylmalonyl CoA mutase OS=Danio rerio OX=7955 GN=mut PE=1 SV=1
35	1	180512_uniprot_zebrafish	Q6TNU6	1492	53587	42	42	10	10	1.4	75021.8	0.15648	Dihydrolipoyl dehydrogenase OS=Danio rerio OX=7955 GN=dldh PE=1 SV=1
36	1	180512_uniprot_zebrafish	Q6DRD1	1479	22468	46	46	8	8	5.57	125147	0.261031	ATP synthase oligomycin sensitivity conferral protein OS=Danio rerio OX=7955 GN=atp5po PE=1 SV=1
37	1	180512_uniprot_zebrafish	A0A140LG74	1429	47112	37	37	5	5	0.89	41929.7	0.0874568	Zona pellucida glycoprotein 2, tandem duplicate 2 OS=Danio rerio OX=7955 GN=zp2.2 PE=4 SV=1
38	1	180512_uniprot_zebrafish	Q5BJ17	1373	49213	50	50	8	8	1.6	78740.8	0.164237	Elongation factor Tu OS=Danio rerio OX=7955 GN=tufm PE=1 SV=1
39	1	180512_uniprot_zebrafish	A2BIN5	1360	61683	41	41	12	12	1.64	101160	0.210999	Methylcrotonoyl-CoA carboxylase 2 (beta) OS=Danio rerio OX=7955 GN=mccc2 PE=1 SV=1
40	1	180512_uniprot_zebrafish	Q7T1D9	1326	31015	49	49	6	6	2.94	91184.1	0.190192	Echs1 protein (Fragment) OS=Danio rerio OX=7955 GN=echs1 PE=2 SV=1
41	1	180512_uniprot_zebrafish	Q6P5L8	1320	44392	39	39	10	10	1.88	83457	0.174074	Hydroxysteroid dehydrogenase-like protein 2 OS=Danio rerio OX=7955 GN=hsdl2 PE=2 SV=1
42	1	180512_uniprot_zebrafish	Q5RH26	1284	32128	36	36	6	6	1.88	60400.6	0.125983	ATP synthase subunit gamma OS=Danio rerio OX=7955 GN=atp5f1c PE=1 SV=1
43	1	180512_uniprot_zebrafish	F1RBU0	1255	81003	52	52	12	12	0.99	80193	0.167266	Apoptosis-inducing factor, mitochondrion-associated 1 OS=Danio rerio OX=7955 GN=aifm1 PE=1 SV=2
44	1	180512_uniprot_zebrafish	Q5XJJ3	1246	28153	45	45	8	8	2.87	80799.1	0.168531	ATP synthase, H+ transporting, mitochondrial F0 complex, subunit b, isoform 1 OS=Danio rerio OX=7955 GN=atp5pb PE=2 SV=1
45	1	180512_uniprot_zebrafish	Q7ZUS9	1212	35069	38	38	7	7	1.34	46992.5	0.0980167	Electron-transfer-flavoprotein, alpha polypeptide OS=Danio rerio OX=7955 GN=etfa PE=2 SV=1
46	1	180512_uniprot_zebrafish	A0A0R4IPV5	1208	56971	45	45	11	11	1.46	83177.7	0.173492	Protein disulfide-isomerase OS=Danio rerio OX=7955 GN=p4hb PE=1 SV=1
47	1	180512_uniprot_zebrafish	Q6NWC1	1203	30607	44	44	10	10	3	91821	0.19152	Vdac1 protein OS=Danio rerio OX=7955 GN=vdac1 PE=1 SV=1
48	1	180512_uniprot_zebrafish	F1QN45	1141	193148	35	35	10	10	0.25	48287	0.100717	Si:dkey-88l16.3 (Fragment) OS=Danio rerio OX=7955 GN=si:dkey-88l16.3 PE=1 SV=1
49	1	180512_uniprot_zebrafish	A0A0R4IH79	1096	107721	40	40	12	12	0.68	73250.3	0.152785	Lon protease homolog, mitochondrial OS=Danio rerio OX=7955 GN=lonp1 PE=1 SV=1
50	1	180512_uniprot_zebrafish	A0A0R4IHT0	1080	75312	41	41	14	14	1.22	91880.6	0.191644	Solute carrier family 25 (aspartate/glutamate carrier), member 12 OS=Danio rerio OX=7955 GN=slc25a12 PE=1 SV=1
51	1	180512_uniprot_zebrafish	F1R9Y9	1076	27526	43	43	9	9	4.44	122215	0.254917	Electron-transfer-flavoprotein, beta polypeptide OS=Danio rerio OX=7955 GN=etfb PE=1 SV=1
51	2	180512_uniprot_zebrafish	Q7ZV76	1001	27508	43	43	9	9	3.66	100679	0.209997	Electron-transfer-flavoprotein, beta polypeptide OS=Danio rerio OX=7955 GN=etfb PE=2 SV=1
52	1	180512_uniprot_zebrafish	B2GRL2	1074	114899	33	33	9	9	0.51	58598.5	0.122225	Pitrm1 protein OS=Danio rerio OX=7955 GN=pitrm1 PE=2 SV=1
52	2	180512_uniprot_zebrafish	F1QNA0	912	114897	29	29	9	9	0.45	51703.7	0.107843	Presequence protease, mitochondrial OS=Danio rerio OX=7955 GN=pitrm1 PE=1 SV=1
53	1	180512_uniprot_zebrafish	B2GQ13	1067	72015	23	23	7	7	0.61	43929.2	0.0916273	Succinate dehydrogenase [ubiquinone] flavoprotein subunit, mitochondrial OS=Danio rerio OX=7955 GN=sdha PE=2 SV=1
54	1	180512_uniprot_zebrafish	F1QR17	1057	59049	39	39	9	9	1.06	62591.9	0.130554	Aldehyde dehydrogenase 7 family, member A1 OS=Danio rerio OX=7955 GN=aldh7a1 PE=1 SV=1
54	2	180512_uniprot_zebrafish	Q803R9	963	55568	36	36	9	9	1	55568	0.115904	Aldehyde dehydrogenase 7 family, member A1 OS=Danio rerio OX=7955 GN=aldh7a1 PE=2 SV=1
55	1	180512_uniprot_zebrafish	Q4VBU7	1033	15886	33	33	4	4	3.87	61478.8	0.128232	Cox5aa protein OS=Danio rerio OX=7955 GN=cox5aa PE=1 SV=1
56	1	180512_uniprot_zebrafish	A0A0G2KLD8	1030	31152	30	30	5	5	2.4	74764.8	0.155944	Biphenyl hydrolase like OS=Danio rerio OX=7955 GN=bphl PE=1 SV=1
57	1	180512_uniprot_zebrafish	Q7T1D8	1028	29667	49	49	10	10	3.19	94637.7	0.197395	Phb OS=Danio rerio OX=7955 GN=phb PE=1 SV=1
58	1	180512_uniprot_zebrafish	F1Q5K3	1026	102750	34	34	11	11	0.65	66787.5	0.139305	Sarcosine dehydrogenase OS=Danio rerio OX=7955 GN=sardh PE=1 SV=1
58	2	180512_uniprot_zebrafish	Q7ZTU7	663	74649	24	24	7	7	0.58	43296.4	0.0903076	Sarcosine dehydrogenase OS=Danio rerio OX=7955 GN=sardh PE=2 SV=1
59	1	180512_uniprot_zebrafish	A0A0R4IGN3	999	51104	30	30	9	9	1.12	57236.5	0.119384	Protein disulfide-isomerase (Fragment) OS=Danio rerio OX=7955 GN=pdia3 PE=1 SV=1
60	1	180512_uniprot_zebrafish	Q6DI22	985	33315	24	24	8	8	1.78	59300.7	0.123689	Hydroxyacyl-CoA dehydrogenase OS=Danio rerio OX=7955 GN=hadh PE=1 SV=1
61	1	180512_uniprot_zebrafish	Q7SX99	978	54826	27	27	5	5	0.6	32895.6	0.0686135	Fumarate hydratase, mitochondrial OS=Danio rerio OX=7955 GN=fh PE=2 SV=1
62	1	180512_uniprot_zebrafish	F1QB21	974	35516	28	28	9	9	1.94	68901	0.143714	2,4-dienoyl CoA reductase 1, mitochondrial OS=Danio rerio OX=7955 GN=decr1 PE=1 SV=1
63	1	180512_uniprot_zebrafish	Q5BJB9	967	26849	45	45	5	5	1.2	32218.8	0.0672019	Prdx3 protein OS=Danio rerio OX=7955 GN=prdx3 PE=2 SV=1
64	1	180512_uniprot_zebrafish	Q6P6E0	959	11308	36	36	5	5	7.97	90124.8	0.187982	ATP synthase, H+-transporting, mitochondrial F0 complex, subunit g OS=Danio rerio OX=7955 GN=atp5l PE=1 SV=1
65	1	180512_uniprot_zebrafish	Q1ECX9	931	72421	32	32	10	10	1.03	74593.6	0.155587	Protein disulfide-isomerase A4 OS=Danio rerio OX=7955 GN=pdia4 PE=1 SV=1
66	1	180512_uniprot_zebrafish	Q6P0T0	922	23688	27	27	4	4	1.92	45481	0.0948641	NADH dehydrogenase (Ubiquinone) Fe-S protein 8, (NADH-coenzyme Q reductase) OS=Danio rerio OX=7955 GN=ndufs8a PE=1 SV=1
67	1	180512_uniprot_zebrafish	A0A286YAP4	907	93497	38	38	11	11	0.73	68252.8	0.142362	Heat shock protein 90, beta (grp94), member 1 OS=Danio rerio OX=7955 GN=hsp90b1 PE=1 SV=1
68	1	180512_uniprot_zebrafish	F1R4C8	901	29466	25	25	5	5	1.06	31234	0.0651477	NADH dehydrogenase (ubiquinone) Fe-S protein 3, (NADH-coenzyme Q reductase) OS=Danio rerio OX=7955 GN=ndufs3 PE=1 SV=1
69	1	180512_uniprot_zebrafish	Q7SXI1	901	12584	27	27	5	5	9.17	115395	0.240691	Cox7a2l protein OS=Danio rerio OX=7955 GN=cox7a3 PE=1 SV=1
70	1	180512_uniprot_zebrafish	A0A0R4IQZ3	901	35196	19	19	6	6	1.33	46810.7	0.0976376	Enoyl-CoA delta isomerase 1 OS=Danio rerio OX=7955 GN=eci1 PE=1 SV=1
71	1	180512_uniprot_zebrafish	A0A0R4IJR3	894	24034	39	39	5	5	1.41	33887.9	0.0706834	Oogenesis-related gene OS=Danio rerio OX=7955 GN=org PE=1 SV=1
72	1	180512_uniprot_zebrafish	A0A0R4IR98	885	81960	32	32	10	10	0.97	79501.2	0.165823	TNF receptor-associated protein 1 OS=Danio rerio OX=7955 GN=trap1 PE=1 SV=1
72	2	180512_uniprot_zebrafish	O57521	368	83305	11	11	3	3	0.17	14161.9	0.0295387	Heat shock protein HSP 90-beta OS=Danio rerio OX=7955 GN=hsp90ab1 PE=1 SV=2
73	1	180512_uniprot_zebrafish	A0A0R4IP01	874	115565	28	28	8	8	0.35	40447.8	0.0843658	Oxoglutarate (alpha-ketoglutarate) dehydrogenase a (lipoamide) OS=Danio rerio OX=7955 GN=ogdha PE=1 SV=1
74	1	180512_uniprot_zebrafish	F1Q8J4	873	71039	38	38	12	12	1.19	84536.4	0.176326	Acyl-CoA dehydrogenase very long chain OS=Danio rerio OX=7955 GN=acadvl PE=1 SV=1
74	2	180512_uniprot_zebrafish	F1QIL6	125	69597	4	4	2	2	0.13	9047.61	0.0188715	Acyl-CoA dehydrogenase family, member 9 OS=Danio rerio OX=7955 GN=acad9 PE=1 SV=1
75	1	180512_uniprot_zebrafish	B0V0X1	862	60644	30	30	12	12	1.33	80656.5	0.168233	Propionyl CoA carboxylase, beta polypeptide OS=Danio rerio OX=7955 GN=pccb PE=1 SV=1
76	1	180512_uniprot_zebrafish	F1QM44	839	57115	40	40	10	10	1.28	73107.2	0.152487	Fatty-acid amide hydrolase 2-B OS=Danio rerio OX=7955 GN=faah2b PE=1 SV=1
77	1	180512_uniprot_zebrafish	A0A0R4IJR5	829	42772	23	23	6	6	1.01	43199.7	0.0901059	Isocitrate dehydrogenase [NAD] subunit, mitochondrial OS=Danio rerio OX=7955 GN=idh3g PE=1 SV=1
78	1	180512_uniprot_zebrafish	B2GT34	829	51718	31	31	7	7	1.1	56889.8	0.118661	Citrate synthase OS=Danio rerio OX=7955 GN=cs PE=2 SV=1
78	2	180512_uniprot_zebrafish	F1QKE9	150	17264	6	6	2	2	0.62	10703.7	0.0223257	Mitochondrial ribosomal protein L20 OS=Danio rerio OX=7955 GN=mrpl20 PE=1 SV=1
79	1	180512_uniprot_zebrafish	Q6PC77	813	18246	31	31	8	8	5.34	97433.6	0.203227	ATP synthase subunit d, mitochondrial OS=Danio rerio OX=7955 GN=atp5pd PE=1 SV=1
80	1	180512_uniprot_zebrafish	F1Q7J1	804	48257	18	18	5	5	0.56	27023.9	0.0563664	MICOS complex subunit (Fragment) OS=Danio rerio OX=7955 GN=apool PE=1 SV=1
81	1	180512_uniprot_zebrafish	Q6IQI7	793	11013	30	30	7	7	19.31	212661	0.443568	Heat shock 10 protein 1 OS=Danio rerio OX=7955 GN=hspe1 PE=1 SV=1
82	1	180512_uniprot_zebrafish	Q6NSN3	791	52079	25	25	8	8	1.27	66140.3	0.137955	Ubiquinol-cytochrome c reductase core protein I OS=Danio rerio OX=7955 GN=uqcrc1 PE=2 SV=1
83	1	180512_uniprot_zebrafish	F1QUQ0	745	109842	23	23	11	11	0.54	59314.7	0.123718	Isoleucyl-tRNA synthetase 2, mitochondrial OS=Danio rerio OX=7955 GN=iars2 PE=1 SV=1
84	1	180512_uniprot_zebrafish	A3KQR0	715	49421	24	24	7	7	1	49421	0.103082	Acyl-CoA dehydrogenase long chain OS=Danio rerio OX=7955 GN=acadl PE=1 SV=1
85	1	180512_uniprot_zebrafish	Q90WA5	702	47978	22	22	5	5	0.56	26867.7	0.0560405	Protein disulfide isomerase family A, member 6 OS=Danio rerio OX=7955 GN=pdia6 PE=1 SV=1
86	1	180512_uniprot_zebrafish	Q6NV33	693	39957	24	24	5	5	0.9	35961.3	0.075008	Isocitrate dehydrogenase [NAD] subunit, mitochondrial OS=Danio rerio OX=7955 GN=idh3a PE=1 SV=1
87	1	180512_uniprot_zebrafish	Q6AZA0	674	44314	25	25	6	6	0.96	42541.4	0.0887328	Acetyl-CoA acetyltransferase, mitochondrial OS=Danio rerio OX=7955 GN=acat1 PE=2 SV=1
88	1	180512_uniprot_zebrafish	Q7ZWJ6	665	28833	26	26	8	8	3.35	96590.6	0.201468	Zgc:56466 OS=Danio rerio OX=7955 GN=nipsnap3a PE=2 SV=1
88	2	180512_uniprot_zebrafish	F1QWR0	456	30818	22	22	8	8	2.96	91221.3	0.190269	Nipsnap homolog 3A (C. elegans) OS=Danio rerio OX=7955 GN=nipsnap3a PE=1 SV=1
89	1	180512_uniprot_zebrafish	Q6IQJ2	665	49769	29	29	6	6	1.17	58229.7	0.121455	Tubulin beta chain OS=Danio rerio OX=7955 GN=zgc:55461 PE=1 SV=1
90	1	180512_uniprot_zebrafish	Q6PBX8	662	26578	23	23	4	4	1.22	32425.2	0.0676323	NADH dehydrogenase (ubiquinone) flavoprotein 2 OS=Danio rerio OX=7955 GN=ndufv2 PE=1 SV=1
91	1	180512_uniprot_zebrafish	Q1LYQ9	657	50197	16	16	4	4	0.41	20580.8	0.0429273	NFS1 cysteine desulfurase OS=Danio rerio OX=7955 GN=nfs1 PE=1 SV=1
92	1	180512_uniprot_zebrafish	A0A0R4ICK7	653	59564	26	26	10	10	1.2	71476.8	0.149086	Catalase OS=Danio rerio OX=7955 GN=cat PE=1 SV=1
93	1	180512_uniprot_zebrafish	Q6NYQ7	647	112711	34	34	11	11	0.58	65372.4	0.136354	Nicotinamide nucleotide transhydrogenase OS=Danio rerio OX=7955 GN=nnt PE=1 SV=1
94	1	180512_uniprot_zebrafish	Q6P3L9	642	59939	32	32	12	12	1.71	102496	0.213785	Glutamate dehydrogenase 1 OS=Danio rerio OX=7955 GN=glud1b PE=1 SV=1
94	2	180512_uniprot_zebrafish	A0A0R4IUG7	408	60321	21	21	8	8	0.89	53685.7	0.111977	Glutamate dehydrogenase 1a OS=Danio rerio OX=7955 GN=glud1a PE=1 SV=1
95	1	180512_uniprot_zebrafish	Q4VBU0	632	50747	21	21	6	6	0.8	40597.6	0.0846784	2-oxoisovalerate dehydrogenase subunit alpha OS=Danio rerio OX=7955 GN=bckdha PE=1 SV=1
96	1	180512_uniprot_zebrafish	F1Q4N4	627	52678	35	35	9	9	1.07	56365.5	0.117567	NADH dehydrogenase (ubiquinone) Fe-S protein 2 OS=Danio rerio OX=7955 GN=ndufs2 PE=1 SV=1
97	1	180512_uniprot_zebrafish	Q5MPX3	602	85361	15	15	4	4	0.29	24754.7	0.0516333	Transferrin receptor 1b OS=Danio rerio OX=7955 GN=tfr1b PE=2 SV=1
98	1	180512_uniprot_zebrafish	A2ARG7	597	8312	17	17	3	3	3.36	27928.3	0.0582528	ATP synthase, H+ transporting, mitochondrial Fo complex, subunit Eb OS=Danio rerio OX=7955 GN=atp5meb PE=1 SV=2
98	2	180512_uniprot_zebrafish	A7YY99	439	8369	15	15	3	3	3.36	28119.8	0.0586523	ATP synthase, H+ transporting, mitochondrial Fo complex, subunit Ea OS=Danio rerio OX=7955 GN=atp5mea PE=1 SV=1
99	1	180512_uniprot_zebrafish	A0A0A0VG08	594	25968	15	15	2	2	0.63	16359.8	0.0341233	Cytochrome c oxidase subunit 2 OS=Danio rerio OX=7955 GN=mt-co2 PE=3 SV=1
100	1	180512_uniprot_zebrafish	F1R858	593	73669	21	21	7	7	0.5	36834.5	0.0768293	Serotransferrin OS=Danio rerio OX=7955 GN=tfa PE=1 SV=2
101	1	180512_uniprot_zebrafish	Q7T368	586	39283	21	21	8	8	1.65	64816.9	0.135195	Pyruvate dehydrogenase (Lipoamide) beta OS=Danio rerio OX=7955 GN=pdhb PE=1 SV=1
102	1	180512_uniprot_zebrafish	A5PN55	557	64890	19	19	8	8	0.93	60347.7	0.125873	Malic enzyme OS=Danio rerio OX=7955 GN=me2 PE=1 SV=1
103	1	180512_uniprot_zebrafish	F6NLI6	555	22870	25	25	4	4	1.52	34762.4	0.0725073	Peptidyl-prolyl cis-trans isomerase OS=Danio rerio OX=7955 GN=ppib PE=1 SV=1
104	1	180512_uniprot_zebrafish	Q7ZYX0	555	51451	21	21	4	4	0.64	32928.6	0.0686825	Scavenger receptor class B, member 1 OS=Danio rerio OX=7955 GN=scarb1 PE=2 SV=1
105	1	180512_uniprot_zebrafish	A0A0R4IGN2	548	96870	26	26	9	9	0.56	54247.2	0.113149	Very low density lipoprotein receptor OS=Danio rerio OX=7955 GN=vldlr PE=1 SV=1
106	1	180512_uniprot_zebrafish	Q6P980	546	24993	9	9	2	2	0.4	9997.2	0.0208521	Superoxide dismutase OS=Danio rerio OX=7955 GN=sod2 PE=1 SV=1
107	1	180512_uniprot_zebrafish	F1QNZ1	534	36677	23	23	6	6	1.01	37043.8	0.0772658	Zgc:110783 OS=Danio rerio OX=7955 GN=zgc:110783 PE=1 SV=1
108	1	180512_uniprot_zebrafish	A0A0R4IQA4	532	42177	23	23	5	5	0.66	27836.8	0.058062	NADH dehydrogenase [ubiquinone] 1 alpha subcomplex subunit 10, mitochondrial OS=Danio rerio OX=7955 GN=ndufa10 PE=1 SV=1
109	1	180512_uniprot_zebrafish	Q6P3G1	525	124306	20	20	7	7	0.27	33562.6	0.0700048	Ceruloplasmin OS=Danio rerio OX=7955 GN=cp PE=1 SV=1
110	1	180512_uniprot_zebrafish	F6NP87	520	42876	21	21	8	8	1.45	62170.2	0.129674	NADH dehydrogenase (ubiquinone) 1 alpha subcomplex, 9a OS=Danio rerio OX=7955 GN=ndufa9a PE=1 SV=1
111	1	180512_uniprot_zebrafish	A0A0R4IJE3	509	44874	18	18	5	5	0.61	27373.1	0.0570948	Aminomethyltransferase OS=Danio rerio OX=7955 GN=amt PE=1 SV=1
112	1	180512_uniprot_zebrafish	Q6DHD5	509	36457	15	15	4	4	0.79	28801	0.0600731	Zgc:92502 OS=Danio rerio OX=7955 GN=akr7a3 PE=2 SV=1
113	1	180512_uniprot_zebrafish	Q6P5J4	504	19460	13	13	3	3	0.92	17903.2	0.0373424	Peptidyl-prolyl cis-trans isomerase (Fragment) OS=Danio rerio OX=7955 GN=ppiaa PE=2 SV=1
113	2	180512_uniprot_zebrafish	Q6PC65	207	19358	8	8	3	3	0.92	17809.4	0.0371467	Peptidyl-prolyl cis-trans isomerase (Fragment) OS=Danio rerio OX=7955 GN=ppiaa PE=2 SV=1
114	1	180512_uniprot_zebrafish	A0A0G2L2Q2	467	7218	12	12	2	2	2.07	14941.3	0.0311644	Ubiquinol-cytochrome c reductase, complex III subunit X OS=Danio rerio OX=7955 GN=uqcr10 PE=1 SV=1
115	1	180512_uniprot_zebrafish	A0A0R4IA33	466	48265	13	13	4	4	0.42	20271.3	0.0422818	Pepsinogen 3, group I (pepsinogen A) OS=Danio rerio OX=7955 PE=1 SV=1
116	1	180512_uniprot_zebrafish	Q6IQR5	462	41830	13	13	5	5	0.84	35137.2	0.0732891	Isocitrate dehydrogenase [NAD] subunit, mitochondrial OS=Danio rerio OX=7955 GN=idh3b PE=2 SV=1
117	1	180512_uniprot_zebrafish	B3DIV6	457	69163	17	17	7	7	0.64	44264.3	0.0923264	Acetyltransferase component of pyruvate dehydrogenase complex OS=Danio rerio OX=7955 GN=dlat PE=1 SV=1
118	1	180512_uniprot_zebrafish	Q6NYQ3	456	44768	14	14	5	5	0.61	27308.5	0.05696	Acad8 protein (Fragment) OS=Danio rerio OX=7955 GN=acad8 PE=2 SV=1
119	1	180512_uniprot_zebrafish	Q9PUL9	453	33023	14	14	4	4	0.67	22125.4	0.0461491	Mitochondrial carrier homolog 2 OS=Danio rerio OX=7955 GN=mtch2 PE=1 SV=1
120	1	180512_uniprot_zebrafish	Q5BKV3	453	53891	20	20	6	6	0.88	47424.1	0.098917	Dihydrolipoamide acetyltransferase component of pyruvate dehydrogenase complex OS=Danio rerio OX=7955 GN=dbt PE=2 SV=1
121	1	180512_uniprot_zebrafish	Q6DGX1	453	34148	14	14	4	4	0.64	21854.7	0.0455845	Succinate--CoA ligase [ADP/GDP-forming] subunit alpha, mitochondrial OS=Danio rerio OX=7955 GN=suclg1 PE=2 SV=1
122	1	180512_uniprot_zebrafish	F1Q9A4	448	9562	13	13	2	2	1.37	13099.9	0.0273238	Cytochrome c oxidase subunit VIIa polypeptide 2a (liver) OS=Danio rerio OX=7955 GN=cox7a2a PE=1 SV=1
123	1	180512_uniprot_zebrafish	A2ARH3	446	149576	16	16	5	5	0.19	28419.4	0.0592772	Low-density lipoprotein receptor-related-protein 13 OS=Danio rerio OX=7955 GN=lrp13 PE=1 SV=1
124	1	180512_uniprot_zebrafish	A1L257	444	35303	17	17	6	6	1.06	37421.2	0.078053	Sideroflexin OS=Danio rerio OX=7955 GN=sfxn3 PE=2 SV=1
125	1	180512_uniprot_zebrafish	Q6PBI0	444	49999	17	17	7	7	0.98	48999	0.102202	Succinate--CoA ligase [ADP-forming] subunit beta, mitochondrial OS=Danio rerio OX=7955 GN=sucla2 PE=1 SV=1
126	1	180512_uniprot_zebrafish	A0A0R4IGI1	443	36076	10	10	4	4	0.6	21645.6	0.0451483	Glyceraldehyde-3-phosphate dehydrogenase OS=Danio rerio OX=7955 GN=gapdh PE=1 SV=1
127	1	180512_uniprot_zebrafish	F1QFQ6	442	48652	15	15	4	4	0.55	26758.6	0.055813	Dihydrolipoamide S-succinyltransferase OS=Danio rerio OX=7955 GN=dlst PE=1 SV=1
128	1	180512_uniprot_zebrafish	Q6ZM23	438	8474	13	13	3	3	3.28	27794.7	0.0579741	Cytochrome c oxidase subunit VIc OS=Danio rerio OX=7955 GN=cox6c PE=1 SV=1
129	1	180512_uniprot_zebrafish	Q4VBV1	434	13349	16	16	4	4	2.49	33239	0.0693298	Cytochrome b-c1 complex subunit 7 OS=Danio rerio OX=7955 GN=uqcrb PE=1 SV=1
130	1	180512_uniprot_zebrafish	Q7SXM1	433	10081	17	17	5	5	6.69	67441.9	0.14067	Cytochrome c oxidase subunit OS=Danio rerio OX=7955 GN=cox6b2 PE=1 SV=1
131	1	180512_uniprot_zebrafish	A0A0R4IH35	431	77970	13	13	4	4	0.25	19492.5	0.0406574	Methylcrotonoyl-CoA carboxylase 1 (alpha) OS=Danio rerio OX=7955 GN=mccc1 PE=1 SV=1
132	1	180512_uniprot_zebrafish	Q6PC49	420	17080	15	15	4	4	1.67	28523.6	0.0594944	Zgc:73107 OS=Danio rerio OX=7955 GN=ndufa13 PE=2 SV=1
133	1	180512_uniprot_zebrafish	Q6AXI7	407	43520	14	14	4	4	0.63	27417.6	0.0571876	Acyl-CoA dehydrogenase short chain OS=Danio rerio OX=7955 GN=acads PE=1 SV=1
134	1	180512_uniprot_zebrafish	A7MBZ5	397	46744	21	21	5	5	0.58	27111.5	0.0565491	LOC100007710 protein OS=Danio rerio OX=7955 GN=LOC100007710 PE=2 SV=1
134	2	180512_uniprot_zebrafish	Q2PZQ8	391	47208	17	17	5	5	0.57	26908.6	0.0561258	Zona pellucida glycoprotein 3.2 OS=Danio rerio OX=7955 GN=zp3 PE=4 SV=1
135	1	180512_uniprot_zebrafish	Q6DG23	396	39074	8	8	3	3	0.39	15238.9	0.0317852	Zgc:92030 OS=Danio rerio OX=7955 GN=eci2 PE=2 SV=1
136	1	180512_uniprot_zebrafish	H0WEB6	394	15635	11	11	2	2	0.71	11100.8	0.0231541	Si:dkeyp-98a7.7 (Fragment) OS=Danio rerio OX=7955 GN=si:dkeyp-98a7.7 PE=4 SV=1
137	1	180512_uniprot_zebrafish	B8JM34	394	12004	12	12	4	4	2.99	35892	0.0748633	ATP synthase-coupling factor 6, mitochondrial OS=Danio rerio OX=7955 GN=atp5pf PE=1 SV=1
138	1	180512_uniprot_zebrafish	F1QNH4	383	43856	13	13	6	6	0.98	42978.9	0.0896452	Dihydroorotate dehydrogenase (quinone), mitochondrial OS=Danio rerio OX=7955 GN=dhodh PE=1 SV=1
139	1	180512_uniprot_zebrafish	A2BHT9	382	24024	7	7	1	1	0.19	4564.56	0.00952075	ATP-dependent Clp protease proteolytic subunit (Fragment) OS=Danio rerio OX=7955 GN=clpp PE=1 SV=1
140	1	180512_uniprot_zebrafish	A0A0R4IDW2	379	37160	11	11	4	4	0.58	21552.8	0.0449548	Glycogenin 1a OS=Danio rerio OX=7955 GN=gyg1a PE=1 SV=1
141	1	180512_uniprot_zebrafish	G5CTT5	374	85014	17	17	6	6	0.35	29754.9	0.0620627	Polynucleotide phosphorylase OS=Danio rerio OX=7955 PE=2 SV=1
142	1	180512_uniprot_zebrafish	A9LDD9	369	54404	16	16	8	8	0.87	47331.5	0.0987239	Mitochondrial serine hydroxymethyltransferase OS=Danio rerio OX=7955 GN=shmt2 PE=2 SV=1
143	1	180512_uniprot_zebrafish	F6NJU6	364	23541	16	16	6	6	1.94	45669.5	0.0952574	Zgc:100918 OS=Danio rerio OX=7955 GN=zgc:100918 PE=1 SV=1
143	2	180512_uniprot_zebrafish	Q7T2C6	302	23538	15	15	6	6	1.94	45663.7	0.0952453	RAB7, member RAS oncogene family OS=Danio rerio OX=7955 GN=rab7 PE=1 SV=1
144	1	180512_uniprot_zebrafish	F5H8N4	357	163406	15	15	5	5	0.17	27779	0.0579414	Leucine-rich pentatricopeptide repeat-containing OS=Danio rerio OX=7955 GN=lrpprc PE=1 SV=2
145	1	180512_uniprot_zebrafish	A3KPZ2	350	69996	21	21	9	9	0.84	58796.6	0.122638	Carnitine O-acetyltransferase b OS=Danio rerio OX=7955 GN=cratb PE=1 SV=1
146	1	180512_uniprot_zebrafish	A0A0R4IYY0	346	27062	20	20	5	5	1.99	53853.4	0.112327	Zgc:112056 OS=Danio rerio OX=7955 GN=zgc:112056 PE=1 SV=1
147	1	180512_uniprot_zebrafish	A0A0R4IKV3	344	48311	13	13	5	5	0.56	27054.2	0.0564295	NAD kinase 2, mitochondrial OS=Danio rerio OX=7955 GN=nadk2 PE=1 SV=1
148	1	180512_uniprot_zebrafish	F1RBS6	343	17251	13	13	3	3	1.65	28464.1	0.0593704	Nucleoside diphosphate kinase OS=Danio rerio OX=7955 GN=nme2b.1 PE=1 SV=1
149	1	180512_uniprot_zebrafish	Q4VBT9	342	19431	17	17	5	5	1.95	37890.4	0.0790318	Cox4i1 protein OS=Danio rerio OX=7955 GN=cox4i1 PE=2 SV=1
150	1	180512_uniprot_zebrafish	F1QLH1	339	20821	13	13	3	3	0.83	17281.4	0.0360456	Peptidyl-prolyl cis-trans isomerase OS=Danio rerio OX=7955 GN=ppifb PE=1 SV=1
151	1	180512_uniprot_zebrafish	F1QAJ7	339	39352	16	16	6	6	1.13	44467.8	0.0927507	Solute carrier family 25 (mitochondrial carrier; phosphate carrier), member 3b OS=Danio rerio OX=7955 GN=slc25a3b PE=1 SV=1
152	1	180512_uniprot_zebrafish	Q6PC48	338	29729	8	8	4	4	1.04	30918.2	0.064489	Cytochrome b-c1 complex subunit Rieske, mitochondrial OS=Danio rerio OX=7955 GN=uqcrfs1 PE=2 SV=1
153	1	180512_uniprot_zebrafish	F1R3F7	336	30011	14	14	3	3	0.53	15905.8	0.0331763	Complement component 1, q subcomponent-binding protein OS=Danio rerio OX=7955 GN=c1qbp PE=1 SV=1
154	1	180512_uniprot_zebrafish	Q804G7	330	35611	11	11	3	3	0.43	15312.7	0.0319392	Annexin OS=Danio rerio OX=7955 GN=anxa4 PE=1 SV=1
155	1	180512_uniprot_zebrafish	A0A0R4IK35	329	29823	7	7	2	2	0.33	9841.59	0.0205276	Epoxide hydrolase 5 OS=Danio rerio OX=7955 GN=ephx5 PE=1 SV=1
156	1	180512_uniprot_zebrafish	Q6NYD7	321	29714	8	8	4	4	0.77	22879.8	0.0477226	OCIA domain-containing protein 1 OS=Danio rerio OX=7955 GN=ociad1 PE=2 SV=1
157	1	180512_uniprot_zebrafish	B0S751	312	42880	17	17	5	5	0.82	35161.6	0.07334	Prostaglandin E synthase 2-like OS=Danio rerio OX=7955 GN=ptgesl PE=1 SV=1
158	1	180512_uniprot_zebrafish	A0A0R4I9F5	309	48504	17	17	5	5	0.55	26677.2	0.0556432	Dolichyl-diphosphooligosaccharide--protein glycosyltransferase 48 kDa subunit OS=Danio rerio OX=7955 GN=ddost PE=1 SV=1
159	1	180512_uniprot_zebrafish	A7MBM0	308	100440	7	7	3	3	0.14	14061.6	0.0293296	Zgc:165522 protein OS=Danio rerio OX=7955 GN=lars2 PE=2 SV=1
160	1	180512_uniprot_zebrafish	A0A0R4IUL1	308	35700	8	8	3	3	0.43	15351	0.0320191	MICOS complex subunit OS=Danio rerio OX=7955 GN=chchd3a PE=1 SV=1
161	1	180512_uniprot_zebrafish	A0A0R4IUQ8	306	88875	15	15	7	7	0.47	41771.2	0.0871264	AFG3-like AAA ATPase 2 OS=Danio rerio OX=7955 GN=afg3l2 PE=1 SV=1
162	1	180512_uniprot_zebrafish	F1QJD7	306	19314	8	8	2	2	0.55	10622.7	0.0221568	Si:ch211-226h8.14 (Fragment) OS=Danio rerio OX=7955 GN=si:ch211-226h8.14 PE=1 SV=1
162	2	180512_uniprot_zebrafish	A7E2K2	228	16496	6	6	3	3	1.14	18805.4	0.0392243	Si:ch211-154a22.8 protein OS=Danio rerio OX=7955 GN=si:ch211-154a22.8 PE=2 SV=1
162	3	180512_uniprot_zebrafish	A0A0R4IZT9	210	16293	5	5	2	2	0.67	10916.3	0.0227692	Zgc:172218 OS=Danio rerio OX=7955 GN=zgc:172218 PE=4 SV=1
162	4	180512_uniprot_zebrafish	Q7SXG7	203	66289	5	5	2	2	0.14	9280.46	0.0193572	Brd7 protein OS=Danio rerio OX=7955 GN=brd7 PE=2 SV=1
162	5	180512_uniprot_zebrafish	A7MBW0	114	16448	4	4	3	3	1.15	18915.2	0.0394533	Zgc:171717 protein OS=Danio rerio OX=7955 GN=zgc:171717 PE=2 SV=1
163	1	180512_uniprot_zebrafish	Q6IQI6	299	20364	5	5	1	1	0.23	4683.72	0.00976929	60S ribosomal protein L11 OS=Danio rerio OX=7955 GN=rpl11 PE=1 SV=1
164	1	180512_uniprot_zebrafish	E7F2K4	292	13079	10	10	3	3	1.59	20795.6	0.0433754	Si:ch211-140m22.7 OS=Danio rerio OX=7955 GN=si:ch211-140m22.7 PE=1 SV=2
165	1	180512_uniprot_zebrafish	A0A286Y9D4	291	46567	13	13	5	5	0.58	27008.9	0.056335	Isovaleryl-CoA dehydrogenase OS=Danio rerio OX=7955 GN=ivd PE=1 SV=1
166	1	180512_uniprot_zebrafish	Q4VBI5	290	11069	11	11	5	5	8.36	92536.8	0.193013	NADH dehydrogenase [ubiquinone] 1 alpha subcomplex subunit 2 OS=Danio rerio OX=7955 GN=ndufa2 PE=1 SV=1
167	1	180512_uniprot_zebrafish	F1QF26	290	11920	8	8	1	1	0.42	5006.4	0.0104423	Transmembrane protein 256 OS=Danio rerio OX=7955 GN=tmem256 PE=1 SV=2
168	1	180512_uniprot_zebrafish	A0A286Y9Q9	289	15738	8	8	2	2	0.7	11016.6	0.0229784	Si:ch211-12h2.6 OS=Danio rerio OX=7955 GN=si:ch211-12h2.6 PE=4 SV=1
169	1	180512_uniprot_zebrafish	A0A0R4ICC8	288	39356	7	7	4	4	0.54	21252.2	0.0443279	Stomatin (EPB72)-like 2 OS=Danio rerio OX=7955 GN=stoml2 PE=1 SV=1
170	1	180512_uniprot_zebrafish	Q4JIY5	288	50029	12	12	2	2	0.29	14508.4	0.0302616	Elongation factor 1-alpha OS=Danio rerio OX=7955 GN=eef1a1l1 PE=2 SV=1
171	1	180512_uniprot_zebrafish	A0A0R4IT09	286	44398	11	11	3	3	0.47	20867.1	0.0435245	Pyruvate dehydrogenase E1 component subunit alpha OS=Danio rerio OX=7955 GN=pdha1a PE=1 SV=1
172	1	180512_uniprot_zebrafish	B2GSH6	286	10614	4	4	1	1	0.47	4988.58	0.0104052	Zgc:92895 protein OS=Danio rerio OX=7955 GN=timm13 PE=2 SV=1
173	1	180512_uniprot_zebrafish	Q802W2	282	56402	14	14	4	4	0.35	19740.7	0.0411751	Aldehyde dehydrogenase family 9 member A1-B OS=Danio rerio OX=7955 GN=aldh9a1b PE=2 SV=2
174	1	180512_uniprot_zebrafish	F1QJ75	280	34140	13	13	4	4	0.86	29360.4	0.0612398	NADH-cytochrome b5 reductase OS=Danio rerio OX=7955 GN=cyb5r1 PE=1 SV=1
174	2	180512_uniprot_zebrafish	A0A0R4IHM4	153	34148	7	7	2	2	0.28	9561.44	0.0199432	NADH-cytochrome b5 reductase OS=Danio rerio OX=7955 GN=cyb5r3 PE=1 SV=1
175	1	180512_uniprot_zebrafish	X1WHQ5	278	21720	11	11	4	4	1.17	25412.4	0.0530051	Mitochondrial ribosomal protein L12 OS=Danio rerio OX=7955 GN=mrpl12 PE=1 SV=1
176	1	180512_uniprot_zebrafish	Q498W6	277	16958	13	13	5	5	3.4	57657.2	0.120261	NADH dehydrogenase [ubiquinone] 1 alpha subcomplex subunit 12 OS=Danio rerio OX=7955 GN=ndufa12 PE=2 SV=1
177	1	180512_uniprot_zebrafish	A0A0R4IFK9	276	57552	12	12	5	5	0.45	25898.4	0.0540188	Peptidase (mitochondrial-processing) alpha OS=Danio rerio OX=7955 GN=pmpca PE=1 SV=1
178	1	180512_uniprot_zebrafish	A0A0F6PK88	274	25818	7	7	1	1	0.18	4647.24	0.0096932	Adenylate kinase 2, mitochondrial OS=Danio rerio OX=7955 GN=ak2 PE=1 SV=1
179	1	180512_uniprot_zebrafish	Q6TH32	274	18759	5	5	1	1	0.25	4689.75	0.00978187	Cofilin 1 OS=Danio rerio OX=7955 GN=cfl1 PE=1 SV=1
180	1	180512_uniprot_zebrafish	A0A0R4I9G5	270	66944	10	10	4	4	0.29	19413.8	0.0404932	AarF domain containing kinase 3 OS=Danio rerio OX=7955 GN=coq8a PE=1 SV=1
180	2	180512_uniprot_zebrafish	E7F0M3	142	64269	4	4	2	2	0.14	8997.66	0.0187673	Si:dkey-36g24.3 OS=Danio rerio OX=7955 GN=si:dkey-36g24.3 PE=4 SV=1
181	1	180512_uniprot_zebrafish	A0A0R4IUE2	269	40114	9	9	4	4	0.53	21260.4	0.0443449	NADH dehydrogenase (ubiquinone) flavoprotein 3 OS=Danio rerio OX=7955 GN=ndufv3 PE=1 SV=1
182	1	180512_uniprot_zebrafish	A0A0R4IPC5	262	106869	10	10	3	3	0.13	13893	0.0289779	Zgc:171967 OS=Danio rerio OX=7955 GN=zgc:171967 PE=1 SV=1
183	1	180512_uniprot_zebrafish	Q1XIH8	257	50955	9	9	3	3	0.4	20382	0.0425127	Coproporphyrinogen oxidase OS=Danio rerio OX=7955 GN=cpox PE=2 SV=1
184	1	180512_uniprot_zebrafish	I3IRW7	256	55694	12	12	3	3	0.36	20049.8	0.0418199	4-aminobutyrate aminotransferase OS=Danio rerio OX=7955 GN=abat PE=1 SV=1
185	1	180512_uniprot_zebrafish	Q6NZU8	252	69800	11	11	4	4	0.28	19544	0.0407648	ATPase family, AAA domain containing 3B OS=Danio rerio OX=7955 GN=atad3 PE=2 SV=1
186	1	180512_uniprot_zebrafish	A0A0R4ILG5	249	27762	8	8	2	2	0.36	9994.32	0.0208461	NADH dehydrogenase (ubiquinone) Fe-S protein 7, (NADH-coenzyme Q reductase) OS=Danio rerio OX=7955 GN=ndufs7 PE=1 SV=1
187	1	180512_uniprot_zebrafish	F1QSP8	248	29093	13	13	5	5	1.4	40730.2	0.0849549	Peroxiredoxin 4 OS=Danio rerio OX=7955 GN=prdx4 PE=1 SV=1
188	1	180512_uniprot_zebrafish	Q1LWH1	246	16346	9	9	2	2	0.67	10951.8	0.0228433	Ribosomal protein S16 OS=Danio rerio OX=7955 GN=rps16 PE=1 SV=1
189	1	180512_uniprot_zebrafish	Q502P6	243	12387	5	5	1	1	0.4	4954.8	0.0103347	NADH dehydrogenase (ubiquinone) Fe-S protein 5 OS=Danio rerio OX=7955 GN=ndufs5 PE=1 SV=1
190	1	180512_uniprot_zebrafish	E7FD19	243	35203	3	3	1	1	0.13	4576.39	0.00954542	SCO1 cytochrome c oxidase assembly protein OS=Danio rerio OX=7955 GN=sco1 PE=1 SV=1
191	1	180512_uniprot_zebrafish	E7F9Y7	241	31919	8	8	3	3	0.49	15640.3	0.0326225	Abhydrolase domain-containing 10b OS=Danio rerio OX=7955 GN=abhd10b PE=1 SV=1
192	1	180512_uniprot_zebrafish	F6P873	238	10274	8	8	1	1	0.49	5034.26	0.0105004	ATP synthase, H+ transporting, mitochondrial Fo complex, subunit F2 OS=Danio rerio OX=7955 GN=atp5mf PE=1 SV=1
193	1	180512_uniprot_zebrafish	A0A0R4IVF6	238	12726	8	8	2	2	0.92	11707.9	0.0244203	NADH dehydrogenase [ubiquinone] 1 subunit C2 OS=Danio rerio OX=7955 GN=ndufc2 PE=1 SV=1
194	1	180512_uniprot_zebrafish	Q7ZUD9	236	83928	8	8	3	3	0.17	14267.8	0.0297597	Zgc:56429 OS=Danio rerio OX=7955 GN=naalad2 PE=2 SV=1
195	1	180512_uniprot_zebrafish	B0S7W6	235	24800	6	6	1	1	0.41	10168	0.0212084	SPRY domain-containing 4 OS=Danio rerio OX=7955 GN=spryd4 PE=1 SV=1
196	1	180512_uniprot_zebrafish	F1QBE4	235	52028	11	11	4	4	0.39	20290.9	0.0423227	SAMM50 sorting and assembly machinery component OS=Danio rerio OX=7955 GN=samm50 PE=1 SV=1
196	2	180512_uniprot_zebrafish	F1R2U1	171	52185	9	9	3	3	0.28	14611.8	0.0304773	Sorting and assembly machinery component 50 homolog,-like OS=Danio rerio OX=7955 GN=samm50l PE=1 SV=1
197	1	180512_uniprot_zebrafish	A4QPA0	232	66698	5	5	1	1	0.14	9337.72	0.0194766	Malic enzyme OS=Danio rerio OX=7955 GN=me3 PE=1 SV=1
198	1	180512_uniprot_zebrafish	A0A0R4ILB5	231	43724	7	7	2	2	0.22	9619.28	0.0200639	Sarcolemma-associated protein b OS=Danio rerio OX=7955 GN=slmapb PE=1 SV=1
199	1	180512_uniprot_zebrafish	A0A0R4IJ30	229	118501	10	10	6	6	0.24	28440.2	0.0593206	Dynamin-like 120 kDa protein, mitochondrial OS=Danio rerio OX=7955 GN=opa1 PE=1 SV=1
200	1	180512_uniprot_zebrafish	Q6PBY6	229	65068	9	9	3	3	0.22	14315	0.0298581	Translocase of outer mitochondrial membrane 70 homolog A (Yeast) OS=Danio rerio OX=7955 GN=tomm70a PE=2 SV=1
201	1	180512_uniprot_zebrafish	A5PL98	228	31719	15	15	4	4	0.71	22520.5	0.0469732	Succinate dehydrogenase [ubiquinone] iron-sulfur subunit, mitochondrial OS=Danio rerio OX=7955 GN=sdhb PE=2 SV=1
202	1	180512_uniprot_zebrafish	A8WGR0	226	24418	10	10	3	3	0.68	16604.2	0.0346331	Zgc:174935 protein OS=Danio rerio OX=7955 GN=zgc:174935 PE=2 SV=1
203	1	180512_uniprot_zebrafish	F1QQ42	225	8207	11	11	1	1	1.7	13951.9	0.0291008	NADH dehydrogenase (ubiquinone) 1 alpha subcomplex, 1 OS=Danio rerio OX=7955 GN=ndufa1 PE=1 SV=1
204	1	180512_uniprot_zebrafish	A0A0R4IMM2	225	26525	6	6	3	3	0.61	16180.2	0.0337487	28S ribosomal protein S7, mitochondrial OS=Danio rerio OX=7955 GN=mrps7 PE=1 SV=1
205	1	180512_uniprot_zebrafish	Q6PBU0	218	15533	4	4	2	2	0.71	11028.4	0.0230031	Protein FAM136A OS=Danio rerio OX=7955 GN=fam136a PE=2 SV=1
206	1	180512_uniprot_zebrafish	F1QEG6	218	26214	8	8	2	2	0.38	9961.32	0.0207773	Mitochondrial ribosomal protein S34 OS=Danio rerio OX=7955 GN=mrps34 PE=4 SV=1
207	1	180512_uniprot_zebrafish	Q6DRJ5	218	34254	8	8	3	3	0.45	15414.3	0.0321511	Pan-epithelial glycoprotein OS=Danio rerio OX=7955 GN=epcam PE=2 SV=1
208	1	180512_uniprot_zebrafish	B2GQ15	216	74738	12	12	3	3	0.19	14200.2	0.0296188	Cpt2 protein OS=Danio rerio OX=7955 GN=cpt2 PE=2 SV=1
209	1	180512_uniprot_zebrafish	F1QFQ7	215	46568	5	5	2	2	0.2	9313.6	0.0194263	Acyl-CoA dehydrogenase short/branched chain OS=Danio rerio OX=7955 GN=acadsb PE=1 SV=2
210	1	180512_uniprot_zebrafish	F1QE62	212	34610	7	7	2	2	0.28	9690.8	0.020213	3-hydroxyisobutyrate dehydrogenase OS=Danio rerio OX=7955 GN=hibadhb PE=1 SV=1
211	1	180512_uniprot_zebrafish	R4GDY8	210	35024	6	6	2	2	0.27	9456.48	0.0197243	Carbonic anhydrase XVb OS=Danio rerio OX=7955 GN=ca15b PE=1 SV=1
212	1	180512_uniprot_zebrafish	F8W2P6	204	55687	13	13	6	6	0.71	39537.8	0.0824678	Glycerate kinase OS=Danio rerio OX=7955 GN=glyctk PE=1 SV=1
213	1	180512_uniprot_zebrafish	F1QC34	201	70735	10	10	5	5	0.35	24757.2	0.0516386	Ribophorin II OS=Danio rerio OX=7955 GN=rpn2 PE=1 SV=1
214	1	180512_uniprot_zebrafish	Q6PBK0	200	15339	7	7	3	3	1.27	19480.5	0.0406324	NADH dehydrogenase (ubiquinone) 1 beta subcomplex, 4 OS=Danio rerio OX=7955 GN=ndufb4 PE=1 SV=1
215	1	180512_uniprot_zebrafish	F1QXM5	198	53920	3	3	2	2	0.17	9166.4	0.0191193	Lactate dehydrogenase D OS=Danio rerio OX=7955 GN=ldhd PE=1 SV=1
216	1	180512_uniprot_zebrafish	A0A286Y8V7	198	68538	7	7	2	2	0.13	8909.94	0.0185843	Dolichyl-diphosphooligosaccharide--protein glycosyltransferase subunit 1 OS=Danio rerio OX=7955 GN=rpn1 PE=1 SV=1
217	1	180512_uniprot_zebrafish	E7F6T6	198	33342	5	5	2	2	0.29	9669.18	0.0201679	Solute carrier family 25, member 51b OS=Danio rerio OX=7955 GN=slc25a51b PE=1 SV=1
218	1	180512_uniprot_zebrafish	B0S8L0	198	26743	6	6	3	3	0.88	23533.8	0.0490868	NFU1 iron-sulfur cluster scaffold homolog (S. cerevisiae) OS=Danio rerio OX=7955 GN=nfu1 PE=4 SV=1
219	1	180512_uniprot_zebrafish	Q1LUK1	197	11745	9	9	2	2	1.02	11979.9	0.0249876	MICOS complex subunit MIC13 OS=Danio rerio OX=7955 GN=mic13 PE=3 SV=1
220	1	180512_uniprot_zebrafish	K0A5D6	195	42837	5	5	1	1	0.1	4283.7	0.00893493	Mitochondrial calcium uniporter OS=Danio rerio OX=7955 GN=mcu PE=2 SV=1
221	1	180512_uniprot_zebrafish	A8KB38	195	27756	8	8	2	2	0.58	16098.5	0.0335782	Zgc:171517 protein OS=Danio rerio OX=7955 GN=zgc:171517 PE=2 SV=1
222	1	180512_uniprot_zebrafish	Q66I81	194	19088	3	3	1	1	0.25	4772	0.00995342	Mitochondrial ribosomal protein L17 OS=Danio rerio OX=7955 GN=mrpl17 PE=1 SV=1
223	1	180512_uniprot_zebrafish	F6PBM1	192	35609	5	5	2	2	0.27	9614.43	0.0200538	MACRO domain-containing 1 OS=Danio rerio OX=7955 GN=macrod1 PE=1 SV=1
224	1	180512_uniprot_zebrafish	Q6TGW1	191	43156	5	5	3	3	0.34	14673	0.030605	Polymerase (DNA-directed), delta-interacting protein 2 OS=Danio rerio OX=7955 GN=poldip2 PE=1 SV=1
225	1	180512_uniprot_zebrafish	Q0P488	189	47261	6	6	2	2	0.2	9452.2	0.0197154	Zgc:153290 OS=Danio rerio OX=7955 GN=ccdc51 PE=2 SV=1
226	1	180512_uniprot_zebrafish	A0A0R4IUH6	187	10990	7	7	1	1	1.12	12308.8	0.0256737	NADH dehydrogenase (ubiquinone) 1 alpha subcomplex 4,-like OS=Danio rerio OX=7955 GN=ndufa4l PE=1 SV=1
227	1	180512_uniprot_zebrafish	A3KH13	181	10780	5	5	2	2	1.15	12397	0.0258576	Protein S100 OS=Danio rerio OX=7955 GN=s100a1 PE=1 SV=1
228	1	180512_uniprot_zebrafish	F1RBK6	180	15096	10	10	4	4	2.03	30644.9	0.063919	NADH dehydrogenase [ubiquinone] 1 alpha subcomplex subunit 6 OS=Danio rerio OX=7955 GN=ndufa6 PE=1 SV=1
229	1	180512_uniprot_zebrafish	Q5BJA2	180	13215	5	5	2	2	0.88	11629.2	0.0242562	NADH dehydrogenase (ubiquinone) 1 alpha subcomplex, 5 OS=Danio rerio OX=7955 GN=ndufa5 PE=1 SV=1
230	1	180512_uniprot_zebrafish	Q6PC53	179	17478	3	3	1	1	0.27	4719.06	0.009843	Peptidyl-prolyl cis-trans isomerase OS=Danio rerio OX=7955 GN=ppiab PE=1 SV=1
231	1	180512_uniprot_zebrafish	F1QJ56	173	20202	11	11	4	4	1.3	26262.6	0.0547785	NADH dehydrogenase (ubiquinone) 1 beta subcomplex, 10 OS=Danio rerio OX=7955 GN=ndufb10 PE=1 SV=1
232	1	180512_uniprot_zebrafish	F1QEJ5	172	9541	8	8	2	2	1.37	13071.2	0.0272638	Ubiquinol-cytochrome c reductase, complex III subunit VII OS=Danio rerio OX=7955 GN=uqcrq PE=1 SV=1
233	1	180512_uniprot_zebrafish	A0A0R4IYC4	172	20730	9	9	3	3	0.84	17413.2	0.0363204	RAB11B, member RAS oncogene family, b OS=Danio rerio OX=7955 GN=rab11bb PE=4 SV=1
234	1	180512_uniprot_zebrafish	F1R7X5	168	46409	8	8	3	3	0.32	14850.9	0.0309759	Succinate--CoA ligase [GDP-forming] subunit beta, mitochondrial OS=Danio rerio OX=7955 GN=suclg2 PE=1 SV=1
235	1	180512_uniprot_zebrafish	B0R193	168	9909	4	4	2	2	1.3	12881.7	0.0268686	Ubiquitin B OS=Danio rerio OX=7955 GN=ubb PE=4 SV=1
236	1	180512_uniprot_zebrafish	A0A0R4IMS3	167	17872	4	4	1	1	0.26	4646.72	0.00969212	60S ribosomal protein L24 OS=Danio rerio OX=7955 GN=rpl24 PE=1 SV=1
237	1	180512_uniprot_zebrafish	Q66I86	166	23228	5	5	1	1	0.2	4645.6	0.00968978	Mitochondrial ribosomal protein L40 OS=Danio rerio OX=7955 GN=mrpl40 PE=1 SV=1
238	1	180512_uniprot_zebrafish	Q6PC22	165	19993	6	6	3	3	0.88	17593.8	0.0366972	NADH dehydrogenase [ubiquinone] 1 alpha subcomplex subunit 8 OS=Danio rerio OX=7955 GN=ndufa8 PE=1 SV=1
239	1	180512_uniprot_zebrafish	A9C3S0	162	66588	7	7	2	2	0.14	9322.32	0.0194445	Si:ch211-198n5.11 OS=Danio rerio OX=7955 GN=si:ch211-198n5.11 PE=1 SV=1
240	1	180512_uniprot_zebrafish	F1QS10	162	44835	5	5	2	2	0.21	9415.35	0.0196385	Caseinolytic mitochondrial matrix peptidase chaperone subunit a (Fragment) OS=Danio rerio OX=7955 GN=clpxa PE=1 SV=2
241	1	180512_uniprot_zebrafish	A4QP49	161	37760	9	9	3	3	0.57	21523.2	0.044893	Lamp2 protein OS=Danio rerio OX=7955 GN=lamp2 PE=2 SV=1
242	1	180512_uniprot_zebrafish	E7FE19	160	46492	8	8	4	4	0.44	20456.5	0.0426681	2',3'-cyclic nucleotide 3' phosphodiesterase OS=Danio rerio OX=7955 GN=cnp PE=1 SV=1
243	1	180512_uniprot_zebrafish	Q4KME8	160	53513	7	7	3	3	0.27	14448.5	0.0301367	Vesicle amine transport protein 1 homolog (T californica) OS=Danio rerio OX=7955 GN=vat1 PE=2 SV=1
244	1	180512_uniprot_zebrafish	B3DFP9	160	15527	4	4	2	2	0.71	11024.2	0.0229942	Apolipoprotein A-II OS=Danio rerio OX=7955 GN=apoa2 PE=1 SV=1
245	1	180512_uniprot_zebrafish	F1R368	159	60269	4	4	2	2	0.15	9040.35	0.0188563	GTP-binding protein 6 (putative) OS=Danio rerio OX=7955 GN=gtpbp6 PE=1 SV=2
246	1	180512_uniprot_zebrafish	F6P334	159	25023	8	8	3	3	0.66	16515.2	0.0344473	Pentaxin OS=Danio rerio OX=7955 GN=crp2 PE=1 SV=1
246	2	180512_uniprot_zebrafish	A9JRE3	90	24943	5	5	3	3	0.66	16462.4	0.0343372	Pentaxin OS=Danio rerio OX=7955 GN=zgc:172225 PE=2 SV=1
247	1	180512_uniprot_zebrafish	Q6PBP6	158	14184	12	12	2	2	0.8	11347.2	0.023668	Coiled-coil-helix-coiled-coil-helix domain-containing 10 OS=Danio rerio OX=7955 GN=chchd10 PE=1 SV=1
248	1	180512_uniprot_zebrafish	A8KBL4	157	21010	9	9	4	4	1.23	25842.3	0.0539018	Ndufb9 protein OS=Danio rerio OX=7955 GN=ndufb9 PE=2 SV=1
249	1	180512_uniprot_zebrafish	F1RAM4	157	26810	5	5	3	3	0.6	16086	0.0335521	Zgc:110339 OS=Danio rerio OX=7955 GN=zgc:110339 PE=1 SV=1
250	1	180512_uniprot_zebrafish	Q3B7G1	157	21680	8	8	2	2	0.79	17127.2	0.0357239	NADH dehydrogenase (Ubiquinone) 1 beta subcomplex 5 OS=Danio rerio OX=7955 GN=ndufb5 PE=2 SV=1
251	1	180512_uniprot_zebrafish	B0R159	156	47850	6	6	4	4	0.43	20575.5	0.0429163	Branched chain ketoacid dehydrogenase kinase OS=Danio rerio OX=7955 GN=bckdk PE=1 SV=1
252	1	180512_uniprot_zebrafish	Q6GQM4	152	44984	6	6	2	2	0.21	9446.64	0.0197038	Threonine aldolase 1 OS=Danio rerio OX=7955 GN=tha1 PE=1 SV=1
253	1	180512_uniprot_zebrafish	F1QMS7	152	50919	4	4	2	2	0.18	9165.42	0.0191172	Alcohol dehydrogenase, iron-containing, 1 OS=Danio rerio OX=7955 GN=adhfe1 PE=1 SV=2
254	1	180512_uniprot_zebrafish	F1QG29	151	58580	5	5	3	3	0.34	19917.2	0.0415432	Transmembrane phosphatase with tensin homology OS=Danio rerio OX=7955 GN=tpte PE=4 SV=1
255	1	180512_uniprot_zebrafish	Q1LV46	150	29645	7	7	4	4	0.77	22826.7	0.0476118	Protein ABHD14A OS=Danio rerio OX=7955 GN=abhd14a PE=2 SV=1
256	1	180512_uniprot_zebrafish	A0A0B5JK63	150	48580	4	4	2	2	0.19	9230.2	0.0192523	Calr (Fragment) OS=Danio rerio OX=7955 GN=calr PE=2 SV=1
257	1	180512_uniprot_zebrafish	F1QF63	149	157943	6	6	2	2	0.06	9476.58	0.0197662	Zgc:165518 OS=Danio rerio OX=7955 GN=zgc:165518 PE=1 SV=1
257	2	180512_uniprot_zebrafish	F1REP2	44	86626	3	3	2	2	0.1	8662.6	0.0180684	Zgc:171426 OS=Danio rerio OX=7955 GN=zgc:171426 PE=1 SV=1
258	1	180512_uniprot_zebrafish	A0A0G2L881	149	13737	6	6	1	1	0.35	4807.95	0.0100284	Histone H2A OS=Danio rerio OX=7955 GN=hist1h2a6 PE=3 SV=1
259	1	180512_uniprot_zebrafish	E7FFQ7	149	141813	6	6	3	3	0.1	14181.3	0.0295793	Carboxypeptidase D, b OS=Danio rerio OX=7955 GN=cpdb PE=4 SV=1
260	1	180512_uniprot_zebrafish	Q6DRC6	147	30538	4	4	1	1	0.15	4580.7	0.00955441	60S ribosomal protein L6 OS=Danio rerio OX=7955 GN=rpl6 PE=2 SV=1
261	1	180512_uniprot_zebrafish	A2BFD8	145	16850	6	6	2	2	0.64	10784	0.0224932	Thy-1 cell surface antigen OS=Danio rerio OX=7955 GN=thy1 PE=1 SV=1
262	1	180512_uniprot_zebrafish	Q6PBT7	144	12426	4	4	1	1	0.4	4970.4	0.0103672	Mitochondrial import inner membrane translocase subunit TIM14 OS=Danio rerio OX=7955 GN=dnajc19 PE=3 SV=1
263	1	180512_uniprot_zebrafish	A0A0R4IFD1	143	42313	7	7	3	3	0.35	14809.5	0.0308897	Reticulon-4-interacting protein 1 homolog, mitochondrial OS=Danio rerio OX=7955 GN=rtn4ip1 PE=1 SV=1
264	1	180512_uniprot_zebrafish	B3DIE8	143	61500	6	6	1	1	0.07	4305	0.00897936	Tripeptidyl peptidase I OS=Danio rerio OX=7955 GN=tpp1 PE=2 SV=1
265	1	180512_uniprot_zebrafish	X1WF94	142	47978	4	4	1	1	0.09	4318.02	0.00900651	Serpin peptidase inhibitor, clade A (alpha-1 antiproteinase, antitrypsin), member 1 OS=Danio rerio OX=7955 GN=serpina1 PE=1 SV=2
266	1	180512_uniprot_zebrafish	A0A0R4IJF5	141	14235	3	3	2	2	0.8	11388	0.0237531	Mitochondrial import inner membrane translocase subunit tim16 OS=Danio rerio OX=7955 GN=pam16 PE=1 SV=1
267	1	180512_uniprot_zebrafish	F1RBF6	140	27390	2	2	1	1	0.17	4656.3	0.0097121	14-3-3 protein beta/alpha-B OS=Danio rerio OX=7955 GN=ywhabb PE=1 SV=1
268	1	180512_uniprot_zebrafish	B3DFJ9	139	17407	5	5	1	1	0.27	4699.89	0.00980302	Si:ch211-125e6.12 protein OS=Danio rerio OX=7955 GN=si:ch211-125e6.13 PE=1 SV=1
269	1	180512_uniprot_zebrafish	Q6PBZ1	138	29992	4	4	2	2	0.33	9897.36	0.0206439	Ribosomal protein L7a OS=Danio rerio OX=7955 GN=rpl7a PE=1 SV=1
270	1	180512_uniprot_zebrafish	Q6NY22	137	50961	4	4	2	2	0.18	9172.98	0.019133	Txndc4 protein (Fragment) OS=Danio rerio OX=7955 GN=erp44 PE=2 SV=1
271	1	180512_uniprot_zebrafish	A0A0N4SU99	137	21671	5	5	3	3	0.79	17120.1	0.035709	Si:dkey-112g5.12 OS=Danio rerio OX=7955 GN=si:dkey-112g5.12 PE=4 SV=1
272	1	180512_uniprot_zebrafish	B0UYI3	136	48920	3	3	1	1	0.09	4402.8	0.00918335	Mitochondrial ribosomal protein L37 OS=Danio rerio OX=7955 GN=mrpl37 PE=1 SV=1
273	1	180512_uniprot_zebrafish	Q502E4	134	18993	4	4	1	1	0.25	4748.25	0.00990389	NADH dehydrogenase (ubiquinone) Fe-S protein 4, (NADH-coenzyme Q reductase) OS=Danio rerio OX=7955 GN=ndufs4 PE=1 SV=1
274	1	180512_uniprot_zebrafish	Q6DC87	133	11715	3	3	1	1	0.42	4920.3	0.0102627	BolA family member 3 OS=Danio rerio OX=7955 GN=bola3 PE=1 SV=1
275	1	180512_uniprot_zebrafish	F1RAX8	132	52965	7	7	3	3	0.38	20126.7	0.0419802	Ubiquinone biosynthesis monooxygenase COQ6, mitochondrial OS=Danio rerio OX=7955 GN=coq6 PE=2 SV=1
276	1	180512_uniprot_zebrafish	B2GPH2	131	35529	4	4	2	2	0.27	9592.83	0.0200087	Hsd17b12a protein OS=Danio rerio OX=7955 GN=hsd17b12a PE=2 SV=1
277	1	180512_uniprot_zebrafish	A0A0R4IXY0	130	43965	5	5	3	3	0.34	14948.1	0.0311787	Glutaryl-CoA dehydrogenase b OS=Danio rerio OX=7955 GN=gcdhb PE=1 SV=1
278	1	180512_uniprot_zebrafish	E7F6Q4	130	32561	3	3	2	2	0.3	9768.3	0.0203747	Si:dkey-152b24.6 OS=Danio rerio OX=7955 GN=si:dkey-152b24.6 PE=1 SV=1
279	1	180512_uniprot_zebrafish	Q566Y4	129	12219	5	5	1	1	0.41	5009.79	0.0104494	HIG1 hypoxia-inducible domain family, member 2A OS=Danio rerio OX=7955 GN=higd2a PE=1 SV=1
280	1	180512_uniprot_zebrafish	Q6AZA2	129	53656	9	9	4	4	0.38	20389.3	0.0425279	NADH dehydrogenase [ubiquinone] flavoprotein 1, mitochondrial OS=Danio rerio OX=7955 GN=ndufv1 PE=1 SV=1
281	1	180512_uniprot_zebrafish	A0A0G2KYZ5	129	24970	2	2	1	1	0.18	4494.6	0.00937482	Uncharacterized protein OS=Danio rerio OX=7955 PE=1 SV=1
282	1	180512_uniprot_zebrafish	F1R4V5	128	45968	6	6	4	4	0.45	20685.6	0.043146	Death-associated protein 3 OS=Danio rerio OX=7955 GN=dap3 PE=1 SV=1
283	1	180512_uniprot_zebrafish	A0A0R4IZV0	127	142796	7	7	3	3	0.09	12851.6	0.0268059	Niemann-Pick disease, type C1 OS=Danio rerio OX=7955 GN=npc1 PE=1 SV=1
284	1	180512_uniprot_zebrafish	Q3B7R0	127	33693	4	4	2	2	0.29	9770.97	0.0203803	Cytochrome c-1 OS=Danio rerio OX=7955 GN=cyc1 PE=1 SV=1
285	1	180512_uniprot_zebrafish	A3QJU3	127	69416	2	2	1	1	0.06	4164.96	0.00868726	Atypical kinase COQ8B, mitochondrial OS=Danio rerio OX=7955 GN=coq8b PE=3 SV=2
286	1	180512_uniprot_zebrafish	Q6TLG8	126	26862	3	3	2	2	0.37	9938.94	0.0207306	Ribosomal protein S3 OS=Danio rerio OX=7955 GN=rps3 PE=1 SV=1
287	1	180512_uniprot_zebrafish	F1QC84	125	80838	3	3	1	1	0.05	4041.9	0.00843058	Coagulation factor XIII, A1 polypeptide a, tandem duplicate 1 OS=Danio rerio OX=7955 GN=f13a1a.1 PE=4 SV=1
288	1	180512_uniprot_zebrafish	Q6DH43	124	16369	3	3	1	1	0.29	4747.01	0.0099013	Mitochondrial ribosomal protein L43 OS=Danio rerio OX=7955 GN=mrpl43 PE=1 SV=1
289	1	180512_uniprot_zebrafish	Q7ZVL7	122	102097	5	5	2	2	0.09	9188.73	0.0191658	Hexokinase 2 OS=Danio rerio OX=7955 GN=hk2 PE=2 SV=1
290	1	180512_uniprot_zebrafish	E9QCP4	122	27206	4	4	1	1	0.17	4625.02	0.00964685	Lysosomal-associated membrane protein 1 OS=Danio rerio OX=7955 GN=lamp1 PE=1 SV=1
291	1	180512_uniprot_zebrafish	F1QPG1	119	60275	3	3	2	2	0.15	9041.25	0.0188582	Lactamase, beta OS=Danio rerio OX=7955 GN=lactb PE=1 SV=1
292	1	180512_uniprot_zebrafish	A0A1D5NS29	118	21093	7	7	3	3	0.82	17296.3	0.0360765	Methylmalonyl CoA epimerase OS=Danio rerio OX=7955 GN=mcee PE=1 SV=1
293	1	180512_uniprot_zebrafish	B0UYL5	118	35687	4	4	2	2	0.27	9635.49	0.0200977	Dehydrogenase/reductase (SDR family) member 12 OS=Danio rerio OX=7955 GN=dhrs12 PE=1 SV=1
294	1	180512_uniprot_zebrafish	F1QCE9	117	17233	5	5	1	1	0.28	4825.24	0.0100645	Acyl carrier protein OS=Danio rerio OX=7955 GN=ndufab1b PE=3 SV=1
295	1	180512_uniprot_zebrafish	F1RB48	117	37072	4	4	2	2	0.41	15199.5	0.0317031	Mitochondrial ribosomal protein L44 OS=Danio rerio OX=7955 GN=mrpl44 PE=1 SV=1
296	1	180512_uniprot_zebrafish	Q0D272	117	11388	5	5	2	2	1.06	12071.3	0.0251782	Histone H4 OS=Danio rerio OX=7955 GN=zgc:154164 PE=2 SV=1
297	1	180512_uniprot_zebrafish	A0A0A0VDB1	116	25076	3	3	1	1	0.18	4513.68	0.00941462	ATP synthase subunit a OS=Danio rerio OX=7955 GN=mt-atp6 PE=4 SV=1
298	1	180512_uniprot_zebrafish	F1Q6B2	114	18622	6	6	1	1	0.25	4655.5	0.00971043	Peptidyl-tRNA hydrolase 2 OS=Danio rerio OX=7955 GN=ptrh2 PE=4 SV=1
299	1	180512_uniprot_zebrafish	Q6PBS8	114	17701	5	5	3	3	1.04	18409	0.0383975	Chchd2l protein OS=Danio rerio OX=7955 GN=chchd2 PE=1 SV=1
300	1	180512_uniprot_zebrafish	F1Q8L0	114	32794	5	5	3	3	0.48	15741.1	0.0328328	Mitochondrial ribosomal protein L46 OS=Danio rerio OX=7955 GN=mrpl46 PE=1 SV=1
301	1	180512_uniprot_zebrafish	A0A0R4IFK5	114	48136	8	8	3	3	0.3	14440.8	0.0301206	Mitochondrial ribosomal protein S30 OS=Danio rerio OX=7955 GN=mrps30 PE=1 SV=1
302	1	180512_uniprot_zebrafish	B8A6D3	114	49485	10	10	3	3	0.3	14845.5	0.0309647	L-2-hydroxyglutarate dehydrogenase OS=Danio rerio OX=7955 GN=l2hgdh PE=1 SV=1
303	1	180512_uniprot_zebrafish	Q567W4	113	20010	7	7	4	4	1.87	37418.7	0.0780478	Mitochondrial ribosomal protein S25 OS=Danio rerio OX=7955 GN=mrps25 PE=1 SV=1
304	1	180512_uniprot_zebrafish	F1QMG1	112	37032	5	5	1	1	0.12	4443.84	0.00926895	Mitochondrial ribosomal protein L1 (Fragment) OS=Danio rerio OX=7955 GN=mrpl1 PE=1 SV=1
305	1	180512_uniprot_zebrafish	A0A286YB28	112	49998	6	6	4	4	0.41	20499.2	0.0427571	Tubulin alpha chain OS=Danio rerio OX=7955 GN=tuba8l4 PE=1 SV=1
305	2	180512_uniprot_zebrafish	Q6TGS5	76	50182	5	5	4	4	0.41	20574.6	0.0429145	Tubulin alpha chain OS=Danio rerio OX=7955 GN=tuba4l PE=1 SV=1
306	1	180512_uniprot_zebrafish	F1R319	111	33847	3	3	2	2	0.29	9815.63	0.0204734	Solute carrier family 25 (mitochondrial carrier; oxoglutarate carrier), member 11 OS=Danio rerio OX=7955 GN=slc25a11 PE=1 SV=1
307	1	180512_uniprot_zebrafish	B3DGT7	111	78032	4	4	1	1	0.06	4681.92	0.00976554	Nicastrin OS=Danio rerio OX=7955 GN=ncstn PE=2 SV=1
308	1	180512_uniprot_zebrafish	A1L258	111	58677	3	3	1	1	0.08	4694.16	0.00979107	D-2-hydroxyglutarate dehydrogenase, mitochondrial OS=Danio rerio OX=7955 GN=d2hgdh PE=2 SV=1
309	1	180512_uniprot_zebrafish	F1QP99	111	54686	8	8	2	2	0.17	9296.62	0.0193909	Protein disulfide-isomerase OS=Danio rerio OX=7955 GN=zgc:77086 PE=1 SV=1
310	1	180512_uniprot_zebrafish	B0JZK4	110	49233	8	8	5	5	0.54	26585.8	0.0554526	Acot9 protein OS=Danio rerio OX=7955 GN=acot9.1 PE=2 SV=1
311	1	180512_uniprot_zebrafish	Q6TH14	109	47442	5	5	2	2	0.2	9488.4	0.0197909	Enolase 1, (Alpha) OS=Danio rerio OX=7955 GN=eno3 PE=1 SV=1
312	1	180512_uniprot_zebrafish	F1Q685	109	20871	3	3	2	2	0.5	10435.5	0.0217663	Mitochondrial ribosomal protein L11 OS=Danio rerio OX=7955 GN=mrpl11 PE=1 SV=1
313	1	180512_uniprot_zebrafish	Q6P5K3	108	34404	8	8	3	3	0.45	15481.8	0.0322919	60S acidic ribosomal protein P0 OS=Danio rerio OX=7955 GN=rplp0 PE=1 SV=1
314	1	180512_uniprot_zebrafish	Q6PBJ6	107	15018	5	5	3	3	1.31	19673.6	0.0410351	NADH dehydrogenase (ubiquinone) 1 beta subcomplex, 6 OS=Danio rerio OX=7955 GN=ndufb6 PE=1 SV=1
315	1	180512_uniprot_zebrafish	Q7T314	107	36186	4	4	3	3	0.42	15198.1	0.0317002	translocase of Outer mitochondrial membrane 40 homolog (Yeast) OS=Danio rerio OX=7955 GN=tomm40 PE=1 SV=1
316	1	180512_uniprot_zebrafish	A0A0R4IRS8	107	30296	4	4	2	2	0.32	9694.72	0.0202212	Signal sequence receptor, alpha OS=Danio rerio OX=7955 GN=ssr1 PE=1 SV=1
317	1	180512_uniprot_zebrafish	B3DGI9	107	10695	3	3	1	1	0.47	5026.65	0.0104846	translocase of inner mitochondrial membrane 8 homolog B (Yeast) OS=Danio rerio OX=7955 GN=timm8b PE=1 SV=1
318	1	180512_uniprot_zebrafish	A0A0R4IKL1	105	28578	2	2	1	1	0.16	4572.48	0.00953727	Proliferating cell nuclear antigen OS=Danio rerio OX=7955 GN=pcna PE=1 SV=1
319	1	180512_uniprot_zebrafish	A0A0R4INW2	105	66972	2	2	1	1	0.07	4688.04	0.0097783	Arginyl-tRNA synthetase 2, mitochondrial (putative) OS=Danio rerio OX=7955 GN=rars2 PE=1 SV=1
320	1	180512_uniprot_zebrafish	Q803T5	104	47933	4	4	2	2	0.19	9107.27	0.0189959	Adenosylhomocysteinase OS=Danio rerio OX=7955 GN=ahcy PE=1 SV=1
321	1	180512_uniprot_zebrafish	Q1LWX6	104	26966	3	3	1	1	0.17	4584.22	0.00956175	FabG (Beta-ketoacyl-[acyl-carrier-protein] reductase, E. coli) like OS=Danio rerio OX=7955 GN=hsd17b8 PE=1 SV=1
322	1	180512_uniprot_zebrafish	Q6PBY1	102	30180	1	1	1	1	0.15	4527	0.0094424	40S ribosomal protein S3a OS=Danio rerio OX=7955 GN=rps3a PE=2 SV=3
323	1	180512_uniprot_zebrafish	F1QG80	102	16279	2	2	1	1	0.29	4720.91	0.00984686	Ribosomal protein L22 OS=Danio rerio OX=7955 GN=rpl22 PE=1 SV=1
324	1	180512_uniprot_zebrafish	F1QM53	102	17420	2	2	1	1	0.62	10800.4	0.0225274	Iron-sulfur cluster assembly enzyme b OS=Danio rerio OX=7955 GN=iscub PE=3 SV=1
325	1	180512_uniprot_zebrafish	Q6P3I8	101	48854	4	4	1	1	0.09	4396.86	0.00917096	Glutaryl-CoA dehydrogenase a OS=Danio rerio OX=7955 GN=gcdha PE=1 SV=1
326	1	180512_uniprot_zebrafish	A0A286Y8H4	100	36122	3	3	1	1	0.13	4695.86	0.00979461	Cathepsin S, ortholog 2, tandem duplicate 2 OS=Danio rerio OX=7955 GN=ctss2.2 PE=3 SV=1
327	1	180512_uniprot_zebrafish	F1RDR5	99	29747	4	4	1	1	0.15	4462.05	0.00930693	Mitochondrial ribosomal protein L28 OS=Danio rerio OX=7955 GN=mrpl28 PE=1 SV=1
328	1	180512_uniprot_zebrafish	Q6DEF7	99	27379	3	3	1	1	0.17	4654.43	0.0097082	Zgc:123096 protein (Fragment) OS=Danio rerio OX=7955 GN=maip1 PE=2 SV=1
329	1	180512_uniprot_zebrafish	Q6P6E5	99	14474	2	2	2	2	0.78	11289.7	0.0235481	NADH dehydrogenase (ubiquinone) 1 beta subcomplex, 7 OS=Danio rerio OX=7955 GN=ndufb7 PE=1 SV=1
330	1	180512_uniprot_zebrafish	F1QW05	98	25064	2	2	1	1	0.4	10025.6	0.0209114	5-demethoxyubiquinone hydroxylase, mitochondrial OS=Danio rerio OX=7955 GN=coq7 PE=1 SV=1
331	1	180512_uniprot_zebrafish	Q6YBS2	97	49365	3	3	1	1	0.09	4442.85	0.00926688	Adenylyl cyclase-associated protein OS=Danio rerio OX=7955 GN=cap1 PE=1 SV=1
332	1	180512_uniprot_zebrafish	B2GRH9	97	15943	3	3	2	2	0.69	11000.7	0.0229452	Superoxide dismutase [Cu-Zn] OS=Danio rerio OX=7955 GN=sod1 PE=2 SV=1
333	1	180512_uniprot_zebrafish	A0A286Y8X6	96	129147	2	2	1	1	0.03	3874.41	0.00808123	Calcium-transporting ATPase OS=Danio rerio OX=7955 GN=atp2b3a PE=1 SV=1
334	1	180512_uniprot_zebrafish	F1RDX1	96	34717	5	5	2	2	0.28	9720.76	0.0202755	AU RNA-binding protein/enoyl-CoA hydratase OS=Danio rerio OX=7955 GN=auh PE=1 SV=1
335	1	180512_uniprot_zebrafish	A3KPM7	96	110635	7	7	4	4	0.17	18808	0.0392296	Novel protein OS=Danio rerio OX=7955 GN=si:ch211-233h19.2 PE=4 SV=1
336	1	180512_uniprot_zebrafish	E7FC78	96	10356	4	4	2	2	1.22	12634.3	0.0263526	Mitochondrial import inner membrane translocase subunit Tim9 OS=Danio rerio OX=7955 GN=timm9 PE=1 SV=1
337	1	180512_uniprot_zebrafish	A7E2K4	96	11631	2	2	1	1	0.43	5001.33	0.0104318	Ribosomal protein, large P2,-like OS=Danio rerio OX=7955 GN=rplp2l PE=1 SV=1
338	1	180512_uniprot_zebrafish	X1WBS5	95	6799	6	6	2	2	2.29	15569.7	0.0324753	Translocase of outer mitochondrial membrane 6 homolog (yeast) OS=Danio rerio OX=7955 GN=tomm6 PE=4 SV=1
339	1	180512_uniprot_zebrafish	A0A0A0V9A8	95	6584	2	2	1	1	0.85	5596.4	0.011673	ATP synthase protein 8 OS=Danio rerio OX=7955 GN=mt-atp8 PE=3 SV=1
340	1	180512_uniprot_zebrafish	A0A0G2KMN6	94	13399	2	2	1	1	0.36	4823.64	0.0100611	Uncharacterized protein OS=Danio rerio OX=7955 PE=4 SV=1
341	1	180512_uniprot_zebrafish	A0A286YAB0	93	68641	2	2	1	1	0.06	4118.46	0.00859027	Transketolase b OS=Danio rerio OX=7955 GN=tktb PE=1 SV=1
342	1	180512_uniprot_zebrafish	Q7T391	93	51393	4	4	2	2	0.18	9250.74	0.0192952	Annexin OS=Danio rerio OX=7955 GN=anxa11a PE=1 SV=1
343	1	180512_uniprot_zebrafish	Q9DDU5	92	23511	2	2	1	1	0.2	4702.2	0.00980784	Glutathione S-transferase pi OS=Danio rerio OX=7955 GN=gstp1 PE=1 SV=1
344	1	180512_uniprot_zebrafish	A9C462	92	12218	3	3	2	2	0.97	11851.5	0.0247197	Cytochrome c oxidase subunit 6A, mitochondrial OS=Danio rerio OX=7955 GN=cox6a1 PE=1 SV=1
345	1	180512_uniprot_zebrafish	Q6DHK1	92	30862	9	9	4	4	0.73	22529.3	0.0469915	NAD(P)H-hydrate epimerase OS=Danio rerio OX=7955 GN=naxe PE=2 SV=1
346	1	180512_uniprot_zebrafish	Q6NWH5	92	20954	4	4	1	1	0.22	4609.88	0.00961527	Transmembrane protein 11, mitochondrial OS=Danio rerio OX=7955 GN=tmem11 PE=2 SV=1
347	1	180512_uniprot_zebrafish	E7F650	91	18135	3	3	2	2	1.01	18316.3	0.0382042	Avidin OS=Danio rerio OX=7955 GN=avd PE=1 SV=1
348	1	180512_uniprot_zebrafish	Q9PU58	91	33551	5	5	2	2	0.29	9729.79	0.0202944	Protein NipSnap homolog 2 OS=Danio rerio OX=7955 GN=nipsnap2 PE=2 SV=2
349	1	180512_uniprot_zebrafish	A0A0G2KD63	91	16894	2	2	1	1	0.28	4730.32	0.00986649	Uncharacterized protein OS=Danio rerio OX=7955 PE=1 SV=1
350	1	180512_uniprot_zebrafish	B0V0J5	91	44841	3	3	1	1	0.1	4484.1	0.00935292	Zona pellucida glycoprotein 2,-like 1 OS=Danio rerio OX=7955 GN=zp2l1 PE=1 SV=1
351	1	180512_uniprot_zebrafish	Q7ZWC7	90	52007	6	6	4	4	0.39	20282.7	0.0423057	Rdx protein (Fragment) OS=Danio rerio OX=7955 GN=msna PE=2 SV=1
352	1	180512_uniprot_zebrafish	F1R818	90	31033	4	4	2	2	0.31	9620.23	0.0200658	Omega-amidase NIT2 OS=Danio rerio OX=7955 GN=nit2 PE=1 SV=1
353	1	180512_uniprot_zebrafish	A2BIC6	90	55333	5	5	3	3	0.26	14386.6	0.0300075	Leucine aminopeptidase 3 OS=Danio rerio OX=7955 GN=lap3 PE=1 SV=1
354	1	180512_uniprot_zebrafish	A0A0R4IP07	90	49996	3	3	2	2	0.19	9499.24	0.0198135	Elongation factor 1-gamma OS=Danio rerio OX=7955 GN=eef1g PE=1 SV=1
355	1	180512_uniprot_zebrafish	Q32PS5	89	23861	2	2	2	2	0.43	10260.2	0.0214008	GrpE protein homolog OS=Danio rerio OX=7955 GN=grpel1 PE=1 SV=1
356	1	180512_uniprot_zebrafish	B8A5I7	88	16588	1	1	1	1	0.29	4810.52	0.0100338	Single-stranded DNA-binding protein 1 OS=Danio rerio OX=7955 GN=ssbp1 PE=1 SV=1
357	1	180512_uniprot_zebrafish	A0A0A0VDA7	88	68014	1	1	1	1	0.06	4080.84	0.0085118	NADH-ubiquinone oxidoreductase chain 5 OS=Danio rerio OX=7955 GN=ND5 PE=3 SV=1
358	1	180512_uniprot_zebrafish	E7FB58	87	52974	8	8	3	3	0.27	14303	0.0298331	NADPH:adrenodoxin oxidoreductase, mitochondrial OS=Danio rerio OX=7955 GN=fdxr PE=1 SV=1
359	1	180512_uniprot_zebrafish	Q1L8H2	87	45638	2	2	1	1	0.1	4563.8	0.00951916	Mitochondrial transcription termination factor 3 OS=Danio rerio OX=7955 GN=mterf3 PE=1 SV=1
360	1	180512_uniprot_zebrafish	A0A286Y8X9	86	94992	2	2	2	2	0.09	8549.28	0.0178321	Eukaryotic translation elongation factor 2b OS=Danio rerio OX=7955 GN=eef2b PE=1 SV=1
361	1	180512_uniprot_zebrafish	Q6PBW3	86	16235	2	2	1	1	0.3	4870.5	0.0101589	Ribosomal protein S14 OS=Danio rerio OX=7955 GN=rps14 PE=1 SV=1
362	1	180512_uniprot_zebrafish	F1R9X2	85	35553	3	3	1	1	0.13	4621.89	0.00964033	Ubiquinone biosynthesis O-methyltransferase, mitochondrial OS=Danio rerio OX=7955 GN=coq3 PE=1 SV=1
363	1	180512_uniprot_zebrafish	G1K2N0	85	14646	4	4	2	2	0.77	11277.4	0.0235224	40S ribosomal protein S25 OS=Danio rerio OX=7955 GN=rps25 PE=1 SV=1
364	1	180512_uniprot_zebrafish	B0UXL2	84	48473	2	2	1	1	0.09	4362.57	0.00909944	Isocitrate dehydrogenase [NADP] OS=Danio rerio OX=7955 GN=idh1 PE=1 SV=1
365	1	180512_uniprot_zebrafish	F1QXF8	84	18262	3	3	2	2	0.58	10592	0.0220927	Signal sequence receptor, delta OS=Danio rerio OX=7955 GN=ssr4 PE=1 SV=1
366	1	180512_uniprot_zebrafish	B2GNT1	84	33991	3	3	2	2	0.28	9517.48	0.0198515	40S ribosomal protein SA OS=Danio rerio OX=7955 GN=rpsa PE=2 SV=1
367	1	180512_uniprot_zebrafish	Q1ET38	84	51181	2	2	2	2	0.18	9212.58	0.0192156	Protoporphyrinogen oxidase OS=Danio rerio OX=7955 GN=ppox PE=2 SV=1
368	1	180512_uniprot_zebrafish	Q6DH02	83	25029	5	5	1	1	0.18	4505.22	0.00939698	Probable 39S ribosomal protein L24, mitochondrial OS=Danio rerio OX=7955 GN=mrpl24 PE=2 SV=1
369	1	180512_uniprot_zebrafish	Q7ZUR5	83	21085	3	3	1	1	0.22	4638.7	0.00967539	Signal sequence receptor, gamma OS=Danio rerio OX=7955 GN=ssr3 PE=1 SV=1
370	1	180512_uniprot_zebrafish	F1R391	83	26152	1	1	1	1	0.18	4707.36	0.0098186	Zgc:110319 (Fragment) OS=Danio rerio OX=7955 GN=zgc:110319 PE=1 SV=1
371	1	180512_uniprot_zebrafish	Q6IQM2	83	11449	7	7	2	2	1.06	12135.9	0.0253131	Cytochrome c OS=Danio rerio OX=7955 GN=cyc PE=3 SV=3
372	1	180512_uniprot_zebrafish	Q803J3	82	23500	1	1	1	1	0.2	4700	0.00980325	RAB2A, member RAS oncogene family OS=Danio rerio OX=7955 GN=rab2a PE=1 SV=1
373	1	180512_uniprot_zebrafish	P62247	82	24078	1	1	1	1	0.19	4574.82	0.00954215	40S ribosomal protein S8 OS=Danio rerio OX=7955 GN=rps8 PE=2 SV=2
374	1	180512_uniprot_zebrafish	B2GRP4	81	97452	1	1	1	1	0.04	3898.08	0.0081306	Coatomer subunit gamma OS=Danio rerio OX=7955 GN=copg2 PE=2 SV=1
375	1	180512_uniprot_zebrafish	Q6PGV1	81	40165	5	5	3	3	0.37	14861	0.0309971	V-type proton ATPase subunit d 1 OS=Danio rerio OX=7955 GN=atp6v0d1 PE=1 SV=1
376	1	180512_uniprot_zebrafish	A0A140LGF8	81	37362	2	2	1	1	0.12	4483.44	0.00935155	Mitofusin 1b (Fragment) OS=Danio rerio OX=7955 GN=mfn1b PE=1 SV=1
377	1	180512_uniprot_zebrafish	E7F8R3	80	31884	3	3	1	1	0.14	4463.76	0.0093105	Mitochondrial ribosomal protein L2 OS=Danio rerio OX=7955 GN=mrpl2 PE=1 SV=1
378	1	180512_uniprot_zebrafish	A0A140LG54	80	13585	7	7	2	2	0.85	11547.2	0.0240852	Histone H2B OS=Danio rerio OX=7955 GN=si:dkey-23a13.22 PE=3 SV=1
379	1	180512_uniprot_zebrafish	F1Q8H6	80	33735	4	4	2	2	0.29	9783.15	0.0204057	Enoyl CoA hydratase 1, peroxisomal OS=Danio rerio OX=7955 GN=ech1 PE=1 SV=1
380	1	180512_uniprot_zebrafish	B0S5D9	80	75122	2	2	1	1	0.06	4507.32	0.00940136	Transmembrane 9 superfamily member OS=Danio rerio OX=7955 GN=tm9sf2 PE=1 SV=1
381	1	180512_uniprot_zebrafish	F1QS22	79	20383	2	2	1	1	0.23	4688.09	0.0097784	Ferritin OS=Danio rerio OX=7955 GN=zgc:56095 PE=1 SV=1
382	1	180512_uniprot_zebrafish	A5WW99	79	37222	2	2	2	2	0.26	9677.72	0.0201858	2-methoxy-6-polyprenyl-1,4-benzoquinol methylase, mitochondrial OS=Danio rerio OX=7955 GN=coq5 PE=1 SV=1
383	1	180512_uniprot_zebrafish	Q6AXL2	79	14186	4	4	2	2	0.8	11348.8	0.0236713	Heat-responsive protein 12 OS=Danio rerio OX=7955 GN=rida PE=1 SV=1
384	1	180512_uniprot_zebrafish	F1R1P6	79	40125	3	3	1	1	0.11	4413.75	0.00920619	N-acetylneuraminic acid synthase a OS=Danio rerio OX=7955 GN=nansa PE=1 SV=2
385	1	180512_uniprot_zebrafish	H0WES8	78	6334	4	4	1	1	0.89	5637.26	0.0117582	Si:dkeyp-80c12.10 OS=Danio rerio OX=7955 GN=si:dkeyp-80c12.10 PE=1 SV=1
386	1	180512_uniprot_zebrafish	A8WHV7	78	12137	4	4	1	1	0.41	4976.17	0.0103793	Mitochondrial ribosomal protein S36 OS=Danio rerio OX=7955 GN=mrps36 PE=1 SV=1
387	1	180512_uniprot_zebrafish	Q6L5P4	77	12671	3	3	2	2	0.93	11784	0.0245791	Mitochondrial ribosomal protein S33 OS=Danio rerio OX=7955 GN=mrps33 PE=1 SV=1
388	1	180512_uniprot_zebrafish	A2BFP5	77	98411	2	2	1	1	0.04	3936.44	0.00821062	Solute carrier family 12 member 9 OS=Danio rerio OX=7955 GN=slc12a9 PE=3 SV=1
389	1	180512_uniprot_zebrafish	X1WEJ6	76	132403	2	2	1	1	0.03	3972.09	0.00828497	Nodal modulator OS=Danio rerio OX=7955 GN=nomo PE=1 SV=1
390	1	180512_uniprot_zebrafish	Q6PCS6	76	17972	2	2	2	2	0.6	10783.2	0.0224916	Mitochondrial fission process protein 1 OS=Danio rerio OX=7955 GN=mtfp1 PE=2 SV=1
391	1	180512_uniprot_zebrafish	B0S5S6	75	60163	3	3	2	2	0.15	9024.45	0.0188232	Protein disulfide isomerase family A, member 5 OS=Danio rerio OX=7955 GN=pdia5 PE=1 SV=2
392	1	180512_uniprot_zebrafish	A0A0H2UKE1	47	147704	3	3	2	2	0.06	8862.24	0.0184848	Protein broad-minded OS=Danio rerio OX=7955 GN=tbc1d32 PE=4 SV=1
393	1	180512_uniprot_zebrafish	Q642H9	74	29669	3	3	1	1	0.15	4450.35	0.00928253	40S ribosomal protein S4, X isoform OS=Danio rerio OX=7955 GN=rps4x PE=2 SV=3
394	1	180512_uniprot_zebrafish	F1QUW4	73	110256	2	2	1	1	0.04	4410.24	0.00919887	Hypoxia up-regulated protein 1 OS=Danio rerio OX=7955 GN=hyou1 PE=1 SV=1
395	1	180512_uniprot_zebrafish	Q6P1J5	72	16905	1	1	1	1	0.28	4733.4	0.00987291	ATP synthase, H+ transporting, mitochondrial F1 complex, delta subunit OS=Danio rerio OX=7955 GN=atp5f1d PE=2 SV=1
396	1	180512_uniprot_zebrafish	Q6DGM9	72	11580	7	7	2	2	3.2	37056	0.0772913	NADH dehydrogenase (ubiquinone) 1 alpha subcomplex, 7 OS=Danio rerio OX=7955 GN=ndufa7 PE=1 SV=1
397	1	180512_uniprot_zebrafish	F1R9W6	72	61374	2	2	1	1	0.07	4296.18	0.00896096	Zgc:110239 OS=Danio rerio OX=7955 GN=zgc:110239 PE=1 SV=1
398	1	180512_uniprot_zebrafish	Q1L8E2	72	52332	1	1	1	1	0.09	4709.88	0.00982385	Peptidase (mitochondrial-processing) beta OS=Danio rerio OX=7955 GN=pmpcb PE=1 SV=1
399	1	180512_uniprot_zebrafish	Q6NWI7	72	24426	2	2	1	1	0.19	4640.94	0.00968006	Tmed10 protein OS=Danio rerio OX=7955 GN=tmed10 PE=1 SV=1
400	1	180512_uniprot_zebrafish	Q3B7P9	72	28414	3	3	2	2	0.35	9944.9	0.020743	Ribosomal protein L7 OS=Danio rerio OX=7955 GN=rpl7 PE=2 SV=1
401	1	180512_uniprot_zebrafish	F1QN22	72	21382	1	1	1	1	0.22	4704.04	0.00981167	Mitochondrial ribosomal protein S23 OS=Danio rerio OX=7955 GN=mrps23 PE=1 SV=1
402	1	180512_uniprot_zebrafish	Q804G6	72	35036	3	3	1	1	0.13	4554.68	0.00950014	Annexin OS=Danio rerio OX=7955 GN=anxa5b PE=2 SV=1
403	1	180512_uniprot_zebrafish	F1R166	71	46788	3	3	1	1	0.1	4678.8	0.00975903	Eukaryotic translation initiation factor 4A, isoform 2 OS=Danio rerio OX=7955 GN=eif4a2 PE=1 SV=1
404	1	180512_uniprot_zebrafish	A0A286YBN7	71	132876	3	3	2	2	0.07	9301.32	0.0194007	Golgi glycoprotein 1a OS=Danio rerio OX=7955 GN=glg1a PE=1 SV=1
405	1	180512_uniprot_zebrafish	B8JLT4	71	29701	4	4	3	3	0.53	15741.5	0.0328336	Protein arginine methyltransferase NDUFAF7 (Fragment) OS=Danio rerio OX=7955 GN=ndufaf7 PE=1 SV=1
406	1	180512_uniprot_zebrafish	A7E2L4	71	35129	4	4	2	2	0.27	9484.83	0.0197834	Guanine nucleotide binding protein (G protein), beta polypeptide 2-like 1 OS=Danio rerio OX=7955 GN=rack1 PE=2 SV=1
407	1	180512_uniprot_zebrafish	Q7T010	70	61775	5	5	2	2	0.15	9266.25	0.0193275	Glutamyl-tRNA(Gln) amidotransferase subunit B, mitochondrial OS=Danio rerio OX=7955 GN=gatb PE=3 SV=2
408	1	180512_uniprot_zebrafish	F1R611	68	17682	4	4	2	2	0.61	10786	0.0224975	Acyl carrier protein OS=Danio rerio OX=7955 GN=ndufab1a PE=1 SV=1
409	1	180512_uniprot_zebrafish	B0S7H9	68	15258	2	2	2	2	0.73	11138.3	0.0232323	39S ribosomal protein L41, mitochondrial OS=Danio rerio OX=7955 GN=mrpl41 PE=1 SV=1
410	1	180512_uniprot_zebrafish	Q9PVK4	68	36224	1	1	1	1	0.12	4346.88	0.00906671	L-lactate dehydrogenase B-A chain OS=Danio rerio OX=7955 GN=ldhba PE=2 SV=4
411	1	180512_uniprot_zebrafish	F1QI12	67	19217	7	7	1	1	0.25	4804.25	0.0100207	Expressed sequence EX154042 OS=Danio rerio OX=7955 GN=gb:ex154042 PE=4 SV=2
412	1	180512_uniprot_zebrafish	R4GDQ6	66	26744	1	1	1	1	0.17	4546.48	0.00948304	NLR family member X1 (Fragment) OS=Danio rerio OX=7955 GN=nlrx1 PE=1 SV=1
413	1	180512_uniprot_zebrafish	F1QFV6	66	15616	2	2	1	1	0.31	4840.96	0.0100973	Ribosomal protein L28 OS=Danio rerio OX=7955 GN=rpl28 PE=1 SV=1
414	1	180512_uniprot_zebrafish	F1QP26	65	37797	2	2	1	1	0.12	4535.64	0.00946043	NADH dehydrogenase (ubiquinone) complex I, assembly factor 6 OS=Danio rerio OX=7955 GN=ndufaf6 PE=1 SV=2
415	1	180512_uniprot_zebrafish	A0A0R4IVH8	65	11620	2	2	1	1	0.43	4996.6	0.0104219	Ribosomal protein, large, P1 OS=Danio rerio OX=7955 GN=rplp1 PE=1 SV=1
416	1	180512_uniprot_zebrafish	F1RBH2	65	21519	4	4	3	3	0.8	17215.2	0.0359074	ADP-ribosylation factor-like 8Bb OS=Danio rerio OX=7955 GN=arl8bb PE=3 SV=2
417	1	180512_uniprot_zebrafish	F1QF85	64	31477	1	1	1	1	0.14	4406.78	0.00919165	Transcription factor A, mitochondrial OS=Danio rerio OX=7955 GN=tfam PE=1 SV=1
418	1	180512_uniprot_zebrafish	F1QZM0	64	37350	2	2	1	1	0.12	4482	0.00934854	28S ribosomal protein S35, mitochondrial OS=Danio rerio OX=7955 GN=mrps35 PE=1 SV=1
419	1	180512_uniprot_zebrafish	A0A0R4IYM4	64	63750	3	3	1	1	0.07	4462.5	0.00930787	Flavin-containing monooxygenase OS=Danio rerio OX=7955 GN=si:dkey-239i20.2 PE=1 SV=1
420	1	180512_uniprot_zebrafish	Q7ZVV6	63	31947	2	2	1	1	0.14	4472.58	0.00932889	Slc25a14 protein OS=Danio rerio OX=7955 GN=slc25a14 PE=1 SV=1
421	1	180512_uniprot_zebrafish	A0A0R4IJT8	63	60704	2	2	1	1	0.07	4249.28	0.00886314	Chaperonin-containing TCP1, subunit 8 (theta) OS=Danio rerio OX=7955 GN=cct8 PE=1 SV=1
422	1	180512_uniprot_zebrafish	A3KQS0	63	28457	2	2	1	1	0.16	4553.12	0.00949688	Mitochondrial ribosomal protein L9 OS=Danio rerio OX=7955 GN=mrpl9 PE=1 SV=1
423	1	180512_uniprot_zebrafish	A9JRU2	62	58477	1	1	1	1	0.08	4678.16	0.00975769	Pyruvate dehyrogenase phosphatase catalytic subunit 1 OS=Danio rerio OX=7955 GN=pdp1 PE=1 SV=1
424	1	180512_uniprot_zebrafish	A0PJR5	62	31419	2	2	2	2	0.31	9739.89	0.0203154	Enoyl-CoA hydratase domain-containing protein 3, mitochondrial OS=Danio rerio OX=7955 GN=echdc3 PE=2 SV=2
425	1	180512_uniprot_zebrafish	A0JMD3	62	173098	4	4	3	3	0.08	13847.8	0.0288838	Zgc:152896 OS=Danio rerio OX=7955 GN=uggt1 PE=2 SV=1
426	1	180512_uniprot_zebrafish	Q5U3A3	62	22952	1	1	1	1	0.2	4590.4	0.00957464	V-ral simian leukemia viral oncogene homolog Ab (ras-related) OS=Danio rerio OX=7955 GN=ralab PE=1 SV=1
427	1	180512_uniprot_zebrafish	A0A0G2KER3	62	26072	2	2	1	1	0.18	4692.96	0.00978856	Uncharacterized protein OS=Danio rerio OX=7955 GN=gnal2 PE=4 SV=1
428	1	180512_uniprot_zebrafish	E7FB55	62	236813	1	1	1	1	0.02	4736.26	0.00987888	Si:ch73-181d5.4 OS=Danio rerio OX=7955 GN=si:ch73-181d5.4 PE=4 SV=1
429	1	180512_uniprot_zebrafish	A3KQ79	61	25310	2	2	1	1	0.18	4555.8	0.00950247	Si:dkeyp-46h3.2 OS=Danio rerio OX=7955 GN=si:dkeyp-46h3.2 PE=1 SV=1
430	1	180512_uniprot_zebrafish	A0A0R4IMZ8	61	97405	1	1	1	1	0.04	3896.2	0.00812668	Karyopherin (importin) beta 1 OS=Danio rerio OX=7955 GN=kpnb1 PE=1 SV=1
431	1	180512_uniprot_zebrafish	A8WIN6	61	85886	1	1	1	1	0.05	4294.3	0.00895704	Mitofusin 2 OS=Danio rerio OX=7955 GN=mfn2 PE=3 SV=1
432	1	180512_uniprot_zebrafish	Q5PQZ3	61	64137	1	1	1	1	0.07	4489.59	0.00936437	Zinc transporter 9 OS=Danio rerio OX=7955 GN=slc30a9 PE=2 SV=1
433	1	180512_uniprot_zebrafish	Q6DC72	61	34846	3	3	2	2	0.28	9756.88	0.0203509	3-hydroxyisobutyrate dehydrogenase OS=Danio rerio OX=7955 GN=hibadha PE=2 SV=1
434	1	180512_uniprot_zebrafish	Q5TZ73	60	33031	3	3	1	1	0.14	4624.34	0.00964544	Mitochondrial ribosomal protein L19 OS=Danio rerio OX=7955 GN=mrpl19 PE=1 SV=1
435	1	180512_uniprot_zebrafish	A0A0R4IC82	60	14942	2	2	1	1	0.32	4781.44	0.00997311	Insulin-like growth factor 2 mRNA-binding protein 2b (Fragment) OS=Danio rerio OX=7955 GN=igf2bp2b PE=1 SV=1
436	1	180512_uniprot_zebrafish	B8JKB8	60	101828	1	1	1	1	0.04	4073.12	0.0084957	Eph receptor B3a OS=Danio rerio OX=7955 GN=ephb3a PE=1 SV=1
437	1	180512_uniprot_zebrafish	E7F5M3	59	67992	1	1	1	1	0.06	4079.52	0.00850905	Methionyl-tRNA synthetase 2, mitochondrial OS=Danio rerio OX=7955 GN=mars2 PE=1 SV=2
438	1	180512_uniprot_zebrafish	Q08BB1	59	82697	3	3	2	2	0.11	9096.67	0.0189738	Elongation factor G, mitochondrial OS=Danio rerio OX=7955 GN=gfm1 PE=2 SV=1
439	1	180512_uniprot_zebrafish	A0A0R4IQ88	59	67008	2	2	2	2	0.14	9381.12	0.0195671	C17h14orf159 homolog (H. sapiens) OS=Danio rerio OX=7955 GN=dglucy PE=1 SV=1
440	1	180512_uniprot_zebrafish	A3KP37	58	35905	1	1	1	1	0.13	4667.65	0.00973577	Arginine-hydroxylase NDUFAF5, mitochondrial OS=Danio rerio OX=7955 GN=ndufaf5 PE=2 SV=1
441	1	180512_uniprot_zebrafish	F1QFR6	58	107887	2	2	1	1	0.04	4315.48	0.00900122	Aminopeptidase OS=Danio rerio OX=7955 GN=erap1b PE=1 SV=2
442	1	180512_uniprot_zebrafish	B8JJ35	58	5000	1	1	1	1	1.2	6000	0.0125148	Si:dkey-167i21.2 OS=Danio rerio OX=7955 GN=si:dkey-167i21.2 PE=1 SV=2
443	1	180512_uniprot_zebrafish	F1R3J0	58	37003	1	1	1	1	0.12	4440.36	0.00926169	Alcohol dehydrogenase [NADP(+)] B OS=Danio rerio OX=7955 GN=akr1a1b PE=1 SV=1
444	1	180512_uniprot_zebrafish	F1QKS9	58	10323	2	2	1	1	0.49	5058.27	0.0105505	Mitochondrial ribosomal protein S21 OS=Danio rerio OX=7955 GN=mrps21 PE=1 SV=1
445	1	180512_uniprot_zebrafish	Q6PBP0	58	7123	5	5	2	2	2.13	15172	0.0316457	Cytochrome c oxidase, subunit VIIc OS=Danio rerio OX=7955 GN=cox7c PE=1 SV=1
446	1	180512_uniprot_zebrafish	A0A0R4IAH2	57	51073	1	1	1	1	0.09	4596.57	0.00958751	Aspartyl aminopeptidase OS=Danio rerio OX=7955 GN=dnpep PE=1 SV=1
447	1	180512_uniprot_zebrafish	F1R1S7	57	25510	2	2	1	1	0.18	4591.8	0.00957756	Zgc:171776 OS=Danio rerio OX=7955 GN=zgc:171776 PE=1 SV=1
448	1	180512_uniprot_zebrafish	Q6NYE7	57	30190	1	1	1	1	0.15	4528.5	0.00944553	Transmembrane protein 192 OS=Danio rerio OX=7955 GN=tmem192 PE=2 SV=1
449	1	180512_uniprot_zebrafish	Q6PGY7	57	11826	2	2	1	1	0.42	4966.92	0.01036	CDGSH iron sulfur domain 1 OS=Danio rerio OX=7955 GN=cisd1 PE=1 SV=1
450	1	180512_uniprot_zebrafish	Q6PC69	56	24606	1	1	1	1	0.19	4675.14	0.00975139	60S ribosomal protein L10a OS=Danio rerio OX=7955 GN=rpl10a PE=2 SV=1
451	1	180512_uniprot_zebrafish	A0A286Y9L4	56	52828	1	1	1	1	0.08	4226.24	0.00881508	Aldehyde dehydrogenase OS=Danio rerio OX=7955 GN=aldh3b1 PE=1 SV=1
452	1	180512_uniprot_zebrafish	A0A1D5NSK6	56	22990	2	2	1	1	0.2	4598	0.0095905	Coagulation factor II (thrombin) (Fragment) OS=Danio rerio OX=7955 GN=f2 PE=1 SV=1
453	1	180512_uniprot_zebrafish	F1R9Y8	55	141304	1	1	1	1	0.03	4239.12	0.00884194	High density lipoprotein-binding protein a OS=Danio rerio OX=7955 GN=hdlbpa PE=1 SV=1
454	1	180512_uniprot_zebrafish	B2GTJ4	55	23449	2	2	2	2	0.43	10083.1	0.0210312	Rab5a protein OS=Danio rerio OX=7955 GN=rab5aa PE=2 SV=1
455	1	180512_uniprot_zebrafish	A0A0R4IEZ3	55	14327	3	3	1	1	0.34	4871.18	0.0101603	Mitochondrial ribosomal protein S22 (Fragment) OS=Danio rerio OX=7955 GN=mrps22 PE=4 SV=1
456	1	180512_uniprot_zebrafish	A0A0N4SU62	55	27531	2	2	1	1	0.17	4680.27	0.00976209	Zgc:158494 OS=Danio rerio OX=7955 GN=si:ch211-251f6.7 PE=1 SV=2
457	1	180512_uniprot_zebrafish	F1R7P4	55	84768	3	3	1	1	0.05	4238.4	0.00884044	Phospholipid phosphatase-related 4a OS=Danio rerio OX=7955 GN=plppr4a PE=4 SV=1
458	1	180512_uniprot_zebrafish	F1QBG3	54	56939	1	1	1	1	0.08	4555.12	0.00950106	Zona pellucida glycoprotein 3b OS=Danio rerio OX=7955 GN=zp3b PE=1 SV=1
459	1	180512_uniprot_zebrafish	F1R6D5	54	47461	2	2	1	1	0.09	4271.49	0.00890946	Cadherin, EGF LAG seven-pass G-type receptor 3 (Fragment) OS=Danio rerio OX=7955 GN=celsr3 PE=4 SV=1
460	1	180512_uniprot_zebrafish	Q6DI51	54	20598	1	1	1	1	0.23	4737.54	0.00988155	Nucleoside diphosphate kinase 6 OS=Danio rerio OX=7955 GN=nme6 PE=2 SV=1
461	1	180512_uniprot_zebrafish	F1QG68	53	74671	3	3	1	1	0.06	4480.26	0.00934491	Zinc finger protein 990 OS=Danio rerio OX=7955 GN=znf990 PE=4 SV=2
462	1	180512_uniprot_zebrafish	X1WHM2	53	24431	2	2	2	2	0.41	10016.7	0.0208928	Glutathione S-transferase zeta 1 OS=Danio rerio OX=7955 GN=gstz1 PE=1 SV=1
463	1	180512_uniprot_zebrafish	B7ZD02	53	28271	2	2	1	1	0.16	4523.36	0.00943481	Erlin-1 (Fragment) OS=Danio rerio OX=7955 GN=erlin1 PE=1 SV=1
464	1	180512_uniprot_zebrafish	A2CEW4	52	64017	2	2	2	2	0.14	8962.38	0.0186937	5-aminoimidazole-4-carboxamide ribonucleotide formyltransferase/IMP cyclohydrolase OS=Danio rerio OX=7955 GN=atic PE=1 SV=1
465	1	180512_uniprot_zebrafish	A0A0R4ILL2	52	33771	4	4	2	2	0.29	9793.59	0.0204274	39S ribosomal protein L4, mitochondrial OS=Danio rerio OX=7955 GN=mrpl4 PE=1 SV=1
466	1	180512_uniprot_zebrafish	E7FGL4	52	35118	2	2	1	1	0.13	4565.34	0.00952237	Abhydrolase domain-containing 17Ab OS=Danio rerio OX=7955 GN=abhd17ab PE=4 SV=1
467	1	180512_uniprot_zebrafish	A0A140LGJ9	52	43278	2	2	1	1	0.1	4327.8	0.00902691	DnaJ (Hsp40) homolog, subfamily C, member 11b (Fragment) OS=Danio rerio OX=7955 GN=dnajc11b PE=4 SV=1
468	1	180512_uniprot_zebrafish	A1A5Z3	51	33453	2	2	2	2	0.29	9701.37	0.0202351	Elongation factor Ts, mitochondrial OS=Danio rerio OX=7955 GN=tsfm PE=2 SV=1
469	1	180512_uniprot_zebrafish	A0A0G2L0E2	51	53204	2	2	1	1	0.08	4256.32	0.00887782	Uncharacterized protein OS=Danio rerio OX=7955 GN=LOC100536643 PE=4 SV=1
470	1	180512_uniprot_zebrafish	Q6IQJ1	51	14775	1	1	1	1	0.33	4875.75	0.0101698	Tomm22 protein OS=Danio rerio OX=7955 GN=tomm22 PE=1 SV=1
471	1	180512_uniprot_zebrafish	B3DFP2	51	8644	2	2	1	1	0.6	5186.4	0.0108178	Ubiquinol-cytochrome-c reductase complex assembly factor 3 OS=Danio rerio OX=7955 GN=uqcc3 PE=3 SV=2
472	1	180512_uniprot_zebrafish	F1R2G5	51	32759	4	4	3	3	0.48	15724.3	0.0327977	Zgc:101569 OS=Danio rerio OX=7955 GN=zgc:101569 PE=1 SV=1
473	1	180512_uniprot_zebrafish	Q5BJB7	51	27867	2	2	1	1	0.16	4458.72	0.00929999	39S ribosomal protein L10, mitochondrial OS=Danio rerio OX=7955 GN=mrpl10 PE=2 SV=1
474	1	180512_uniprot_zebrafish	Q503D8	50	19048	1	1	1	1	0.25	4762	0.00993257	Thioredoxin domain-containing 12 (endoplasmic reticulum) OS=Danio rerio OX=7955 GN=txndc12 PE=1 SV=1
475	1	180512_uniprot_zebrafish	E7F2S4	50	88132	2	2	1	1	0.05	4406.6	0.00919127	Spastic paraplegia 7 OS=Danio rerio OX=7955 GN=spg7 PE=1 SV=1
476	1	180512_uniprot_zebrafish	E9QFP3	50	74267	1	1	1	1	0.06	4456.02	0.00929435	Aspartyl-tRNA synthetase 2, mitochondrial OS=Danio rerio OX=7955 GN=dars2 PE=1 SV=2
477	1	180512_uniprot_zebrafish	A0A0G2KEX1	50	21500	2	2	1	1	0.22	4730	0.00986582	ADP-ribosylation factor 4b OS=Danio rerio OX=7955 GN=arf4b PE=3 SV=1
478	1	180512_uniprot_zebrafish	A0A0A0VB08	50	35668	2	2	1	1	0.13	4636.84	0.00967151	NADH-ubiquinone oxidoreductase chain 1 OS=Danio rerio OX=7955 GN=ND1 PE=3 SV=1
479	1	180512_uniprot_zebrafish	A0A0R4IKF0	50	30121	2	2	1	1	0.15	4518.15	0.00942394	Apolipoprotein A-Ib OS=Danio rerio OX=7955 GN=apoa1b PE=1 SV=1
480	1	180512_uniprot_zebrafish	E7F1Z3	50	27227	1	1	1	1	0.17	4628.59	0.0096543	Si:ch211-175m2.5 OS=Danio rerio OX=7955 GN=si:ch211-175m2.5 PE=1 SV=1
481	1	180512_uniprot_zebrafish	A0A0R4IKN8	49	75998	3	3	1	1	0.06	4559.88	0.00951098	Pentatricopeptide repeat domain-containing protein 3, mitochondrial OS=Danio rerio OX=7955 GN=ptcd3 PE=1 SV=1
482	1	180512_uniprot_zebrafish	F1QK57	49	243464	2	2	1	1	0.02	4869.28	0.0101563	Tectorin alpha OS=Danio rerio OX=7955 GN=tecta PE=1 SV=2
483	1	180512_uniprot_zebrafish	Q6PBU7	49	15012	2	2	1	1	0.32	4803.84	0.0100198	Ubiquinol-cytochrome-c reductase complex assembly factor 2 OS=Danio rerio OX=7955 GN=uqcc2 PE=2 SV=1
484	1	180512_uniprot_zebrafish	Q68FN7	49	16962	1	1	1	1	0.28	4749.36	0.0099062	Succinate dehydrogenase [ubiquinone] cytochrome b small subunit B, mitochondrial OS=Danio rerio OX=7955 GN=sdhdb PE=2 SV=1
485	1	180512_uniprot_zebrafish	F1QWU4	49	18425	2	2	1	1	0.26	4790.5	0.00999201	Myosin, light chain 6, alkali, smooth muscle and non-muscle OS=Danio rerio OX=7955 GN=myl6 PE=1 SV=1
486	1	180512_uniprot_zebrafish	A0A0R4IBK9	49	96114	1	1	1	1	0.05	4805.7	0.0100237	V-type proton ATPase subunit a OS=Danio rerio OX=7955 GN=atp6v0a1a PE=1 SV=1
487	1	180512_uniprot_zebrafish	F1RDR2	48	45976	2	2	1	1	0.1	4597.6	0.00958966	Mitochondrial ribosomal protein S27 OS=Danio rerio OX=7955 GN=mrps27 PE=1 SV=1
488	1	180512_uniprot_zebrafish	B3DK37	48	85932	1	1	1	1	0.05	4296.6	0.00896184	Lipase maturation factor OS=Danio rerio OX=7955 GN=lmf2a PE=1 SV=1
489	1	180512_uniprot_zebrafish	A0A0G2KWP7	48	30949	1	1	1	1	0.15	4642.35	0.009683	Transaldolase OS=Danio rerio OX=7955 GN=taldo1 PE=1 SV=1
490	1	180512_uniprot_zebrafish	A0A0R4IQH8	48	57692	2	2	1	1	0.08	4615.36	0.0096267	Chaperonin-containing TCP1, subunit 6A (zeta 1) OS=Danio rerio OX=7955 GN=cct6a PE=1 SV=1
491	1	180512_uniprot_zebrafish	Q7ZUL8	48	21359	1	1	1	1	0.22	4698.98	0.00980112	Zgc:55558 OS=Danio rerio OX=7955 GN=zgc:55558 PE=1 SV=1
492	1	180512_uniprot_zebrafish	F1R0C4	48	34082	1	1	1	1	0.13	4430.66	0.00924146	Regulator of microtubule dynamics 1 OS=Danio rerio OX=7955 GN=rmdn1 PE=1 SV=1
493	1	180512_uniprot_zebrafish	Q1LWV7	48	49917	4	4	1	1	0.09	4492.53	0.00937051	TLD domain-containing protein 1 OS=Danio rerio OX=7955 GN=tldc1 PE=2 SV=1
494	1	180512_uniprot_zebrafish	Q502C1	47	18599	1	1	1	1	0.25	4649.75	0.00969844	28S ribosomal protein S24, mitochondrial OS=Danio rerio OX=7955 GN=mrps24 PE=2 SV=1
495	1	180512_uniprot_zebrafish	A0A1D5NSL0	47	49396	2	2	1	1	0.09	4445.64	0.0092727	Cancer susceptibility candidate 4 OS=Danio rerio OX=7955 GN=casc4 PE=1 SV=1
496	1	180512_uniprot_zebrafish	A0A0R4IR75	47	80094	2	2	1	1	0.05	4004.7	0.00835299	STT3A, subunit of the oligosaccharyltransferase complex (catalytic) OS=Danio rerio OX=7955 GN=stt3a PE=1 SV=1
497	1	180512_uniprot_zebrafish	Q1LXI5	47	15819	1	1	1	1	0.3	4745.7	0.00989857	39S ribosomal protein L54, mitochondrial OS=Danio rerio OX=7955 GN=mrpl54 PE=3 SV=2
498	1	180512_uniprot_zebrafish	A8WHP2	47	15694	2	2	1	1	0.71	11142.7	0.0232415	Zgc:171480 OS=Danio rerio OX=7955 GN=zgc:171480 PE=4 SV=1
499	1	180512_uniprot_zebrafish	F1R9P5	47	272309	1	1	1	1	0.02	5446.18	0.0113596	Filamin A, alpha (actin-binding protein 280) OS=Danio rerio OX=7955 GN=flna PE=1 SV=2
500	1	180512_uniprot_zebrafish	Q0P4B8	47	44200	3	3	1	1	0.1	4420	0.00921922	Zgc:153172 OS=Danio rerio OX=7955 GN=mrps9 PE=2 SV=1
501	1	180512_uniprot_zebrafish	B0S6H4	46	16611	2	2	1	1	0.29	4817.19	0.0100477	Proteolipid protein 2 OS=Danio rerio OX=7955 GN=plp2 PE=1 SV=1
502	1	180512_uniprot_zebrafish	F1Q4M2	46	32910	1	1	1	1	0.14	4607.4	0.0096101	Retinol dehydrogenase 12,-like OS=Danio rerio OX=7955 GN=rdh12l PE=1 SV=2
503	1	180512_uniprot_zebrafish	Q6PBM1	45	17366	2	2	1	1	0.27	4688.82	0.00977993	Glutaredoxin-related protein 5, mitochondrial OS=Danio rerio OX=7955 GN=glrx5 PE=2 SV=1
504	1	180512_uniprot_zebrafish	F6NNE5	45	21343	1	1	1	1	0.22	4695.46	0.00979378	Signal peptidase complex subunit 3 OS=Danio rerio OX=7955 GN=spcs3 PE=1 SV=1
505	1	180512_uniprot_zebrafish	A2BGN0	45	25882	2	2	1	1	0.18	4658.76	0.00971723	Methylmalonic aciduria (cobalamin deficiency) cblB type OS=Danio rerio OX=7955 GN=mmab PE=1 SV=1
506	1	180512_uniprot_zebrafish	A0A0R4IP18	45	12425	2	2	1	1	0.4	4970	0.0103664	Si:ch211-191j22.3 OS=Danio rerio OX=7955 GN=si:ch211-191j22.3 PE=1 SV=1
507	1	180512_uniprot_zebrafish	E7F889	44	29520	3	3	2	2	0.33	9741.6	0.020319	Mitochondrial ribosomal protein L45 OS=Danio rerio OX=7955 GN=mrpl45 PE=1 SV=2
508	1	180512_uniprot_zebrafish	A0A0H2UKF5	44	19702	1	1	1	1	0.24	4728.48	0.00986265	Mesoderm development candidate 2 OS=Danio rerio OX=7955 GN=mesd PE=1 SV=1
509	1	180512_uniprot_zebrafish	E9QJ05	44	9313	1	1	1	1	0.55	5122.15	0.0106838	Protein PET117 homolog, mitochondrial OS=Danio rerio OX=7955 GN=pet117 PE=3 SV=1
510	1	180512_uniprot_zebrafish	A0A0R4IX64	44	73446	2	2	2	2	0.12	8813.52	0.0183832	Si:ch73-132f6.5 OS=Danio rerio OX=7955 GN=si:ch73-132f6.5 PE=1 SV=1
511	1	180512_uniprot_zebrafish	Q6DH88	44	12271	2	2	1	1	0.4	4908.4	0.0102379	Cytochrome c oxidase assembly protein COX20, mitochondrial OS=Danio rerio OX=7955 GN=cox20 PE=3 SV=2
512	1	180512_uniprot_zebrafish	F1QZ92	44	18150	1	1	1	1	0.26	4719	0.00984288	Zgc:153675 (Fragment) OS=Danio rerio OX=7955 GN=zgc:153675 PE=1 SV=1
513	1	180512_uniprot_zebrafish	A5PN39	44	34547	2	2	1	1	0.13	4491.11	0.00936754	Crystallin, zeta (quinone reductase) OS=Danio rerio OX=7955 GN=cryz PE=1 SV=1
514	1	180512_uniprot_zebrafish	A0A0R4IC22	44	28241	2	2	1	1	0.16	4518.56	0.0094248	Raf-1 proto-oncogene, serine/threonine kinase a OS=Danio rerio OX=7955 GN=raf1a PE=1 SV=1
515	1	180512_uniprot_zebrafish	A0A0R4IIB7	44	56012	1	1	1	1	0.08	4480.96	0.00934637	Aldehyde dehydrogenase 5 family, member A1 (succinate-semialdehyde dehydrogenase) OS=Danio rerio OX=7955 GN=aldh5a1 PE=1 SV=1
516	1	180512_uniprot_zebrafish	F1R429	44	57950	2	2	2	2	0.16	9272	0.0193395	Lectin, mannose-binding, 1 (Fragment) OS=Danio rerio OX=7955 GN=lman1 PE=1 SV=1
517	1	180512_uniprot_zebrafish	B0V1J5	43	56648	1	1	1	1	0.08	4531.84	0.0094525	Checkpoint kinase 2 OS=Danio rerio OX=7955 GN=chek2 PE=1 SV=1
518	1	180512_uniprot_zebrafish	A0A0R4ISD1	43	27637	2	2	1	1	0.17	4698.29	0.00979968	Si:dkey-118j18.1 OS=Danio rerio OX=7955 GN=si:dkey-118j18.1 PE=1 SV=1
519	1	180512_uniprot_zebrafish	E7FFD0	43	181939	1	1	1	1	0.02	3638.78	0.00758976	Uncharacterized protein OS=Danio rerio OX=7955 PE=1 SV=1
520	1	180512_uniprot_zebrafish	F1R184	43	46129	2	2	2	2	0.2	9225.8	0.0192431	Thioredoxin domain-containing 5 OS=Danio rerio OX=7955 GN=txndc5 PE=1 SV=1
521	1	180512_uniprot_zebrafish	A0A0R4IA02	43	23915	1	1	1	1	0.19	4543.85	0.00947755	Mitochondrial ribosomal protein L21 OS=Danio rerio OX=7955 GN=mrpl21 PE=1 SV=1
522	1	180512_uniprot_zebrafish	E7F2L0	42	70798	1	1	1	1	0.06	4247.88	0.00886022	Erythrocyte membrane protein band 4.1-like 4A OS=Danio rerio OX=7955 GN=epb41l4a PE=4 SV=2
523	1	180512_uniprot_zebrafish	Q1LUY6	42	20631	1	1	1	1	0.23	4745.13	0.00989738	Ribosomal protein L4 (Fragment) OS=Danio rerio OX=7955 GN=rpl4 PE=4 SV=1
524	1	180512_uniprot_zebrafish	A0A0R4ISR8	42	29061	1	1	1	1	0.16	4649.76	0.00969846	Zgc:162297 OS=Danio rerio OX=7955 GN=zgc:162297 PE=1 SV=1
525	1	180512_uniprot_zebrafish	Q7ZV27	42	22806	3	3	1	1	0.2	4561.2	0.00951374	ATP synthase, H+ transporting, mitochondrial F0 complex, subunit s OS=Danio rerio OX=7955 GN=atp5s PE=1 SV=1
526	1	180512_uniprot_zebrafish	A0A0R4INZ2	42	78573	1	1	1	1	0.06	4714.38	0.00983324	Hydroxysteroid (17-beta) dehydrogenase 4 OS=Danio rerio OX=7955 GN=hsd17b4 PE=1 SV=1
527	1	180512_uniprot_zebrafish	B0S740	42	8728	1	1	1	1	0.6	5236.8	0.0109229	Cytochrome c oxidase assembly factor 5 OS=Danio rerio OX=7955 GN=coa5 PE=4 SV=1
528	1	180512_uniprot_zebrafish	B0JZB9	42	109751	1	1	1	1	0.04	4390.04	0.00915673	Sart3 protein OS=Danio rerio OX=7955 GN=sart3 PE=2 SV=1
529	1	180512_uniprot_zebrafish	Q6Q420	42	14830	1	1	1	1	0.32	4745.6	0.00989836	Ribosomal protein S15a OS=Danio rerio OX=7955 GN=rps15a PE=1 SV=1
530	1	180512_uniprot_zebrafish	Q1LVB6	42	21278	1	1	1	1	0.22	4681.16	0.00976395	Probable 28S ribosomal protein S10, mitochondrial OS=Danio rerio OX=7955 GN=mrps10 PE=1 SV=1
531	1	180512_uniprot_zebrafish	F1RBH3	41	25908	1	1	1	1	0.18	4663.44	0.00972699	MICOS complex subunit OS=Danio rerio OX=7955 GN=chchd6b PE=1 SV=1
532	1	180512_uniprot_zebrafish	R4GE87	41	27543	2	2	1	1	0.17	4682.31	0.00976635	Creatine kinase, brain b OS=Danio rerio OX=7955 GN=ckbb PE=1 SV=1
533	1	180512_uniprot_zebrafish	A0A0R4IWC0	41	125099	1	1	1	1	0.03	3752.97	0.00782793	Retinoblastoma-like 1 (p107) OS=Danio rerio OX=7955 GN=rbl1 PE=1 SV=1
534	1	180512_uniprot_zebrafish	F1QL31	41	32303	1	1	1	1	0.14	4522.42	0.00943285	Mitochondrial glycine transporter OS=Danio rerio OX=7955 GN=slc25a38b PE=3 SV=2
535	1	180512_uniprot_zebrafish	A0A0R4IFR6	41	33401	1	1	1	1	0.14	4676.14	0.00975348	39S ribosomal protein L15, mitochondrial OS=Danio rerio OX=7955 GN=mrpl15 PE=1 SV=1
536	1	180512_uniprot_zebrafish	A0A0R4IA18	40	33402	1	1	1	1	0.14	4676.28	0.00975377	Methyltransferase-like 17 (Fragment) OS=Danio rerio OX=7955 GN=mettl17 PE=1 SV=1
537	1	180512_uniprot_zebrafish	B2GQ99	40	32170	2	2	2	2	0.3	9651	0.02013	Pgam5 protein OS=Danio rerio OX=7955 GN=pgam5 PE=2 SV=1
538	1	180512_uniprot_zebrafish	Q6P5L5	40	21521	2	2	1	1	0.22	4734.62	0.00987546	NADH dehydrogenase [ubiquinone] 1 beta subcomplex subunit 8, mitochondrial OS=Danio rerio OX=7955 GN=ndufb8 PE=1 SV=1
539	1	180512_uniprot_zebrafish	E9QJP3	40	25312	2	2	1	1	0.18	4556.16	0.00950323	Si:dkey-90l23.1 OS=Danio rerio OX=7955 GN=si:dkey-90l23.1 PE=1 SV=1
540	1	180512_uniprot_zebrafish	A0A0R4IST0	39	57638	1	1	1	1	0.08	4611.04	0.00961769	Alpha-amylase OS=Danio rerio OX=7955 GN=zgc:66313 PE=1 SV=1
541	1	180512_uniprot_zebrafish	A0A0R4IDZ7	38	34091	2	2	2	2	0.28	9545.48	0.0199099	Pyruvate dehydrogenase complex, component X OS=Danio rerio OX=7955 GN=pdhx PE=1 SV=1
542	1	180512_uniprot_zebrafish	F1R1J3	38	11398	1	1	1	1	0.44	5015.12	0.0104605	Zgc:86599 (Fragment) OS=Danio rerio OX=7955 GN=zgc:86599 PE=1 SV=1
543	1	180512_uniprot_zebrafish	Q58EB0	38	13298	2	2	1	1	0.37	4920.26	0.0102627	Zgc:110843 OS=Danio rerio OX=7955 GN=zgc:110843 PE=1 SV=1
544	1	180512_uniprot_zebrafish	A0A0R4IBR9	38	60976	1	1	1	1	0.07	4268.32	0.00890285	Calpain 5a (Fragment) OS=Danio rerio OX=7955 GN=capn5a PE=1 SV=1
545	1	180512_uniprot_zebrafish	A2BEP0	37	48703	1	1	1	1	0.09	4383.27	0.00914261	Mitochondrial ribosomal protein S31 OS=Danio rerio OX=7955 GN=mrps31 PE=1 SV=1
546	1	180512_uniprot_zebrafish	F1QHK9	37	75115	1	1	1	1	0.06	4506.9	0.00940048	Myotubularin-related protein 7a OS=Danio rerio OX=7955 GN=mtmr7a PE=3 SV=1
547	1	180512_uniprot_zebrafish	A7MCJ5	37	16866	1	1	1	1	0.28	4722.48	0.00985014	Thy1 protein OS=Danio rerio OX=7955 GN=thy1 PE=2 SV=1
548	1	180512_uniprot_zebrafish	E7FCP7	37	107901	2	2	2	2	0.08	8632.08	0.0180048	Si:ch73-12o23.1 OS=Danio rerio OX=7955 GN=si:ch73-12o23.1 PE=1 SV=1
549	1	180512_uniprot_zebrafish	F1QJA4	37	17934	1	1	1	1	0.26	4662.84	0.00972574	Stress-induced phosphoprotein 1 (Fragment) OS=Danio rerio OX=7955 GN=stip1 PE=1 SV=2
550	1	180512_uniprot_zebrafish	Q1A5L3	37	156192	1	1	1	1	0.03	4685.76	0.00977354	Crumbs-like protein 1 OS=Danio rerio OX=7955 GN=crb1 PE=2 SV=1
551	1	180512_uniprot_zebrafish	Q7T390	37	36254	2	2	1	1	0.12	4350.48	0.00907422	Glycoprotein, synaptic 2 OS=Danio rerio OX=7955 GN=tecrb PE=1 SV=1
552	1	180512_uniprot_zebrafish	A0A096X788	37	50448	1	1	1	1	0.09	4540.32	0.00947019	Septin 7a OS=Danio rerio OX=7955 GN=sept7a PE=2 SV=1
553	1	180512_uniprot_zebrafish	F1R080	37	60919	1	1	1	1	0.07	4264.33	0.00889453	DEAD (Asp-Glu-Ala-Asp) box polypeptide 28 OS=Danio rerio OX=7955 GN=ddx28 PE=1 SV=1
554	1	180512_uniprot_zebrafish	B2GP62	37	15772	1	1	1	1	0.3	4731.6	0.00986916	60S ribosomal protein L27 OS=Danio rerio OX=7955 GN=rpl27 PE=2 SV=1
555	1	180512_uniprot_zebrafish	A7MCC7	37	27529	1	1	1	1	0.17	4679.93	0.00976138	Mrps18b protein OS=Danio rerio OX=7955 GN=mrps18b PE=2 SV=1
556	1	180512_uniprot_zebrafish	F1Q868	36	20731	1	1	1	1	0.23	4768.13	0.00994535	LETM1 domain-containing 1 (Fragment) OS=Danio rerio OX=7955 GN=letmd1 PE=1 SV=1
557	1	180512_uniprot_zebrafish	A0A0R4IV39	36	103083	1	1	1	1	0.04	4123.32	0.00860041	Catenin (cadherin-associated protein), delta 1 OS=Danio rerio OX=7955 GN=ctnnd1 PE=1 SV=1
558	1	180512_uniprot_zebrafish	B3DI21	36	33500	1	1	1	1	0.14	4690	0.00978239	Pyridoxal (pyridoxine, vitamin B6) phosphatase OS=Danio rerio OX=7955 GN=pdxp PE=1 SV=1
559	1	180512_uniprot_zebrafish	A2RRV4	36	66805	1	1	1	1	0.07	4676.35	0.00975392	Kelch-like 8 (Drosophila) OS=Danio rerio OX=7955 GN=klhl8 PE=1 SV=1
560	1	180512_uniprot_zebrafish	Q502J9	36	17601	1	1	1	1	0.27	4752.27	0.00991227	Mitochondrial ribosomal protein L30 OS=Danio rerio OX=7955 GN=mrpl30 PE=2 SV=1
561	1	180512_uniprot_zebrafish	B0S5Q2	36	18758	1	1	1	1	0.25	4689.5	0.00978135	Succinate dehydrogenase complex, subunit C, integral membrane protein OS=Danio rerio OX=7955 GN=sdhc PE=1 SV=1
562	1	180512_uniprot_zebrafish	F1Q4X5	36	190927	1	1	1	1	0.02	3818.54	0.0079647	Complement component 4 OS=Danio rerio OX=7955 GN=c4 PE=4 SV=1
563	1	180512_uniprot_zebrafish	A0A0R4ICD4	35	19693	1	1	1	1	0.24	4726.32	0.00985814	Mitochondrial ribosomal protein S28 OS=Danio rerio OX=7955 GN=mrps28 PE=1 SV=1
564	1	180512_uniprot_zebrafish	A0A0R4IIP6	35	11853	1	1	1	1	0.42	4978.26	0.0103836	40S ribosomal protein S18 OS=Danio rerio OX=7955 GN=rps18 PE=1 SV=1
565	1	180512_uniprot_zebrafish	A8E5F3	35	33039	1	1	1	1	0.14	4625.46	0.00964777	Glyoxalase domain-containing 4 OS=Danio rerio OX=7955 GN=glod4 PE=1 SV=1
566	1	180512_uniprot_zebrafish	F1QK92	35	32786	1	1	1	1	0.14	4590.04	0.00957389	Ubiquinol-cytochrome c reductase complex assembly factor 1 OS=Danio rerio OX=7955 GN=uqcc1 PE=1 SV=1
567	1	180512_uniprot_zebrafish	A0A0R4IZL6	35	44200	1	1	1	1	0.1	4420	0.00921922	Ras-related GTP-binding Cb OS=Danio rerio OX=7955 GN=rragcb PE=4 SV=1
568	1	180512_uniprot_zebrafish	A0A0R4IY54	35	58626	1	1	1	1	0.08	4690.08	0.00978256	Cysteinyl-tRNA synthetase 2, mitochondrial OS=Danio rerio OX=7955 GN=cars2 PE=1 SV=1
569	1	180512_uniprot_zebrafish	E9QEZ5	35	13672	1	1	1	1	0.36	4921.92	0.0102661	Mitochondrial ribosomal protein L34 OS=Danio rerio OX=7955 GN=mrpl34 PE=4 SV=1
570	1	180512_uniprot_zebrafish	Q6IMW6	35	17184	1	1	1	1	0.28	4811.52	0.0100359	Ribosomal protein S13 OS=Danio rerio OX=7955 GN=rps13 PE=1 SV=1
571	1	180512_uniprot_zebrafish	Q6YI49	34	24232	1	1	1	1	0.19	4604.08	0.00960318	Ubiquitin carboxyl-terminal hydrolase OS=Danio rerio OX=7955 GN=uchl1 PE=1 SV=1
572	1	180512_uniprot_zebrafish	F1R4N4	34	93466	1	1	1	1	0.05	4673.3	0.00974756	Si:dkey-19b23.11 OS=Danio rerio OX=7955 GN=si:dkey-19b23.11 PE=1 SV=1
573	1	180512_uniprot_zebrafish	F1QAH5	34	312170	1	1	1	1	0.01	3121.7	0.00651123	Crystallin beta-gamma domain-containing 1a OS=Danio rerio OX=7955 GN=aim1a PE=1 SV=2
574	1	180512_uniprot_zebrafish	A0A140LH37	34	30358	1	1	1	1	0.15	4553.7	0.00949809	Glutathione reductase (Fragment) OS=Danio rerio OX=7955 GN=gsr PE=1 SV=1
575	1	180512_uniprot_zebrafish	F1QPK1	34	230006	1	1	1	1	0.02	4600.12	0.00959492	Myoferlin OS=Danio rerio OX=7955 GN=myof PE=4 SV=2
576	1	180512_uniprot_zebrafish	Q7T251	34	2807	1	1	1	1	2.82	7915.74	0.0165106	Heart-type fatty acid-binding protein (Fragment) OS=Danio rerio OX=7955 GN=fabp3 PE=4 SV=1
577	1	180512_uniprot_zebrafish	Q6P119	33	10772	1	1	1	1	0.47	5062.84	0.0105601	NADH dehydrogenase (ubiquinone) 1 beta subcomplex, 3 OS=Danio rerio OX=7955 GN=ndufb3 PE=1 SV=1
578	1	180512_uniprot_zebrafish	F1R362	33	45971	1	1	1	1	0.1	4597.1	0.00958862	Ferrochelatase OS=Danio rerio OX=7955 GN=fech PE=1 SV=1
579	1	180512_uniprot_zebrafish	Q7ZUQ1	33	21292	1	1	1	1	0.22	4684.24	0.00977037	Cdc42l protein OS=Danio rerio OX=7955 GN=cdc42l PE=1 SV=1
580	1	180512_uniprot_zebrafish	F1QEF5	33	23916	1	1	1	1	0.19	4544.04	0.00947795	Mitochondrial ribosomal protein L48 OS=Danio rerio OX=7955 GN=mrpl48 PE=1 SV=1
581	1	180512_uniprot_zebrafish	B3DFK4	33	5897	1	1	1	1	0.97	5720.09	0.0119309	6.8 kDa mitochondrial proteolipid-like OS=Danio rerio OX=7955 GN=LOC557217 PE=1 SV=1
582	1	180512_uniprot_zebrafish	F1QHS6	33	225491	1	1	1	1	0.02	4509.82	0.00940657	von Willebrand factor (Fragment) OS=Danio rerio OX=7955 GN=vwf PE=1 SV=1
583	1	180512_uniprot_zebrafish	A0A0R4IT81	33	64645	1	1	1	1	0.07	4525.15	0.00943855	Zgc:152977 OS=Danio rerio OX=7955 GN=zgc:152977 PE=4 SV=1
584	1	180512_uniprot_zebrafish	Q6DHU0	32	54622	2	2	1	1	0.08	4369.76	0.00911443	Aldehyde dehydrogenase OS=Danio rerio OX=7955 GN=aldh3a2a PE=2 SV=1
585	1	180512_uniprot_zebrafish	A0A0G2KIS4	32	16778	1	1	1	1	0.28	4697.84	0.00979874	Uncharacterized protein OS=Danio rerio OX=7955 GN=LOC100537765 PE=4 SV=1
586	1	180512_uniprot_zebrafish	Q66I53	32	7287	2	2	1	1	0.74	5392.38	0.0112474	COX17 cytochrome c oxidase assembly homolog (S. cerevisiae) OS=Danio rerio OX=7955 GN=cox17 PE=2 SV=1
587	1	180512_uniprot_zebrafish	Q7ZUI4	32	12007	1	1	1	1	0.41	4922.87	0.0102681	Thioredoxin OS=Danio rerio OX=7955 GN=zgc:56493 PE=1 SV=1
588	1	180512_uniprot_zebrafish	A0A0R4IU14	32	111625	1	1	1	1	0.04	4465	0.00931308	Alpha-mannosidase OS=Danio rerio OX=7955 GN=man2b1 PE=1 SV=1
589	1	180512_uniprot_zebrafish	Q0P4B9	32	11284	1	1	1	1	0.44	4964.96	0.0103559	Mapk-regulated corepressor-interacting protein 1 OS=Danio rerio OX=7955 GN=mcrip1 PE=1 SV=1
590	1	180512_uniprot_zebrafish	F1QTF0	31	35836	1	1	1	1	0.13	4658.68	0.00971706	3-hydroxymethyl-3-methylglutaryl-CoA lyase OS=Danio rerio OX=7955 GN=hmgcl PE=4 SV=1
591	1	180512_uniprot_zebrafish	Q5XJ73	31	16921	1	1	1	1	0.28	4737.88	0.00988226	GLI pathogenesis-related 2,-like OS=Danio rerio OX=7955 GN=glipr2l PE=1 SV=1
592	1	180512_uniprot_zebrafish	F1Q7C4	31	16210	1	1	1	1	0.3	4863	0.0101432	Protein/nucleic acid deglycase DJ-1 (Fragment) OS=Danio rerio OX=7955 GN=park7 PE=1 SV=1
593	1	180512_uniprot_zebrafish	Q6DGJ6	31	21837	1	1	1	1	0.21	4585.77	0.00956499	Peroxiredoxin 2 OS=Danio rerio OX=7955 GN=prdx2 PE=1 SV=1
594	1	180512_uniprot_zebrafish	F1QUU4	31	60791	1	1	1	1	0.07	4255.37	0.00887584	Zona pellucida protein C OS=Danio rerio OX=7955 GN=zpcx PE=4 SV=1
595	1	180512_uniprot_zebrafish	X1WCQ0	31	23491	2	2	1	1	0.2	4698.2	0.00979949	Si:dkey-7j14.6 OS=Danio rerio OX=7955 GN=si:dkey-7j14.6 PE=4 SV=1
596	1	180512_uniprot_zebrafish	A8E5A6	30	30417	1	1	1	1	0.15	4562.55	0.00951655	Zgc:153540 protein OS=Danio rerio OX=7955 GN=iba57 PE=2 SV=1
597	1	180512_uniprot_zebrafish	Q6NYF0	30	32384	1	1	1	1	0.14	4533.76	0.0094565	Endoribonuclease LACTB2 OS=Danio rerio OX=7955 GN=lactb2 PE=2 SV=1
598	1	180512_uniprot_zebrafish	A0A0R4IDK6	30	45238	2	2	2	2	0.21	9499.98	0.019815	Nucleosome assembly protein 1-like 1 OS=Danio rerio OX=7955 GN=nap1l1 PE=1 SV=1
599	1	180512_uniprot_zebrafish	Q5TYR3	30	67882	1	1	1	1	0.07	4751.74	0.00991117	Si:dkey-174m14.3 OS=Danio rerio OX=7955 GN=si:dkey-174m14.3 PE=4 SV=1
600	1	180512_uniprot_zebrafish	Q6IVW2	30	78843	1	1	1	1	0.06	4730.58	0.00986703	IFT81 OS=Danio rerio OX=7955 GN=ift81 PE=2 SV=1
601	1	180512_uniprot_zebrafish	F1R9W9	30	61468	1	1	1	1	0.07	4302.76	0.00897468	Delta-1-pyrroline-5-carboxylate dehydrogenase, mitochondrial OS=Danio rerio OX=7955 GN=aldh4a1 PE=1 SV=3
602	1	180512_uniprot_zebrafish	F1QJ48	30	28408	1	1	1	1	0.16	4545.28	0.00948053	Mitochondrial ribosome recycling factor OS=Danio rerio OX=7955 GN=mrrf PE=1 SV=1
603	1	180512_uniprot_zebrafish	Q6DH29	30	24319	1	1	1	1	0.19	4620.61	0.00963766	Mitochondrial ribosomal protein S26 OS=Danio rerio OX=7955 GN=mrps26 PE=1 SV=1
604	1	180512_uniprot_zebrafish	A0A286YA73	29	56904	1	1	1	1	0.08	4552.32	0.00949522	Oviductal glycoprotein 1 OS=Danio rerio OX=7955 GN=ovgp1 PE=3 SV=1
605	1	180512_uniprot_zebrafish	Q6P131	29	18447	1	1	1	1	0.26	4796.22	0.0100039	Thioredoxin 2 OS=Danio rerio OX=7955 GN=txn2 PE=1 SV=1
606	1	180512_uniprot_zebrafish	Q7T3D9	29	33396	1	1	1	1	0.14	4675.44	0.00975202	Malate dehydrogenase OS=Danio rerio OX=7955 GN=mdh1aa PE=1 SV=1
607	1	180512_uniprot_zebrafish	Q7T2P6	29	21905	1	1	1	1	0.21	4600.05	0.00959477	Mitochondrial import inner membrane translocase subunit Tim23 OS=Danio rerio OX=7955 GN=timm23 PE=2 SV=1
608	1	180512_uniprot_zebrafish	A0A0A0VB12	29	51476	1	1	1	1	0.09	4632.84	0.00966316	NADH-ubiquinone oxidoreductase chain 4 OS=Danio rerio OX=7955 GN=ND4 PE=3 SV=1
609	1	180512_uniprot_zebrafish	Q499A2	29	17128	1	1	1	1	0.28	4795.84	0.0100031	Plasminogen receptor, C-terminal lysine transmembrane protein OS=Danio rerio OX=7955 GN=plgrkt PE=1 SV=1
610	1	180512_uniprot_zebrafish	A0A0R4IFI1	28	36667	1	1	1	1	0.12	4400.04	0.00917759	Zgc:165519 OS=Danio rerio OX=7955 GN=zgc:165519 PE=3 SV=1
611	1	180512_uniprot_zebrafish	Q4VBS4	28	37761	1	1	1	1	0.12	4531.32	0.00945141	Methionine aminopeptidase 1D, mitochondrial OS=Danio rerio OX=7955 GN=metap1d PE=2 SV=1
612	1	180512_uniprot_zebrafish	Q7T3F9	28	37733	1	1	1	1	0.12	4527.96	0.00944441	Mitochondrial ribosomal protein L39 OS=Danio rerio OX=7955 GN=mrpl39 PE=1 SV=1
613	1	180512_uniprot_zebrafish	X1WBM1	28	12717	1	1	1	1	0.39	4959.63	0.0103448	ClpB homolog, mitochondrial AAA ATPase chaperonin (Fragment) OS=Danio rerio OX=7955 GN=clpb PE=4 SV=1
614	1	180512_uniprot_zebrafish	A9JRX9	27	77869	1	1	1	1	0.06	4672.14	0.00974514	Nitric oxide-associated 1 OS=Danio rerio OX=7955 GN=noa1 PE=1 SV=1
615	1	180512_uniprot_zebrafish	A0AUR4	27	74476	1	1	1	1	0.06	4468.56	0.00932051	Si:dkeyp-50f7.2 protein (Fragment) OS=Danio rerio OX=7955 GN=si:dkeyp-50f7.2 PE=2 SV=1
616	1	180512_uniprot_zebrafish	Q6PBK1	27	16359	1	1	1	1	0.29	4744.11	0.00989525	Coiled-coil domain-containing protein 58 OS=Danio rerio OX=7955 GN=ccdc58 PE=2 SV=2
617	1	180512_uniprot_zebrafish	A0A0J9YJ53	27	22093	1	1	1	1	0.21	4639.53	0.00967712	NAD(P)-dependent steroid dehydrogenase-like (Fragment) OS=Danio rerio OX=7955 GN=nsdhl PE=1 SV=3
618	1	180512_uniprot_zebrafish	Q1MTD4	27	27834	1	1	1	1	0.16	4453.44	0.00928897	Uncharacterized protein C18orf19 homolog A OS=Danio rerio OX=7955 GN=si:ch211-105d11.2 PE=2 SV=1
619	1	180512_uniprot_zebrafish	A0A1D5NT05	26	44587	1	1	1	1	0.1	4458.7	0.00929994	Methyltransferase-like 15 OS=Danio rerio OX=7955 GN=mettl15 PE=1 SV=1
620	1	180512_uniprot_zebrafish	Q6PH57	25	37262	1	1	1	1	0.12	4471.44	0.00932652	Guanine nucleotide-binding protein G(I)/G(S)/G(T) subunit beta-1 OS=Danio rerio OX=7955 GN=gnb1 PE=2 SV=1
621	1	180512_uniprot_zebrafish	F1RA21	25	16274	1	1	1	1	0.29	4719.46	0.00984384	Mitochondrial ribosomal protein L27 OS=Danio rerio OX=7955 GN=mrpl27 PE=1 SV=1
622	1	180512_uniprot_zebrafish	F1R1X3	25	39662	1	1	1	1	0.11	4362.82	0.00909996	Paraoxonase 3, tandem duplicate 2 OS=Danio rerio OX=7955 GN=pon3.2 PE=1 SV=1
623	1	180512_uniprot_zebrafish	Q1LUQ3	25	50734	1	1	1	1	0.09	4566.06	0.00952388	Mitochondrial import inner membrane translocase subunit TIM44 OS=Danio rerio OX=7955 GN=timm44 PE=3 SV=1
624	1	180512_uniprot_zebrafish	E7FBZ6	25	17605	1	1	1	1	0.27	4753.35	0.00991452	Late endosomal/lysosomal adaptor, MAPK and MTOR activator 1 OS=Danio rerio OX=7955 GN=lamtor1 PE=1 SV=2
625	1	180512_uniprot_zebrafish	F1QDN6	24	41767	1	1	1	1	0.11	4594.37	0.00958292	1-acylglycerol-3-phosphate O-acyltransferase 5 (lysophosphatidic acid acyltransferase, epsilon) OS=Danio rerio OX=7955 GN=agpat5 PE=1 SV=1
626	1	180512_uniprot_zebrafish	Q6DC46	23	55471	1	1	1	1	0.08	4437.68	0.0092561	Ectonucleoside triphosphate diphosphohydrolase 1 OS=Danio rerio OX=7955 GN=entpd1 PE=2 SV=1
627	1	180512_uniprot_zebrafish	A0A0R4IH56	23	145152	1	1	1	1	0.03	4354.56	0.00908273	Lysine (K)-specific demethylase 2Aa OS=Danio rerio OX=7955 GN=kdm2aa PE=1 SV=1
628	1	180512_uniprot_zebrafish	E7F9F2	23	55176	1	1	1	1	0.08	4414.08	0.00920688	Transmembrane protein 104 OS=Danio rerio OX=7955 GN=tmem104 PE=4 SV=2
629	1	180512_uniprot_zebrafish	A0A0R4IVE7	23	140931	1	1	1	1	0.03	4227.93	0.0088186	ATP-binding cassette, sub-family B (MDR/TAP), member 11b OS=Danio rerio OX=7955 GN=abcb11b PE=1 SV=1
630	1	180512_uniprot_zebrafish	F1QEQ5	22	195396	1	1	1	1	0.02	3907.92	0.00815113	Bromodomain and WD repeat domain-containing 3 OS=Danio rerio OX=7955 GN=brwd3 PE=4 SV=3
631	1	180512_uniprot_zebrafish	A0A286YAF6	22	413395	1	1	1	1	0.01	4133.95	0.00862258	Apolipoprotein Bb, tandem duplicate 1 OS=Danio rerio OX=7955 GN=apobb.1 PE=1 SV=1
632	1	180512_uniprot_zebrafish	Q8JHJ1	22	14421	1	1	1	1	0.34	4903.14	0.010227	60S ribosomal protein L35 OS=Danio rerio OX=7955 GN=rpl35 PE=2 SV=3
633	1	180512_uniprot_zebrafish	F1Q695	22	41403	1	1	1	1	0.11	4554.33	0.00949941	Solute carrier family 43 (amino acid system L transporter), member 1a OS=Danio rerio OX=7955 GN=slc43a1a PE=1 SV=1
634	1	180512_uniprot_zebrafish	A0A0R4IGB0	21	59624	1	1	1	1	0.07	4173.68	0.00870545	Rho guanine nucleotide exchange factor (GEF) 15 (Fragment) OS=Danio rerio OX=7955 GN=arhgef15 PE=4 SV=1
635	1	180512_uniprot_zebrafish	Q6P6E7	21	13281	1	1	1	1	0.37	4913.97	0.0102495	Ribosomal protein S20 OS=Danio rerio OX=7955 GN=rps20 PE=2 SV=1
636	1	180512_uniprot_zebrafish	F1R394	21	82845	1	1	1	1	0.05	4142.25	0.00863989	Zinc finger protein 438 OS=Danio rerio OX=7955 GN=znf438 PE=4 SV=1
637	1	180512_uniprot_zebrafish	E7FCP5	20	96321	1	1	1	1	0.05	4816.05	0.0100453	Janus kinase and microtubule-interacting protein 2 OS=Danio rerio OX=7955 GN=jakmip2 PE=4 SV=2
638	1	180512_uniprot_zebrafish	Q0P499	20	56988	1	1	1	1	0.08	4559.04	0.00950923	Probable glutamate--tRNA ligase, mitochondrial OS=Danio rerio OX=7955 GN=ears2 PE=2 SV=1
639	1	180512_uniprot_zebrafish	A0A0B5JS68	20	72538	1	1	1	1	0.06	4352.28	0.00907797	Kal1a (Fragment) OS=Danio rerio OX=7955 GN=anos1a PE=2 SV=1
									sum of empai =		4.79433e+07	100

## Sheet: 32-ND
List of proteins identified in non-deyolked 32-cell stage embryos
Family	Member	Database	Accession	Score	Mass	Num. of matches	Num. of significant matches	Num. of sequences	Num. of significant sequences	emPAI	mwXEmpai	Protein Content (%)	Description
1	1	180512_uniprot_zebrafish	Q1LWN2	302032	149140	7398	7398	100	100	62.91	9.3824e+06	11.2243	Vitellogenin 1 OS=Danio rerio OX=7955 GN=vtg1 PE=1 SV=1
1	2	180512_uniprot_zebrafish	F1QHH9	254868	148612	6273	6273	92	92	53.61	7.96709e+06	9.53114	Vitellogenin 5 OS=Danio rerio OX=7955 GN=vtg5 PE=1 SV=2
1	3	180512_uniprot_zebrafish	Q8JH37	254521	127954	6215	6215	84	84	57.88	7.40598e+06	8.85987	Vitellogenin 1 (Fragment) OS=Danio rerio OX=7955 GN=vtg1 PE=2 SV=1
1	4	180512_uniprot_zebrafish	Q4QRF3	234876	148868	5841	5841	90	90	44.69	6.65291e+06	7.95897	Vitellogenin 5 OS=Danio rerio OX=7955 GN=vtg5 PE=2 SV=1
1	5	180512_uniprot_zebrafish	Q90YN8	231615	149453	6385	6385	96	96	54.05	8.07793e+06	9.66375	Vitellogenin 1 OS=Danio rerio OX=7955 GN=vtg1 PE=2 SV=1
1	6	180512_uniprot_zebrafish	F1Q7L0	216040	149254	5831	5831	91	91	44.18	6.59404e+06	7.88854	Vitellogenin 4 (Fragment) OS=Danio rerio OX=7955 GN=vtg4 PE=1 SV=1
1	7	180512_uniprot_zebrafish	F1RBA0	215991	148738	5814	5814	93	93	50.41	7.49788e+06	8.96982	Vitellogenin 4 OS=Danio rerio OX=7955 GN=vtg4 PE=1 SV=2
1	8	180512_uniprot_zebrafish	F1R2T3	206013	148896	5382	5382	89	89	35.31	5.25752e+06	6.28964	Vitellogenin 7 OS=Danio rerio OX=7955 GN=vtg7 PE=1 SV=1
1	9	180512_uniprot_zebrafish	E9QFD8	205569	149204	5685	5685	96	96	55.99	8.35393e+06	9.99392	Vitellogenin 4 OS=Danio rerio OX=7955 GN=vtg4 PE=1 SV=2
1	10	180512_uniprot_zebrafish	F1QV15	195292	149920	5576	5576	92	92	46.03	6.90082e+06	8.25554	Vitellogenin 6 (Fragment) OS=Danio rerio OX=7955 GN=vtg6 PE=1 SV=1
1	11	180512_uniprot_zebrafish	Q1MTC4	119446	179783	3091	3091	83	83	11.46	2.06031e+06	2.46478	Vitellogenin 2 OS=Danio rerio OX=7955 GN=vtg2 PE=1 SV=1
1	12	180512_uniprot_zebrafish	Q504J4	30329	36409	998	998	27	27	57.83	2.10553e+06	2.51888	Vtg1 protein OS=Danio rerio OX=7955 GN=vtg1 PE=2 SV=1
2	1	180512_uniprot_zebrafish	F1QPC0	7269	140672	225	225	38	38	3.3	464218	0.55535	Vitellogenin 3, phosvitinless (Fragment) OS=Danio rerio OX=7955 GN=vtg3 PE=1 SV=2
2	2	180512_uniprot_zebrafish	Q9DFT9	7142	139508	223	223	37	37	3.22	449216	0.537403	Vitellogenin 3 (Fragment) OS=Danio rerio OX=7955 GN=vtg3 PE=2 SV=1
2	3	180512_uniprot_zebrafish	Q0P421	3486	60280	110	110	17	17	3.11	187471	0.224274	Vtg3 protein (Fragment) OS=Danio rerio OX=7955 GN=vtg3 PE=2 SV=1
3	1	180512_uniprot_zebrafish	Q7T334	1977	35398	49	49	9	9	2.31	81769.4	0.0978218	Malate dehydrogenase OS=Danio rerio OX=7955 GN=mdh2 PE=1 SV=1
4	1	180512_uniprot_zebrafish	E7FFZ3	1476	158263	47	47	13	13	0.46	72801	0.0870928	Si:dkey-46g23.2 OS=Danio rerio OX=7955 GN=si:dkey-46g23.2 PE=1 SV=2
4	2	180512_uniprot_zebrafish	A8WFS5	1331	158796	43	43	12	12	0.42	66694.3	0.0797873	Zgc:171445 protein OS=Danio rerio OX=7955 GN=zgc:171445 PE=2 SV=1
4	3	180512_uniprot_zebrafish	E7F3L3	1288	159309	38	38	13	13	0.46	73282.1	0.0876684	Zgc:171446 OS=Danio rerio OX=7955 GN=zgc:171446 PE=1 SV=1
4	4	180512_uniprot_zebrafish	F1QF63	1147	157943	27	27	10	10	0.31	48962.3	0.0585743	Zgc:165518 OS=Danio rerio OX=7955 GN=zgc:165518 PE=1 SV=1
4	5	180512_uniprot_zebrafish	A0A0R4IPE2	628	160022	19	19	6	6	0.21	33604.6	0.0402017	Si:dkey-46g23.5 OS=Danio rerio OX=7955 GN=si:dkey-46g23.5 PE=1 SV=1
4	6	180512_uniprot_zebrafish	A8KB10	262	86559	13	13	5	5	0.28	24236.5	0.0289945	Zgc:171426 protein OS=Danio rerio OX=7955 GN=zgc:171426 PE=2 SV=1
5	1	180512_uniprot_zebrafish	A0A0R4IGI1	1316	36076	33	33	6	6	1.28	46177.3	0.0552425	Glyceraldehyde-3-phosphate dehydrogenase OS=Danio rerio OX=7955 GN=gapdh PE=1 SV=1
6	1	180512_uniprot_zebrafish	Q7ZVF9	1290	41726	37	37	8	8	1.77	73855	0.0883538	Actin, cytoplasmic 2 OS=Danio rerio OX=7955 GN=actbb PE=2 SV=2
6	2	180512_uniprot_zebrafish	A0A0R4IBT5	789	42133	24	24	5	5	0.83	34970.4	0.0418356	Uncharacterized protein OS=Danio rerio OX=7955 GN=actc1c PE=1 SV=1
7	1	180512_uniprot_zebrafish	A8WGC6	1232	55096	37	37	14	14	2.19	120660	0.144348	ATP synthase subunit beta OS=Danio rerio OX=7955 GN=atp5f1b PE=1 SV=1
8	1	180512_uniprot_zebrafish	Q08BA1	1087	59707	29	29	11	11	1.19	71051.3	0.0849997	ATP synthase subunit alpha OS=Danio rerio OX=7955 GN=atp5fa1 PE=1 SV=1
9	1	180512_uniprot_zebrafish	Q7ZW01	1051	49769	34	34	9	9	2.31	114966	0.137536	Tubulin beta chain OS=Danio rerio OX=7955 GN=zgc:55461 PE=2 SV=1
9	2	180512_uniprot_zebrafish	A0A0R4IPH2	1030	49757	32	32	8	8	2.04	101504	0.121431	Tubulin beta chain OS=Danio rerio OX=7955 GN=tubb2b PE=1 SV=1
9	3	180512_uniprot_zebrafish	Q6PE34	400	49603	16	16	7	7	1.16	57539.5	0.0688353	Tubulin beta chain OS=Danio rerio OX=7955 GN=zgc:65894 PE=1 SV=1
10	1	180512_uniprot_zebrafish	A7E2K2	982	16496	27	27	3	3	1.13	18640.5	0.0222999	Si:ch211-154a22.8 protein OS=Danio rerio OX=7955 GN=si:ch211-154a22.8 PE=2 SV=1
10	2	180512_uniprot_zebrafish	A7E2J3	908	17064	24	24	2	2	0.63	10750.3	0.0128608	Si:ch211-226h8.14 protein OS=Danio rerio OX=7955 GN=si:ch211-226h8.14 PE=2 SV=1
10	3	180512_uniprot_zebrafish	A0A0R4IZT9	810	16293	20	20	2	2	0.67	10916.3	0.0130593	Zgc:172218 OS=Danio rerio OX=7955 GN=zgc:172218 PE=4 SV=1
10	4	180512_uniprot_zebrafish	Q7SXG7	753	66289	20	20	2	2	0.14	9280.46	0.0111023	Brd7 protein OS=Danio rerio OX=7955 GN=brd7 PE=2 SV=1
10	5	180512_uniprot_zebrafish	A0A0N4SUF7	695	16646	18	18	2	2	0.65	10819.9	0.012944	Si:ch211-226h8.4 OS=Danio rerio OX=7955 GN=si:ch211-226h8.4 PE=1 SV=1
10	6	180512_uniprot_zebrafish	A7MBW0	498	16448	16	16	3	3	1.14	18750.7	0.0224317	Zgc:171717 protein OS=Danio rerio OX=7955 GN=zgc:171717 PE=2 SV=1
11	1	180512_uniprot_zebrafish	A8KB38	967	27756	18	18	5	5	1.49	41356.4	0.0494753	Zgc:171517 protein OS=Danio rerio OX=7955 GN=zgc:171517 PE=2 SV=1
11	2	180512_uniprot_zebrafish	A5JET5	853	23416	19	19	6	6	2.52	59008.3	0.0705925	Dihydropteridine reductase Bb (Fragment) OS=Danio rerio OX=7955 GN=qdprb2 PE=2 SV=1
11	3	180512_uniprot_zebrafish	A0A0R4IAI6	723	27474	16	16	5	5	1.51	41485.7	0.04963	Quinoid dihydropteridine reductase b2 OS=Danio rerio OX=7955 GN=qdprb2 PE=1 SV=1
12	1	180512_uniprot_zebrafish	Q6TGS5	960	50182	25	25	9	9	1.14	57207.5	0.0684381	Tubulin alpha chain OS=Danio rerio OX=7955 GN=tuba4l PE=1 SV=1
12	2	180512_uniprot_zebrafish	A0A286YB28	439	49998	13	13	5	5	0.53	26498.9	0.031701	Tubulin alpha chain OS=Danio rerio OX=7955 GN=tuba8l4 PE=1 SV=1
13	1	180512_uniprot_zebrafish	A0A286Y9U1	873	68143	24	24	9	9	0.76	51788.7	0.0619555	Retinol saturase (all-trans-retinol 13,14-reductase)-like OS=Danio rerio OX=7955 GN=retsatl PE=1 SV=1
14	1	180512_uniprot_zebrafish	Q6TH14	698	47442	22	22	7	7	1.05	49814.1	0.0595933	Enolase 1, (Alpha) OS=Danio rerio OX=7955 GN=eno3 PE=1 SV=1
15	1	180512_uniprot_zebrafish	A0A0R4IA33	652	48265	24	24	5	5	0.7	33785.5	0.0404181	Pepsinogen 3, group I (pepsinogen A) OS=Danio rerio OX=7955 PE=1 SV=1
16	1	180512_uniprot_zebrafish	A3KQ79	631	25310	18	18	4	4	0.95	24044.5	0.0287648	Si:dkeyp-46h3.2 OS=Danio rerio OX=7955 GN=si:dkeyp-46h3.2 PE=1 SV=1
16	2	180512_uniprot_zebrafish	A3KQ78	499	25274	14	14	3	3	0.65	16428.1	0.0196532	Si:dkeyp-46h3.3 OS=Danio rerio OX=7955 GN=si:dkeyp-46h3.3 PE=4 SV=1
17	1	180512_uniprot_zebrafish	Q6P3L3	558	71946	28	28	8	8	0.7	50362.2	0.060249	Heat shock protein 5 OS=Danio rerio OX=7955 GN=hspa5 PE=1 SV=1
18	1	180512_uniprot_zebrafish	Q6TH32	544	18759	11	11	2	2	0.56	10505	0.0125673	Cofilin 1 OS=Danio rerio OX=7955 GN=cfl1 PE=1 SV=1
19	1	180512_uniprot_zebrafish	A9JRE3	531	24943	31	31	6	6	2.26	56371.2	0.0674376	Pentaxin OS=Danio rerio OX=7955 GN=zgc:172225 PE=2 SV=1
19	2	180512_uniprot_zebrafish	F6P334	484	25023	28	28	5	5	1.75	43790.2	0.0523869	Pentaxin OS=Danio rerio OX=7955 GN=crp2 PE=1 SV=1
20	1	180512_uniprot_zebrafish	Q6P5J4	519	19460	15	15	2	2	0.54	10508.4	0.0125713	Peptidyl-prolyl cis-trans isomerase (Fragment) OS=Danio rerio OX=7955 GN=ppiaa PE=2 SV=1
20	2	180512_uniprot_zebrafish	Q6PC65	357	19358	10	10	2	2	0.54	10453.3	0.0125055	Peptidyl-prolyl cis-trans isomerase (Fragment) OS=Danio rerio OX=7955 GN=ppiaa PE=2 SV=1
21	1	180512_uniprot_zebrafish	H0WEB6	495	15635	13	13	3	3	1.22	19074.7	0.0228193	Si:dkeyp-98a7.7 (Fragment) OS=Danio rerio OX=7955 GN=si:dkeyp-98a7.7 PE=4 SV=1
21	2	180512_uniprot_zebrafish	A8WG29	456	14765	11	11	3	3	1.33	19637.5	0.0234926	LOC561392 protein OS=Danio rerio OX=7955 GN=LOC561392 PE=2 SV=1
21	3	180512_uniprot_zebrafish	E9QCA5	88	14750	4	4	3	3	1.33	19617.5	0.0234687	Si:dkeyp-98a7.3 OS=Danio rerio OX=7955 GN=si:dkeyp-98a7.3 PE=1 SV=1
22	1	180512_uniprot_zebrafish	A0A286YAP4	491	93497	15	15	4	4	0.2	18699.4	0.0223704	Heat shock protein 90, beta (grp94), member 1 OS=Danio rerio OX=7955 GN=hsp90b1 PE=1 SV=1
23	1	180512_uniprot_zebrafish	Q6DGJ6	480	21837	14	14	4	4	1.62	35375.9	0.0423207	Peroxiredoxin 2 OS=Danio rerio OX=7955 GN=prdx2 PE=1 SV=1
24	1	180512_uniprot_zebrafish	A0A286YAB0	428	68641	9	9	4	4	0.28	19219.5	0.0229925	Transketolase b OS=Danio rerio OX=7955 GN=tktb PE=1 SV=1
25	1	180512_uniprot_zebrafish	A0A0R4IMF8	414	71166	16	16	6	6	0.43	30601.4	0.0366089	Heat shock cognate 71 kDa protein OS=Danio rerio OX=7955 GN=hspa8 PE=1 SV=1
26	1	180512_uniprot_zebrafish	F1RBS6	408	17251	19	19	6	6	4.48	77284.5	0.0924565	Nucleoside diphosphate kinase OS=Danio rerio OX=7955 GN=nme2b.1 PE=1 SV=1
27	1	180512_uniprot_zebrafish	A2CG95	400	46321	13	13	7	7	0.9	41688.9	0.049873	Acyl-CoA dehydrogenase medium chain OS=Danio rerio OX=7955 GN=acadm PE=1 SV=1
28	1	180512_uniprot_zebrafish	A0A140LFS0	399	17268	6	6	2	2	0.62	10706.2	0.0128079	Si:dkey-241l7.2 OS=Danio rerio OX=7955 GN=si:dkey-241l7.2 PE=1 SV=1
28	2	180512_uniprot_zebrafish	A7E2J4	117	17252	4	4	2	2	0.63	10868.8	0.0130024	Zgc:171670 protein OS=Danio rerio OX=7955 GN=si:dkey-241l7.4 PE=2 SV=1
29	1	180512_uniprot_zebrafish	Q90WA5	390	47978	12	12	3	3	0.3	14393.4	0.017219	Protein disulfide isomerase family A, member 6 OS=Danio rerio OX=7955 GN=pdia6 PE=1 SV=1
30	1	180512_uniprot_zebrafish	A0A286Y9Q9	369	15738	10	10	2	2	0.7	11016.6	0.0131793	Si:ch211-12h2.6 OS=Danio rerio OX=7955 GN=si:ch211-12h2.6 PE=4 SV=1
31	1	180512_uniprot_zebrafish	A3KH13	369	10780	13	13	3	3	5.78	62308.4	0.0745404	Protein S100 OS=Danio rerio OX=7955 GN=s100a1 PE=1 SV=1
32	1	180512_uniprot_zebrafish	A0A286Y8X9	363	94992	15	15	7	7	0.37	35147	0.0420469	Eukaryotic translation elongation factor 2b OS=Danio rerio OX=7955 GN=eef2b PE=1 SV=1
33	1	180512_uniprot_zebrafish	O57521	361	83305	17	17	7	7	0.51	42485.6	0.0508261	Heat shock protein HSP 90-beta OS=Danio rerio OX=7955 GN=hsp90ab1 PE=1 SV=2
34	1	180512_uniprot_zebrafish	Q6PBZ1	358	29992	7	7	2	2	0.33	9897.36	0.0118403	Ribosomal protein L7a OS=Danio rerio OX=7955 GN=rpl7a PE=1 SV=1
35	1	180512_uniprot_zebrafish	Q7ZU99	348	89368	13	13	6	6	0.33	29491.4	0.035281	Transitional endoplasmic reticulum ATPase OS=Danio rerio OX=7955 GN=vcp PE=1 SV=1
36	1	180512_uniprot_zebrafish	F1QC84	343	80838	5	5	1	1	0.05	4041.9	0.00483538	Coagulation factor XIII, A1 polypeptide a, tandem duplicate 1 OS=Danio rerio OX=7955 GN=f13a1a.1 PE=4 SV=1
37	1	180512_uniprot_zebrafish	F6NLI6	318	22870	12	12	4	4	1.09	24928.3	0.0298221	Peptidyl-prolyl cis-trans isomerase OS=Danio rerio OX=7955 GN=ppib PE=1 SV=1
38	1	180512_uniprot_zebrafish	A0A0R4IMS3	312	17872	10	10	2	2	0.6	10723.2	0.0128283	60S ribosomal protein L24 OS=Danio rerio OX=7955 GN=rpl24 PE=1 SV=1
39	1	180512_uniprot_zebrafish	B2GNT1	296	33991	7	7	2	2	0.45	15296	0.0182988	40S ribosomal protein SA OS=Danio rerio OX=7955 GN=rpsa PE=2 SV=1
40	1	180512_uniprot_zebrafish	A0A286Y8I6	293	202131	12	12	2	2	0.04	8085.24	0.00967248	Si:ch73-160p18.3 OS=Danio rerio OX=7955 GN=si:ch73-160p18.3 PE=1 SV=1
41	1	180512_uniprot_zebrafish	B3DFJ9	288	17407	7	7	1	1	0.27	4699.89	0.00562254	Si:ch211-125e6.12 protein OS=Danio rerio OX=7955 GN=si:ch211-125e6.13 PE=1 SV=1
42	1	180512_uniprot_zebrafish	Q7ZU04	284	42888	9	9	4	4	0.64	27448.3	0.0328368	Creatine kinase, brain b OS=Danio rerio OX=7955 GN=ckbb PE=2 SV=1
43	1	180512_uniprot_zebrafish	Q6TLG8	282	26862	12	12	6	6	1.57	42173.3	0.0504526	Ribosomal protein S3 OS=Danio rerio OX=7955 GN=rps3 PE=1 SV=1
44	1	180512_uniprot_zebrafish	Q6IQI6	276	20364	5	5	1	1	0.23	4683.72	0.0056032	60S ribosomal protein L11 OS=Danio rerio OX=7955 GN=rpl11 PE=1 SV=1
45	1	180512_uniprot_zebrafish	A0A0R4IDW2	270	37160	8	8	4	4	0.58	21552.8	0.0257839	Glycogenin 1a OS=Danio rerio OX=7955 GN=gyg1a PE=1 SV=1
46	1	180512_uniprot_zebrafish	A4IGC8	260	85323	13	13	5	5	0.28	23890.4	0.0285805	Delta-1-pyrroline-5-carboxylate synthase OS=Danio rerio OX=7955 GN=aldh18a1 PE=1 SV=1
47	1	180512_uniprot_zebrafish	Q0P4A5	248	19942	4	4	1	1	0.23	4586.66	0.00548708	Npm2 protein (Fragment) OS=Danio rerio OX=7955 GN=npm2b PE=2 SV=1
48	1	180512_uniprot_zebrafish	Q6PC53	243	17478	7	7	1	1	0.27	4719.06	0.00564548	Peptidyl-prolyl cis-trans isomerase OS=Danio rerio OX=7955 GN=ppiab PE=1 SV=1
49	1	180512_uniprot_zebrafish	Q9PVK4	238	36224	11	11	4	4	0.8	28979.2	0.0346682	L-lactate dehydrogenase B-A chain OS=Danio rerio OX=7955 GN=ldhba PE=2 SV=4
50	1	180512_uniprot_zebrafish	Q6DRN7	226	16230	7	7	2	2	0.67	10874.1	0.0130088	60S ribosomal protein L14 OS=Danio rerio OX=7955 GN=rpl14 PE=2 SV=1
51	1	180512_uniprot_zebrafish	E7F6Q4	225	32561	8	8	2	2	0.48	15629.3	0.0186975	Si:dkey-152b24.6 OS=Danio rerio OX=7955 GN=si:dkey-152b24.6 PE=1 SV=1
52	1	180512_uniprot_zebrafish	A0A0R4IDK6	220	45238	9	9	3	3	0.46	20809.5	0.0248947	Nucleosome assembly protein 1-like 1 OS=Danio rerio OX=7955 GN=nap1l1 PE=1 SV=1
53	1	180512_uniprot_zebrafish	F1QFC0	212	73906	8	8	3	3	0.19	14042.1	0.0167988	Heat shock protein 9 OS=Danio rerio OX=7955 GN=hspa9 PE=1 SV=1
54	1	180512_uniprot_zebrafish	A0A0R4IPV5	211	56971	10	10	6	6	0.57	32473.5	0.0388485	Protein disulfide-isomerase OS=Danio rerio OX=7955 GN=p4hb PE=1 SV=1
55	1	180512_uniprot_zebrafish	Q1LWH1	211	16346	8	8	3	3	1.16	18961.4	0.0226837	Ribosomal protein S16 OS=Danio rerio OX=7955 GN=rps16 PE=1 SV=1
56	1	180512_uniprot_zebrafish	Q1RMB1	208	28173	9	9	3	3	0.57	16058.6	0.0192111	Zgc:136254 OS=Danio rerio OX=7955 GN=zgc:136254 PE=2 SV=1
56	2	180512_uniprot_zebrafish	A2RRW1	160	28083	8	8	3	3	0.57	16007.3	0.0191498	Zgc:158494 protein OS=Danio rerio OX=7955 GN=zgc:158494 PE=2 SV=1
57	1	180512_uniprot_zebrafish	E7F650	208	18135	5	5	1	1	0.26	4715.1	0.00564074	Avidin OS=Danio rerio OX=7955 GN=avd PE=1 SV=1
58	1	180512_uniprot_zebrafish	B0R193	207	9909	6	6	2	2	1.3	12881.7	0.0154106	Ubiquitin B OS=Danio rerio OX=7955 GN=ubb PE=4 SV=1
59	1	180512_uniprot_zebrafish	Q8JHI0	206	32742	8	8	4	4	0.68	22264.6	0.0266354	Solute carrier family 25 (mitochondrial carrier; adenine nucleotide translocator), member 5 OS=Danio rerio OX=7955 GN=slc25a5 PE=1 SV=1
60	1	180512_uniprot_zebrafish	Q6YI49	205	24232	6	6	3	3	0.69	16720.1	0.0200025	Ubiquitin carboxyl-terminal hydrolase OS=Danio rerio OX=7955 GN=uchl1 PE=1 SV=1
61	1	180512_uniprot_zebrafish	Q9DDU5	202	23511	8	8	3	3	0.71	16692.8	0.0199698	Glutathione S-transferase pi OS=Danio rerio OX=7955 GN=gstp1 PE=1 SV=1
62	1	180512_uniprot_zebrafish	A0A0R4IU14	199	111625	4	4	2	2	0.08	8930	0.0106831	Alpha-mannosidase OS=Danio rerio OX=7955 GN=man2b1 PE=1 SV=1
63	1	180512_uniprot_zebrafish	B2GRH9	198	15943	3	3	2	2	0.69	11000.7	0.0131603	Superoxide dismutase [Cu-Zn] OS=Danio rerio OX=7955 GN=sod1 PE=2 SV=1
64	1	180512_uniprot_zebrafish	F1QS22	189	20383	11	11	3	3	0.85	17325.5	0.0207268	Ferritin OS=Danio rerio OX=7955 GN=zgc:56095 PE=1 SV=1
65	1	180512_uniprot_zebrafish	Q5BJB9	187	26849	10	10	3	3	0.6	16109.4	0.0192719	Prdx3 protein OS=Danio rerio OX=7955 GN=prdx3 PE=2 SV=1
66	1	180512_uniprot_zebrafish	A0A0R4IJR3	184	24034	5	5	2	2	0.42	10094.3	0.0120759	Oogenesis-related gene OS=Danio rerio OX=7955 GN=org PE=1 SV=1
67	1	180512_uniprot_zebrafish	F1QHJ1	184	13013	3	3	1	1	0.38	4944.94	0.0059157	40S ribosomal protein S26 OS=Danio rerio OX=7955 GN=rps26l PE=3 SV=1
68	1	180512_uniprot_zebrafish	Q6P5K3	182	34404	6	6	3	3	0.45	15481.8	0.0185211	60S acidic ribosomal protein P0 OS=Danio rerio OX=7955 GN=rplp0 PE=1 SV=1
69	1	180512_uniprot_zebrafish	F1REM5	181	111742	6	6	1	1	0.04	4469.68	0.00534714	Eph receptor A6 OS=Danio rerio OX=7955 GN=epha6 PE=3 SV=1
70	1	180512_uniprot_zebrafish	P62247	175	24078	6	6	3	3	0.69	16613.8	0.0198753	40S ribosomal protein S8 OS=Danio rerio OX=7955 GN=rps8 PE=2 SV=2
71	1	180512_uniprot_zebrafish	F1QN76	168	19150	2	2	1	1	0.24	4596	0.00549826	Ribosomal protein L18 (Fragment) OS=Danio rerio OX=7955 GN=rpl18 PE=1 SV=1
72	1	180512_uniprot_zebrafish	Q803T5	165	47933	6	6	3	3	0.3	14379.9	0.0172029	Adenosylhomocysteinase OS=Danio rerio OX=7955 GN=ahcy PE=1 SV=1
73	1	180512_uniprot_zebrafish	Q7T1D8	164	29667	9	9	4	4	0.77	22843.6	0.0273281	Phb OS=Danio rerio OX=7955 GN=phb PE=1 SV=1
74	1	180512_uniprot_zebrafish	A0A0R4IIP6	162	11853	9	9	3	3	1.84	21809.5	0.026091	40S ribosomal protein S18 OS=Danio rerio OX=7955 GN=rps18 PE=1 SV=1
75	1	180512_uniprot_zebrafish	Q642H9	161	29669	6	6	3	3	0.53	15724.6	0.0188115	40S ribosomal protein S4, X isoform OS=Danio rerio OX=7955 GN=rps4x PE=2 SV=3
76	1	180512_uniprot_zebrafish	Q6P102	161	27890	4	4	2	2	0.35	9761.5	0.0116778	Tyrosine 3-monooxygenase/tryptophan 5-monooxygenase activation protein, beta polypeptide-like OS=Danio rerio OX=7955 GN=ywhabl PE=1 SV=1
77	1	180512_uniprot_zebrafish	F1Q898	157	41515	5	5	1	1	0.11	4566.65	0.00546315	LSM family member 14B OS=Danio rerio OX=7955 GN=lsm14b PE=1 SV=1
78	1	180512_uniprot_zebrafish	A0A0R4IGN3	155	51104	5	5	3	3	0.28	14309.1	0.0171182	Protein disulfide-isomerase (Fragment) OS=Danio rerio OX=7955 GN=pdia3 PE=1 SV=1
79	1	180512_uniprot_zebrafish	Q1MTI4	152	26836	7	7	3	3	0.6	16101.6	0.0192626	Triosephosphate isomerase A OS=Danio rerio OX=7955 GN=tpi1a PE=2 SV=1
80	1	180512_uniprot_zebrafish	Q6NYN3	150	119367	2	2	1	1	0.04	4774.68	0.00571202	Importin 7 OS=Danio rerio OX=7955 GN=ipo7 PE=1 SV=1
81	1	180512_uniprot_zebrafish	F1RA25	150	52683	5	5	3	3	0.27	14224.4	0.0170169	Chitinase, acidic.4 OS=Danio rerio OX=7955 GN=chia.4 PE=1 SV=1
82	1	180512_uniprot_zebrafish	Q6P6E7	146	13281	4	4	3	3	1.55	20585.5	0.0246268	Ribosomal protein S20 OS=Danio rerio OX=7955 GN=rps20 PE=2 SV=1
83	1	180512_uniprot_zebrafish	A0A0R4IMZ8	144	97405	3	3	2	2	0.09	8766.45	0.0104874	Karyopherin (importin) beta 1 OS=Danio rerio OX=7955 GN=kpnb1 PE=1 SV=1
84	1	180512_uniprot_zebrafish	Q6TNR9	142	28820	4	4	1	1	0.16	4611.2	0.00551644	Phosphoglycerate mutase OS=Danio rerio OX=7955 GN=pgam1l PE=2 SV=1
85	1	180512_uniprot_zebrafish	Q3B7P9	141	28414	3	3	2	2	0.35	9944.9	0.0118972	Ribosomal protein L7 OS=Danio rerio OX=7955 GN=rpl7 PE=2 SV=1
86	1	180512_uniprot_zebrafish	A7E2L4	136	35129	4	4	2	2	0.27	9484.83	0.0113468	Guanine nucleotide binding protein (G protein), beta polypeptide 2-like 1 OS=Danio rerio OX=7955 GN=rack1 PE=2 SV=1
87	1	180512_uniprot_zebrafish	Q6DRC6	134	30538	3	3	1	1	0.15	4580.7	0.00547995	60S ribosomal protein L6 OS=Danio rerio OX=7955 GN=rpl6 PE=2 SV=1
88	1	180512_uniprot_zebrafish	F1QZL6	134	62045	3	3	2	2	0.15	9306.75	0.0111338	Glucose-6-phosphate isomerase OS=Danio rerio OX=7955 GN=gpia PE=1 SV=1
89	1	180512_uniprot_zebrafish	F1QCD4	134	47380	5	5	4	4	0.43	20373.4	0.024373	Aspartate aminotransferase OS=Danio rerio OX=7955 GN=got2b PE=1 SV=1
89	2	180512_uniprot_zebrafish	Q7SYK7	132	47557	4	4	3	3	0.31	14742.7	0.0176369	Aspartate aminotransferase OS=Danio rerio OX=7955 GN=got2a PE=1 SV=1
90	1	180512_uniprot_zebrafish	A0A0R4IVH8	131	11620	3	3	1	1	0.43	4996.6	0.0059775	Ribosomal protein, large, P1 OS=Danio rerio OX=7955 GN=rplp1 PE=1 SV=1
91	1	180512_uniprot_zebrafish	A0A0J9YJ18	130	19805	2	2	1	1	0.24	4753.2	0.00568632	Zgc:171967 (Fragment) OS=Danio rerio OX=7955 GN=zgc:171967 PE=1 SV=3
92	1	180512_uniprot_zebrafish	F1RBF6	130	27390	2	2	1	1	0.17	4656.3	0.0055704	14-3-3 protein beta/alpha-B OS=Danio rerio OX=7955 GN=ywhabb PE=1 SV=1
93	1	180512_uniprot_zebrafish	F1RCM3	128	25012	6	6	3	3	0.66	16507.9	0.0197487	Proteasome subunit beta type OS=Danio rerio OX=7955 GN=psmb6 PE=1 SV=1
94	1	180512_uniprot_zebrafish	Q6DHR6	124	77928	5	5	3	3	0.18	14027	0.0167807	Thimet oligopeptidase 1 OS=Danio rerio OX=7955 GN=thop1 PE=1 SV=1
95	1	180512_uniprot_zebrafish	Q6PEI6	123	84806	2	2	1	1	0.05	4240.3	0.00507273	Aconitate hydratase, mitochondrial OS=Danio rerio OX=7955 GN=aco2 PE=2 SV=1
96	1	180512_uniprot_zebrafish	Q6TEN7	122	12161	3	3	1	1	0.4	4864.4	0.00581935	40S ribosomal protein S24 OS=Danio rerio OX=7955 GN=rps24 PE=2 SV=1
97	1	180512_uniprot_zebrafish	A0A0R4IKV6	122	43103	3	3	1	1	0.1	4310.3	0.00515647	Zgc:175135 OS=Danio rerio OX=7955 GN=zgc:175135 PE=1 SV=1
98	1	180512_uniprot_zebrafish	Q1ECX9	121	72421	2	2	2	2	0.13	9414.73	0.011263	Protein disulfide-isomerase A4 OS=Danio rerio OX=7955 GN=pdia4 PE=1 SV=1
99	1	180512_uniprot_zebrafish	A0A0R4IKL1	120	28578	2	2	1	1	0.16	4572.48	0.00547012	Proliferating cell nuclear antigen OS=Danio rerio OX=7955 GN=pcna PE=1 SV=1
100	1	180512_uniprot_zebrafish	Q6IQQ0	120	18519	3	3	1	1	0.25	4629.75	0.00553863	Ribosomal protein L21 OS=Danio rerio OX=7955 GN=rpl21 PE=1 SV=1
101	1	180512_uniprot_zebrafish	Q4KME8	119	53513	3	3	1	1	0.08	4281.04	0.00512147	Vesicle amine transport protein 1 homolog (T californica) OS=Danio rerio OX=7955 GN=vat1 PE=2 SV=1
102	1	180512_uniprot_zebrafish	Q6P980	118	24993	3	3	2	2	0.4	9997.2	0.0119598	Superoxide dismutase OS=Danio rerio OX=7955 GN=sod2 PE=1 SV=1
103	1	180512_uniprot_zebrafish	A2CEW4	118	64017	3	3	1	1	0.07	4481.19	0.00536091	5-aminoimidazole-4-carboxamide ribonucleotide formyltransferase/IMP cyclohydrolase OS=Danio rerio OX=7955 GN=atic PE=1 SV=1
104	1	180512_uniprot_zebrafish	E9QJP3	116	25312	8	8	3	3	0.65	16452.8	0.0196827	Si:dkey-90l23.1 OS=Danio rerio OX=7955 GN=si:dkey-90l23.1 PE=1 SV=1
105	1	180512_uniprot_zebrafish	A0A286YAQ3	116	142311	3	3	1	1	0.03	4269.33	0.00510746	Si:dkey-88l16.3 OS=Danio rerio OX=7955 GN=si:dkey-88l16.3 PE=1 SV=1
106	1	180512_uniprot_zebrafish	Q803B0	115	61158	9	9	5	5	0.42	25686.4	0.0307289	Heat shock 60 protein 1 OS=Danio rerio OX=7955 GN=hspd1 PE=1 SV=1
107	1	180512_uniprot_zebrafish	Q804G6	115	35036	5	5	2	2	0.27	9459.72	0.0113168	Annexin OS=Danio rerio OX=7955 GN=anxa5b PE=2 SV=1
108	1	180512_uniprot_zebrafish	Q6DRD1	113	22468	3	3	2	2	0.46	10335.3	0.0123642	ATP synthase oligomycin sensitivity conferral protein OS=Danio rerio OX=7955 GN=atp5po PE=1 SV=1
109	1	180512_uniprot_zebrafish	Q0ZBR7	112	12404	5	5	2	2	0.95	11783.8	0.0140971	Macrophage migration inhibitory factor OS=Danio rerio OX=7955 GN=mif PE=1 SV=1
110	1	180512_uniprot_zebrafish	Q5TZD2	112	26073	2	2	1	1	0.18	4693.14	0.00561447	Peroxiredoxin 6 OS=Danio rerio OX=7955 GN=prdx6 PE=1 SV=1
111	1	180512_uniprot_zebrafish	A0A0R4IJU2	111	55300	3	3	1	1	0.08	4424	0.00529249	Aldehyde dehydrogenase 9 family, member A1a, tandem duplicate 1 OS=Danio rerio OX=7955 GN=aldh9a1a.1 PE=1 SV=1
112	1	180512_uniprot_zebrafish	D1GJ54	109	102042	2	2	1	1	0.04	4081.68	0.00488297	Actn1 isoform c (Fragment) OS=Danio rerio OX=7955 GN=actn1 PE=2 SV=1
113	1	180512_uniprot_zebrafish	A0A140LG74	109	47112	3	3	3	3	0.31	14604.7	0.0174718	Zona pellucida glycoprotein 2, tandem duplicate 2 OS=Danio rerio OX=7955 GN=zp2.2 PE=4 SV=1
114	1	180512_uniprot_zebrafish	F1R1P6	106	40125	3	3	2	2	0.24	9630	0.0115205	N-acetylneuraminic acid synthase a OS=Danio rerio OX=7955 GN=nansa PE=1 SV=2
115	1	180512_uniprot_zebrafish	F1R166	105	46788	4	4	2	2	0.2	9357.6	0.0111946	Eukaryotic translation initiation factor 4A, isoform 2 OS=Danio rerio OX=7955 GN=eif4a2 PE=1 SV=1
116	1	180512_uniprot_zebrafish	F1QC34	105	70735	5	5	3	3	0.2	14147	0.0169243	Ribophorin II OS=Danio rerio OX=7955 GN=rpn2 PE=1 SV=1
117	1	180512_uniprot_zebrafish	F6P2R4	103	46424	3	3	2	2	0.2	9284.8	0.0111075	Glycine C-acetyltransferase OS=Danio rerio OX=7955 GN=gcat PE=1 SV=1
118	1	180512_uniprot_zebrafish	A0A0R4IZ00	103	38087	5	5	1	1	0.12	4570.44	0.00546768	Lysosomal-associated membrane protein 2 OS=Danio rerio OX=7955 GN=lamp2 PE=1 SV=1
119	1	180512_uniprot_zebrafish	Q7ZUM0	102	27747	2	2	1	1	0.16	4439.52	0.00531106	Tyrosine 3-monooxygenase/tryptophan 5-monooxygenase activation protein, theta polypeptide a OS=Danio rerio OX=7955 GN=ywhaqa PE=1 SV=1
120	1	180512_uniprot_zebrafish	A0A0R4IUM6	101	18243	4	4	2	2	0.58	10580.9	0.0126581	60S ribosomal protein L13 (Fragment) OS=Danio rerio OX=7955 GN=rpl13 PE=1 SV=1
121	1	180512_uniprot_zebrafish	P62084	101	22236	6	6	3	3	0.77	17121.7	0.020483	40S ribosomal protein S7 OS=Danio rerio OX=7955 GN=rps7 PE=2 SV=1
122	1	180512_uniprot_zebrafish	Q4JHL7	100	30337	3	3	1	1	0.15	4550.55	0.00544389	Voltage-dependent anion channel 2 OS=Danio rerio OX=7955 GN=vdac2 PE=2 SV=1
123	1	180512_uniprot_zebrafish	F1R9W6	100	61374	2	2	1	1	0.07	4296.18	0.00513958	Zgc:110239 OS=Danio rerio OX=7955 GN=zgc:110239 PE=1 SV=1
124	1	180512_uniprot_zebrafish	Q6YBS2	100	49365	2	2	2	2	0.19	9379.35	0.0112206	Adenylyl cyclase-associated protein OS=Danio rerio OX=7955 GN=cap1 PE=1 SV=1
125	1	180512_uniprot_zebrafish	F1QXE4	99	25103	2	2	1	1	0.18	4518.54	0.00540559	Pentaxin OS=Danio rerio OX=7955 GN=crp2 PE=1 SV=2
126	1	180512_uniprot_zebrafish	Q6P3G1	99	124306	5	5	4	4	0.15	18645.9	0.0223063	Ceruloplasmin OS=Danio rerio OX=7955 GN=cp PE=1 SV=1
127	1	180512_uniprot_zebrafish	Q7T3D9	97	33396	2	2	1	1	0.14	4675.44	0.00559329	Malate dehydrogenase OS=Danio rerio OX=7955 GN=mdh1aa PE=1 SV=1
128	1	180512_uniprot_zebrafish	F1QG80	96	16279	2	2	1	1	0.29	4720.91	0.00564769	Ribosomal protein L22 OS=Danio rerio OX=7955 GN=rpl22 PE=1 SV=1
129	1	180512_uniprot_zebrafish	Q6PBY1	96	30180	2	2	2	2	0.32	9657.6	0.0115535	40S ribosomal protein S3a OS=Danio rerio OX=7955 GN=rps3a PE=2 SV=3
130	1	180512_uniprot_zebrafish	A8KB78	96	15839	2	2	1	1	0.3	4751.7	0.00568452	Ribosomal protein S23 OS=Danio rerio OX=7955 GN=rps23 PE=1 SV=1
131	1	180512_uniprot_zebrafish	F1QJA4	95	17934	2	2	1	1	0.26	4662.84	0.00557822	Stress-induced phosphoprotein 1 (Fragment) OS=Danio rerio OX=7955 GN=stip1 PE=1 SV=2
132	1	180512_uniprot_zebrafish	Q6PC69	94	24606	4	4	3	3	0.67	16486	0.0197225	60S ribosomal protein L10a OS=Danio rerio OX=7955 GN=rpl10a PE=2 SV=1
133	1	180512_uniprot_zebrafish	A0A0R4IQ91	93	149111	2	2	1	1	0.03	4473.33	0.00535151	Zgc:165453 OS=Danio rerio OX=7955 GN=zgc:165453 PE=1 SV=1
134	1	180512_uniprot_zebrafish	A0A0R4IE10	93	50034	4	4	3	3	0.29	14509.9	0.0173583	Elongation factor 1-alpha OS=Danio rerio OX=7955 GN=eef1a1l2 PE=1 SV=1
135	1	180512_uniprot_zebrafish	A0A0R4IJT8	93	60704	1	1	1	1	0.07	4249.28	0.00508347	Chaperonin-containing TCP1, subunit 8 (theta) OS=Danio rerio OX=7955 GN=cct8 PE=1 SV=1
136	1	180512_uniprot_zebrafish	A0A0B5JK63	92	48580	4	4	1	1	0.09	4372.2	0.00523052	Calr (Fragment) OS=Danio rerio OX=7955 GN=calr PE=2 SV=1
137	1	180512_uniprot_zebrafish	Q6DRF3	92	26084	2	2	1	1	0.18	4695.12	0.00561684	Proteasome subunit beta type OS=Danio rerio OX=7955 GN=psmb1 PE=1 SV=1
138	1	180512_uniprot_zebrafish	A0A286YA72	91	27492	2	2	1	1	0.17	4673.64	0.00559114	Zgc:113984 OS=Danio rerio OX=7955 GN=zgc:113984 PE=1 SV=1
139	1	180512_uniprot_zebrafish	Q6P2M0	89	16569	3	3	1	1	0.29	4805.01	0.0057483	Zgc:77235 OS=Danio rerio OX=7955 GN=rpl27a PE=2 SV=1
140	1	180512_uniprot_zebrafish	B0S708	88	109166	2	2	1	1	0.04	4366.64	0.00522387	Novel protein similar to vertebrate alanyl-tRNA synthetase (AARS) OS=Danio rerio OX=7955 GN=AARS PE=3 SV=1
141	1	180512_uniprot_zebrafish	A7E2K4	88	11631	2	2	1	1	0.43	5001.33	0.00598316	Ribosomal protein, large P2,-like OS=Danio rerio OX=7955 GN=rplp2l PE=1 SV=1
142	1	180512_uniprot_zebrafish	A0A0R4IQH8	87	57692	2	2	1	1	0.08	4615.36	0.00552142	Chaperonin-containing TCP1, subunit 6A (zeta 1) OS=Danio rerio OX=7955 GN=cct6a PE=1 SV=1
143	1	180512_uniprot_zebrafish	B3DIE8	86	61500	3	3	1	1	0.07	4305	0.00515013	Tripeptidyl peptidase I OS=Danio rerio OX=7955 GN=tpp1 PE=2 SV=1
144	1	180512_uniprot_zebrafish	Q1L907	85	26391	1	1	1	1	0.17	4486.47	0.00536723	Glutathione S-transferase rho OS=Danio rerio OX=7955 GN=gstr PE=1 SV=1
145	1	180512_uniprot_zebrafish	Q1LUY6	85	20631	3	3	1	1	0.23	4745.13	0.00567666	Ribosomal protein L4 (Fragment) OS=Danio rerio OX=7955 GN=rpl4 PE=4 SV=1
146	1	180512_uniprot_zebrafish	Q6PBW7	81	15932	4	4	2	2	0.69	10993.1	0.0131512	Ribosomal protein S19 OS=Danio rerio OX=7955 GN=rps19 PE=1 SV=1
147	1	180512_uniprot_zebrafish	A0A0R4IQN8	81	104621	2	2	1	1	0.04	4184.84	0.00500638	Nascent polypeptide-associated complex subunit alpha OS=Danio rerio OX=7955 GN=naca PE=1 SV=1
148	1	180512_uniprot_zebrafish	F1R9P5	78	272309	3	3	2	2	0.03	8169.27	0.00977301	Filamin A, alpha (actin-binding protein 280) OS=Danio rerio OX=7955 GN=flna PE=1 SV=2
149	1	180512_uniprot_zebrafish	A0A286Y9R5	77	47584	2	2	1	1	0.09	4282.56	0.00512329	Zona pellucida glycoprotein 3, tandem duplicate 2 OS=Danio rerio OX=7955 GN=zp3.2 PE=1 SV=1
150	1	180512_uniprot_zebrafish	Q6PBW3	77	16235	2	2	1	1	0.29	4708.15	0.00563243	Ribosomal protein S14 OS=Danio rerio OX=7955 GN=rps14 PE=1 SV=1
151	1	180512_uniprot_zebrafish	F1R7D6	76	33448	2	2	1	1	0.14	4682.72	0.005602	Serpin peptidase inhibitor, clade B (ovalbumin), member 1,-like 3 (Fragment) OS=Danio rerio OX=7955 GN=serpinb1l3 PE=1 SV=2
152	1	180512_uniprot_zebrafish	Q6PC77	76	18246	5	5	1	1	0.26	4743.96	0.00567527	ATP synthase subunit d, mitochondrial OS=Danio rerio OX=7955 GN=atp5pd PE=1 SV=1
153	1	180512_uniprot_zebrafish	A4IG19	75	97366	1	1	1	1	0.04	3894.64	0.00465921	Alpha-1,4 glucan phosphorylase OS=Danio rerio OX=7955 GN=pygb PE=2 SV=1
154	1	180512_uniprot_zebrafish	Q4V9N1	75	26151	1	1	1	1	0.17	4445.67	0.00531842	Novel protein similar to vertebrate translin (TSN) OS=Danio rerio OX=7955 GN=tsn PE=1 SV=1
155	1	180512_uniprot_zebrafish	E7FE19	75	46492	4	4	1	1	0.1	4649.2	0.0055619	2',3'-cyclic nucleotide 3' phosphodiesterase OS=Danio rerio OX=7955 GN=cnp PE=1 SV=1
156	1	180512_uniprot_zebrafish	F1Q727	74	74416	2	2	1	1	0.06	4464.96	0.00534149	Si:dkey-256h2.1 OS=Danio rerio OX=7955 GN=si:dkey-256h2.1 PE=1 SV=2
157	1	180512_uniprot_zebrafish	A0A0R4IGP6	73	58077	5	5	2	2	0.16	9292.32	0.0111165	Pyruvate kinase OS=Danio rerio OX=7955 GN=pkma PE=1 SV=1
158	1	180512_uniprot_zebrafish	Q6P6E0	72	11308	3	3	2	2	1.07	12099.6	0.0144749	ATP synthase, H+-transporting, mitochondrial F0 complex, subunit g OS=Danio rerio OX=7955 GN=atp5l PE=1 SV=1
159	1	180512_uniprot_zebrafish	A0A0G2L974	72	213536	1	1	1	1	0.02	4270.72	0.00510912	Uncharacterized protein OS=Danio rerio OX=7955 PE=1 SV=1
160	1	180512_uniprot_zebrafish	Q0D272	71	11388	3	3	2	2	1.06	12071.3	0.014441	Histone H4 OS=Danio rerio OX=7955 GN=zgc:154164 PE=2 SV=1
161	1	180512_uniprot_zebrafish	Q6PFJ6	71	26046	5	5	3	3	0.91	23701.9	0.0283549	Glutathione S-transferase M OS=Danio rerio OX=7955 GN=gstm.1 PE=2 SV=1
162	1	180512_uniprot_zebrafish	Q1LYB7	71	23662	2	2	1	1	0.19	4495.78	0.00537836	Ribosomal protein L13a OS=Danio rerio OX=7955 GN=rpl13a PE=1 SV=1
163	1	180512_uniprot_zebrafish	F2Z4S3	71	46906	2	2	1	1	0.09	4221.54	0.00505029	Transcobalamin II OS=Danio rerio OX=7955 GN=tcn2 PE=4 SV=1
164	1	180512_uniprot_zebrafish	A7MBZ3	70	25403	3	3	2	2	0.39	9907.17	0.0118521	Zgc:171776 protein OS=Danio rerio OX=7955 GN=zgc:171776 PE=2 SV=1
165	1	180512_uniprot_zebrafish	Q5BKW5	70	17616	2	2	1	1	0.27	4756.32	0.00569005	Ribosomal protein L12 OS=Danio rerio OX=7955 GN=rpl12 PE=2 SV=1
166	1	180512_uniprot_zebrafish	A0A1D5NSP9	68	36604	2	2	1	1	0.12	4392.48	0.00525478	Si:dkey-11k2.7 OS=Danio rerio OX=7955 GN=si:dkey-11k2.7 PE=4 SV=1
167	1	180512_uniprot_zebrafish	F1QXV8	67	44704	3	3	2	2	0.21	9387.84	0.0112308	Phosphoglycerate kinase OS=Danio rerio OX=7955 GN=pgk1 PE=1 SV=1
168	1	180512_uniprot_zebrafish	A0A0R4IBP7	66	26546	2	2	1	1	0.17	4512.82	0.00539875	60S ribosomal protein L8 OS=Danio rerio OX=7955 GN=rpl8 PE=1 SV=1
169	1	180512_uniprot_zebrafish	A0A286Y9Z5	66	116636	1	1	1	1	0.04	4665.44	0.00558133	Ubiquitin-like modifier-activating enzyme 1 OS=Danio rerio OX=7955 GN=uba1 PE=1 SV=1
170	1	180512_uniprot_zebrafish	A0A286YAZ4	66	194138	1	1	1	1	0.02	3882.76	0.004645	Clathrin heavy chain OS=Danio rerio OX=7955 GN=cltca PE=1 SV=1
171	1	180512_uniprot_zebrafish	A0A286Y855	66	83773	3	3	2	2	0.11	9215.03	0.0110241	Phosphate-regulating endopeptidase homolog, X-linked OS=Danio rerio OX=7955 GN=phex PE=1 SV=1
172	1	180512_uniprot_zebrafish	F1QZM2	66	29126	2	2	1	1	0.16	4660.16	0.00557501	DnaJ (Hsp40) homolog, subfamily C, member 9 OS=Danio rerio OX=7955 GN=dnajc9 PE=1 SV=1
173	1	180512_uniprot_zebrafish	Q1LWX4	64	23880	1	1	1	1	0.19	4537.2	0.00542792	Proteasome subunit alpha type (Fragment) OS=Danio rerio OX=7955 GN=si:rp71-45k5.4 PE=3 SV=1
174	1	180512_uniprot_zebrafish	F1Q8H6	64	33735	2	2	1	1	0.13	4385.55	0.00524649	Enoyl CoA hydratase 1, peroxisomal OS=Danio rerio OX=7955 GN=ech1 PE=1 SV=1
175	1	180512_uniprot_zebrafish	F1QZA5	64	45298	1	1	1	1	0.1	4529.8	0.00541906	Proteasome 26S subunit, non-ATPase 6 OS=Danio rerio OX=7955 GN=psmd6 PE=1 SV=1
176	1	180512_uniprot_zebrafish	F1R3I6	64	31814	2	2	1	1	0.14	4453.96	0.00532833	SET nuclear proto-oncogene b OS=Danio rerio OX=7955 GN=setb PE=1 SV=1
177	1	180512_uniprot_zebrafish	I3ISU7	63	140815	1	1	1	1	0.03	4224.45	0.00505377	Si:ch1073-263o8.2 OS=Danio rerio OX=7955 GN=si:ch1073-263o8.2 PE=1 SV=1
178	1	180512_uniprot_zebrafish	A0A0H2UKQ7	63	33585	2	2	2	2	0.29	9739.65	0.0116517	Pyrroline-5-carboxylate reductase OS=Danio rerio OX=7955 GN=pycr1b PE=1 SV=1
179	1	180512_uniprot_zebrafish	Q6DHL6	61	28691	1	1	1	1	0.16	4590.56	0.00549175	40S ribosomal protein S6 OS=Danio rerio OX=7955 GN=rps6 PE=1 SV=1
180	1	180512_uniprot_zebrafish	A5D6S3	60	83465	1	1	1	1	0.05	4173.25	0.00499252	Methylmalonyl CoA mutase OS=Danio rerio OX=7955 GN=mut PE=1 SV=1
181	1	180512_uniprot_zebrafish	Q6IMW6	60	17184	2	2	2	2	0.63	10825.9	0.0129512	Ribosomal protein S13 OS=Danio rerio OX=7955 GN=rps13 PE=1 SV=1
182	1	180512_uniprot_zebrafish	Q6IQV0	60	45412	2	2	1	1	0.1	4541.2	0.0054327	Zgc:86598 OS=Danio rerio OX=7955 GN=zgc:86598 PE=1 SV=1
183	1	180512_uniprot_zebrafish	B3DKJ0	60	59669	1	1	1	1	0.07	4176.83	0.0049968	Chaperonin-containing TCP1, subunit 7 (eta) OS=Danio rerio OX=7955 GN=cct7 PE=1 SV=1
184	1	180512_uniprot_zebrafish	F1QFV6	60	15616	3	3	1	1	0.31	4840.96	0.00579131	Ribosomal protein L28 OS=Danio rerio OX=7955 GN=rpl28 PE=1 SV=1
185	1	180512_uniprot_zebrafish	A0A0R4IMA6	60	100505	2	2	2	2	0.09	9045.45	0.0108212	Methylenetetrahydrofolate dehydrogenase (NADP+-dependent) 1b OS=Danio rerio OX=7955 GN=mthfd1b PE=1 SV=1
186	1	180512_uniprot_zebrafish	F1QDM6	60	9181	2	2	1	1	0.56	5141.36	0.00615068	Heat shock 10 protein 1 OS=Danio rerio OX=7955 GN=hspe1 PE=1 SV=1
187	1	180512_uniprot_zebrafish	A0A286Y8N7	59	14871	2	2	1	1	0.32	4758.72	0.00569292	Profilin OS=Danio rerio OX=7955 GN=pfn2l PE=1 SV=1
188	1	180512_uniprot_zebrafish	B8A565	59	72667	2	2	1	1	0.06	4360.02	0.00521595	Complement component 9 OS=Danio rerio OX=7955 GN=c9 PE=1 SV=1
189	1	180512_uniprot_zebrafish	Q6P0I2	58	28083	1	1	1	1	0.16	4493.28	0.00537537	Proteasome subunit alpha type OS=Danio rerio OX=7955 GN=psma8 PE=1 SV=1
190	1	180512_uniprot_zebrafish	F1QY35	58	48042	1	1	1	1	0.09	4323.78	0.0051726	Zgc:171779 OS=Danio rerio OX=7955 GN=zgc:171779 PE=1 SV=1
191	1	180512_uniprot_zebrafish	Q6GTE7	58	24445	1	1	1	1	0.19	4644.55	0.00555634	GTP-binding nuclear protein Ran OS=Danio rerio OX=7955 GN=ran PE=2 SV=1
192	1	180512_uniprot_zebrafish	C5IG48	57	30992	1	1	1	1	0.15	4648.8	0.00556142	Proteasome 26S non-ATPase subunit 13 (Fragment) OS=Danio rerio OX=7955 GN=psmd13 PE=2 SV=1
193	1	180512_uniprot_zebrafish	A0A0G2KZR6	57	35288	2	2	1	1	0.13	4587.44	0.00548802	Uncharacterized protein OS=Danio rerio OX=7955 PE=1 SV=1
194	1	180512_uniprot_zebrafish	Q7ZTH6	57	49940	2	2	1	1	0.09	4494.6	0.00537695	Hydroxyacyl-Coenzyme A dehydrogenase/3-ketoacyl-Coenzyme A thiolase/enoyl-Coenzyme A hydratase (Trifunctional protein), beta subunit OS=Danio rerio OX=7955 GN=hadhb PE=2 SV=1
195	1	180512_uniprot_zebrafish	F1QR17	57	59049	3	3	2	2	0.16	9447.84	0.0113026	Aldehyde dehydrogenase 7 family, member A1 OS=Danio rerio OX=7955 GN=aldh7a1 PE=1 SV=1
196	1	180512_uniprot_zebrafish	Q66HU5	56	47820	1	1	1	1	0.09	4303.8	0.0051487	Histone acetyltransferase type B catalytic subunit OS=Danio rerio OX=7955 GN=hat1 PE=1 SV=1
197	1	180512_uniprot_zebrafish	Q8JHJ1	55	14421	1	1	1	1	0.33	4758.93	0.00569317	60S ribosomal protein L35 OS=Danio rerio OX=7955 GN=rpl35 PE=2 SV=3
198	1	180512_uniprot_zebrafish	Q7ZUP6	54	50365	3	3	1	1	0.09	4532.85	0.00542271	Isocitrate dehydrogenase [NADP] OS=Danio rerio OX=7955 GN=idh2 PE=2 SV=1
199	1	180512_uniprot_zebrafish	A0A0R4IF65	54	99985	2	2	1	1	0.04	3999.4	0.00478454	DNA helicase OS=Danio rerio OX=7955 GN=mcm2 PE=1 SV=1
200	1	180512_uniprot_zebrafish	A0A0R4IP07	54	49996	4	4	1	1	0.09	4499.64	0.00538298	Elongation factor 1-gamma OS=Danio rerio OX=7955 GN=eef1g PE=1 SV=1
201	1	180512_uniprot_zebrafish	A0A0R4IVC8	53	15506	1	1	1	1	0.31	4806.86	0.00575051	Cytochrome c oxidase subunit Vab OS=Danio rerio OX=7955 GN=cox5ab PE=1 SV=1
202	1	180512_uniprot_zebrafish	Q7ZUZ4	52	14579	1	1	1	1	0.33	4811.07	0.00575555	Programmed cell death 5 OS=Danio rerio OX=7955 GN=pdcd5 PE=1 SV=1
203	1	180512_uniprot_zebrafish	A0A286Y9T4	51	63409	2	2	1	1	0.07	4438.63	0.00530999	Si:ch211-157j23.3 OS=Danio rerio OX=7955 GN=si:ch211-157j23.3 PE=4 SV=1
204	1	180512_uniprot_zebrafish	Q5PR62	50	21018	2	2	1	1	0.22	4623.96	0.00553171	Troponin I type 1b (skeletal, slow) OS=Danio rerio OX=7955 GN=tnni1b PE=1 SV=1
205	1	180512_uniprot_zebrafish	A0A0G2L0E2	50	53204	3	3	1	1	0.08	4256.32	0.00509189	Uncharacterized protein OS=Danio rerio OX=7955 GN=LOC100536643 PE=4 SV=1
206	1	180512_uniprot_zebrafish	A1L219	50	120935	2	2	1	1	0.04	4837.4	0.00578705	Myh9 protein (Fragment) OS=Danio rerio OX=7955 GN=myh9 PE=2 SV=1
207	1	180512_uniprot_zebrafish	Q6NX98	50	39836	1	1	1	1	0.11	4381.96	0.0052422	ST13, Hsp70-interacting protein OS=Danio rerio OX=7955 GN=st13 PE=1 SV=1
208	1	180512_uniprot_zebrafish	F1R2K9	50	89909	1	1	1	1	0.05	4495.45	0.00537797	Ribonucleoside-diphosphate reductase OS=Danio rerio OX=7955 GN=rrm1 PE=1 SV=1
209	1	180512_uniprot_zebrafish	Q6NWC1	49	30607	1	1	1	1	0.15	4591.05	0.00549234	Vdac1 protein OS=Danio rerio OX=7955 GN=vdac1 PE=1 SV=1
210	1	180512_uniprot_zebrafish	Q6PC13	49	33337	3	3	2	2	0.29	9667.73	0.0115656	Prohibitin 2 OS=Danio rerio OX=7955 GN=phb2a PE=1 SV=1
211	1	180512_uniprot_zebrafish	A2AV32	49	196271	2	2	1	1	0.02	3925.42	0.00469603	SH3 and multiple ankyrin repeat domains 2 OS=Danio rerio OX=7955 GN=shank2 PE=4 SV=2
212	1	180512_uniprot_zebrafish	A0A0R4II97	48	18507	1	1	1	1	0.25	4626.75	0.00553505	Stathmin OS=Danio rerio OX=7955 GN=stmn1a PE=1 SV=1
213	1	180512_uniprot_zebrafish	Q7T1J9	48	18873	2	2	1	1	0.25	4718.25	0.00564451	Ribosomal protein S10 OS=Danio rerio OX=7955 GN=rps10 PE=1 SV=1
214	1	180512_uniprot_zebrafish	A0A0R4IFJ4	48	129786	2	2	1	1	0.03	3893.58	0.00465794	Pyruvate carboxylase OS=Danio rerio OX=7955 GN=pcxa PE=1 SV=1
215	1	180512_uniprot_zebrafish	Q6P6F0	47	15418	2	2	1	1	0.31	4779.58	0.00571788	Ribosomal protein S17 OS=Danio rerio OX=7955 GN=rps17 PE=1 SV=1
216	1	180512_uniprot_zebrafish	F1R6D5	47	47461	3	3	2	2	0.2	9492.2	0.0113557	Cadherin, EGF LAG seven-pass G-type receptor 3 (Fragment) OS=Danio rerio OX=7955 GN=celsr3 PE=4 SV=1
217	1	180512_uniprot_zebrafish	A0A0R4IFL5	47	55290	1	1	1	1	0.08	4423.2	0.00529154	Proteasome 26S subunit, non-ATPase 2 OS=Danio rerio OX=7955 PE=1 SV=1
218	1	180512_uniprot_zebrafish	F1QW66	46	25526	1	1	1	1	0.18	4594.68	0.00549668	DEAD (Asp-Glu-Ala-Asp) box polypeptide 41 (Fragment) OS=Danio rerio OX=7955 GN=ddx41 PE=1 SV=1
219	1	180512_uniprot_zebrafish	F1QM09	46	84277	1	1	1	1	0.05	4213.85	0.00504109	Coiled-coil domain-containing 171 OS=Danio rerio OX=7955 GN=ccdc171 PE=4 SV=2
220	1	180512_uniprot_zebrafish	F6PC59	45	29275	1	1	1	1	0.16	4684	0.00560353	Patatin-like phospholipase domain-containing 6 (Fragment) OS=Danio rerio OX=7955 GN=pnpla6 PE=4 SV=1
221	1	180512_uniprot_zebrafish	B0V1J5	45	56648	1	1	1	1	0.08	4531.84	0.0054215	Checkpoint kinase 2 OS=Danio rerio OX=7955 GN=chek2 PE=1 SV=1
222	1	180512_uniprot_zebrafish	B8A4S8	45	55371	1	1	1	1	0.08	4429.68	0.00529929	Zona pellucida glycoprotein 3c (Fragment) OS=Danio rerio OX=7955 GN=zp3c PE=1 SV=1
223	1	180512_uniprot_zebrafish	F1QEQ3	45	8698	1	1	1	1	0.6	5218.8	0.00624332	Death-associated protein 1b OS=Danio rerio OX=7955 GN=dap1b PE=4 SV=2
224	1	180512_uniprot_zebrafish	F1QG68	44	74671	2	2	1	1	0.06	4480.26	0.0053598	Zinc finger protein 990 OS=Danio rerio OX=7955 GN=znf990 PE=4 SV=2
225	1	180512_uniprot_zebrafish	A0A286YAF6	44	413395	2	2	1	1	0.01	4133.95	0.0049455	Apolipoprotein Bb, tandem duplicate 1 OS=Danio rerio OX=7955 GN=apobb.1 PE=1 SV=1
226	1	180512_uniprot_zebrafish	Q1LUG7	44	30777	2	2	2	2	0.32	9848.64	0.0117821	Proteasome (Prosome, macropain) 26S subunit, ATPase, 6 (Fragment) OS=Danio rerio OX=7955 GN=psmc6 PE=3 SV=1
227	1	180512_uniprot_zebrafish	A0A0R4IGI4	43	1001960	2	2	1	1	0	0	0	Piccolo presynaptic cytomatrix protein b OS=Danio rerio OX=7955 GN=pclob PE=4 SV=2
228	1	180512_uniprot_zebrafish	F1RDA6	42	79410	1	1	1	1	0.06	4764.6	0.00569996	NADH dehydrogenase (ubiquinone) Fe-S protein 1 OS=Danio rerio OX=7955 GN=ndufs1 PE=1 SV=1
229	1	180512_uniprot_zebrafish	F1QQI8	41	193579	1	1	1	1	0.02	3871.58	0.00463162	Neuron navigator 1b OS=Danio rerio OX=7955 GN=nav1b PE=4 SV=2
230	1	180512_uniprot_zebrafish	A0A0R4IJ61	41	57181	1	1	1	1	0.08	4574.48	0.00547251	Succinyl-CoA:3-ketoacid-coenzyme A transferase OS=Danio rerio OX=7955 GN=oxct1a PE=1 SV=1
231	1	180512_uniprot_zebrafish	F1QNG1	41	40844	1	1	1	1	0.11	4492.84	0.00537485	5-hydroxytryptamine (serotonin) receptor 7b (Fragment) OS=Danio rerio OX=7955 GN=htr7b PE=3 SV=1
232	1	180512_uniprot_zebrafish	Q6NZU0	41	94672	2	2	1	1	0.05	4733.6	0.00566287	Heat shock protein 4 OS=Danio rerio OX=7955 GN=hspa4b PE=1 SV=1
233	1	180512_uniprot_zebrafish	A3KQ06	41	16024	1	1	1	1	0.3	4807.2	0.00575092	Ribosomal protein S9 (Fragment) OS=Danio rerio OX=7955 GN=rps9 PE=1 SV=8
234	1	180512_uniprot_zebrafish	A0A0R4ILA8	41	47853	1	1	1	1	0.09	4306.77	0.00515225	Proteasome 26S subunit, ATPase 3 OS=Danio rerio OX=7955 GN=psmc3 PE=1 SV=1
235	1	180512_uniprot_zebrafish	B8JKB8	41	101828	2	2	1	1	0.04	4073.12	0.00487273	Eph receptor B3a OS=Danio rerio OX=7955 GN=ephb3a PE=1 SV=1
236	1	180512_uniprot_zebrafish	A0A0A0VG08	40	25968	1	1	1	1	0.18	4674.24	0.00559186	Cytochrome c oxidase subunit 2 OS=Danio rerio OX=7955 GN=mt-co2 PE=3 SV=1
237	1	180512_uniprot_zebrafish	E9QCP4	40	27206	1	1	1	1	0.17	4625.02	0.00553298	Lysosomal-associated membrane protein 1 OS=Danio rerio OX=7955 GN=lamp1 PE=1 SV=1
238	1	180512_uniprot_zebrafish	E7FD91	40	53876	1	1	1	1	0.08	4310.08	0.00515621	DEAD (Asp-Glu-Ala-Asp) box helicase 6 OS=Danio rerio OX=7955 GN=ddx6 PE=1 SV=2
239	1	180512_uniprot_zebrafish	F1QYW8	39	40111	1	1	1	1	0.11	4412.21	0.00527839	Nucleosome assembly protein 1-like 4a OS=Danio rerio OX=7955 GN=nap1l4a PE=1 SV=1
240	1	180512_uniprot_zebrafish	Q6DI22	39	33315	1	1	1	1	0.14	4664.1	0.00557973	Hydroxyacyl-CoA dehydrogenase OS=Danio rerio OX=7955 GN=hadh PE=1 SV=1
241	1	180512_uniprot_zebrafish	A0JMD3	38	173098	1	1	1	1	0.03	5192.94	0.00621239	Zgc:152896 OS=Danio rerio OX=7955 GN=uggt1 PE=2 SV=1
242	1	180512_uniprot_zebrafish	A0A0R4IT20	38	83503	1	1	1	1	0.05	4175.15	0.00499479	Phosphoinositide-3-kinase, regulatory subunit 3b (gamma) OS=Danio rerio OX=7955 GN=pik3r3b PE=4 SV=1
243	1	180512_uniprot_zebrafish	B2GP62	38	15772	2	2	1	1	0.3	4731.6	0.00566048	60S ribosomal protein L27 OS=Danio rerio OX=7955 GN=rpl27 PE=2 SV=1
244	1	180512_uniprot_zebrafish	F1QWX3	38	51729	3	3	1	1	0.09	4655.61	0.00556957	G protein-coupled receptor 22a OS=Danio rerio OX=7955 GN=gpr22a PE=4 SV=2
245	1	180512_uniprot_zebrafish	A0A0G2L881	38	13737	1	1	1	1	0.35	4807.95	0.00575182	Histone H2A OS=Danio rerio OX=7955 GN=hist1h2a6 PE=3 SV=1
246	1	180512_uniprot_zebrafish	A0A0R4IUR6	37	40301	1	1	1	1	0.11	4433.11	0.00530339	S-(hydroxymethyl)glutathione dehydrogenase OS=Danio rerio OX=7955 GN=adh5 PE=1 SV=1
247	1	180512_uniprot_zebrafish	Q6JWV8	37	41007	1	1	1	1	0.11	4510.77	0.0053963	Popeye domain-containing 2 OS=Danio rerio OX=7955 GN=popdc2 PE=2 SV=1
248	1	180512_uniprot_zebrafish	A0A0B4J1B0	37	66541	1	1	1	1	0.07	4657.87	0.00557227	Insulin-like growth factor 2 mRNA-binding protein 2a OS=Danio rerio OX=7955 GN=igf2bp2a PE=1 SV=1
249	1	180512_uniprot_zebrafish	A0A0R4IAQ1	37	52100	1	1	1	1	0.09	4689	0.00560952	Eukaryotic translation initiation factor 3 subunit E OS=Danio rerio OX=7955 GN=eif3ea PE=1 SV=1
250	1	180512_uniprot_zebrafish	B0LK22	37	39997	3	3	1	1	0.11	4399.67	0.00526339	Protein Wnt OS=Danio rerio OX=7955 GN=wnt3 PE=2 SV=1
251	1	180512_uniprot_zebrafish	Q7T2P2	37	60244	1	1	1	1	0.07	4217.08	0.00504495	T-complex protein 1 subunit gamma OS=Danio rerio OX=7955 GN=cct3 PE=1 SV=1
252	1	180512_uniprot_zebrafish	A0A0R4IGK4	37	34030	1	1	1	1	0.13	4423.9	0.00529237	Stomatin OS=Danio rerio OX=7955 GN=stom PE=1 SV=1
253	1	180512_uniprot_zebrafish	E7FFD0	37	181939	1	1	1	1	0.02	3638.78	0.00435312	Uncharacterized protein OS=Danio rerio OX=7955 PE=1 SV=1
254	1	180512_uniprot_zebrafish	A0A286Y8X6	36	129147	6	6	1	1	0.03	3874.41	0.00463501	Calcium-transporting ATPase OS=Danio rerio OX=7955 GN=atp2b3a PE=1 SV=1
255	1	180512_uniprot_zebrafish	A1L1W1	36	176304	1	1	1	1	0.02	3526.08	0.0042183	Zgc:158450 OS=Danio rerio OX=7955 GN=eif4g1a PE=2 SV=1
256	1	180512_uniprot_zebrafish	X1WF94	36	47978	1	1	1	1	0.09	4318.02	0.00516571	Serpin peptidase inhibitor, clade A (alpha-1 antiproteinase, antitrypsin), member 1 OS=Danio rerio OX=7955 GN=serpina1 PE=1 SV=2
257	1	180512_uniprot_zebrafish	A0A286Y9Q8	36	521641	1	1	1	1	0.01	5216.41	0.00624046	Sacsin molecular chaperone OS=Danio rerio OX=7955 GN=sacs PE=4 SV=1
258	1	180512_uniprot_zebrafish	Q6IQE2	35	24518	1	1	1	1	0.19	4658.42	0.00557293	Eukaryotic translation elongation factor 1 beta 2 OS=Danio rerio OX=7955 GN=eef1b2 PE=1 SV=1
259	1	180512_uniprot_zebrafish	A2ARH3	35	149576	1	1	1	1	0.03	4487.28	0.0053682	Low-density lipoprotein receptor-related-protein 13 OS=Danio rerio OX=7955 GN=lrp13 PE=1 SV=1
260	1	180512_uniprot_zebrafish	A1L226	34	54501	1	1	1	1	0.08	4360.08	0.00521602	Zgc:158605 OS=Danio rerio OX=7955 GN=prss16 PE=2 SV=1
261	1	180512_uniprot_zebrafish	X1WBT0	34	160064	1	1	1	1	0.03	4801.92	0.0057446	Si:dkey-105h12.2 OS=Danio rerio OX=7955 GN=si:dkey-105h12.2 PE=1 SV=1
262	1	180512_uniprot_zebrafish	Q7ZU46	34	93285	1	1	1	1	0.05	4664.25	0.00557991	Heat shock protein 4, like OS=Danio rerio OX=7955 GN=hspa4a PE=1 SV=1
263	1	180512_uniprot_zebrafish	Q6PC14	34	14872	1	1	1	1	0.32	4759.04	0.00569331	60S ribosomal protein L23 OS=Danio rerio OX=7955 GN=rpl23 PE=2 SV=1
264	1	180512_uniprot_zebrafish	F1R2W1	34	34882	1	1	1	1	0.13	4534.66	0.00542488	Dehydrogenase/reductase (SDR family) member 13a, duplicate 3 OS=Danio rerio OX=7955 GN=dhrs13a.3 PE=1 SV=1
265	1	180512_uniprot_zebrafish	A0A286YC03	34	100049	1	1	1	1	0.04	4001.96	0.0047876	Alpha-1,4 glucan phosphorylase OS=Danio rerio OX=7955 GN=pygl PE=1 SV=1
266	1	180512_uniprot_zebrafish	F1R3F7	33	30011	1	1	1	1	0.15	4501.65	0.00538539	Complement component 1, q subcomponent-binding protein OS=Danio rerio OX=7955 GN=c1qbp PE=1 SV=1
267	1	180512_uniprot_zebrafish	F1Q7J1	33	48257	1	1	1	1	0.09	4343.13	0.00519575	MICOS complex subunit (Fragment) OS=Danio rerio OX=7955 GN=apool PE=1 SV=1
268	1	180512_uniprot_zebrafish	Q6Q415	33	12172	3	3	1	1	0.4	4868.8	0.00582461	60S ribosomal protein L36 OS=Danio rerio OX=7955 GN=rpl36 PE=3 SV=1
269	1	180512_uniprot_zebrafish	F6NHV1	33	71294	2	2	1	1	0.06	4277.64	0.0051174	Myxovirus (influenza virus) resistance G (Fragment) OS=Danio rerio OX=7955 GN=mxg PE=3 SV=1
270	1	180512_uniprot_zebrafish	F1QAJ7	33	39352	1	1	1	1	0.11	4328.72	0.00517851	Solute carrier family 25 (mitochondrial carrier; phosphate carrier), member 3b OS=Danio rerio OX=7955 GN=slc25a3b PE=1 SV=1
271	1	180512_uniprot_zebrafish	P0DM44	32	105865	1	1	1	1	0.04	4234.6	0.00506591	Leucine-rich repeat-containing G-protein coupled receptor 6 OS=Danio rerio OX=7955 GN=lgr6 PE=2 SV=1
272	1	180512_uniprot_zebrafish	Q5U3H4	32	30360	1	1	1	1	0.15	4554	0.00544801	Ribose 5-phosphate isomerase A (Ribose 5-phosphate epimerase) OS=Danio rerio OX=7955 GN=rpia PE=2 SV=1
273	1	180512_uniprot_zebrafish	A0A0G2KCW6	31	59123	1	1	1	1	0.07	4138.61	0.00495108	Damage-specific DNA-binding protein 1 (Fragment) OS=Danio rerio OX=7955 GN=ddb1 PE=1 SV=1
274	1	180512_uniprot_zebrafish	A0A0R4ICK7	30	59564	2	2	1	1	0.07	4169.48	0.00498801	Catalase OS=Danio rerio OX=7955 GN=cat PE=1 SV=1
275	1	180512_uniprot_zebrafish	A1L2B3	30	46472	3	3	1	1	0.1	4647.2	0.00555951	Zgc:158759 OS=Danio rerio OX=7955 GN=tecpr1a PE=2 SV=1
276	1	180512_uniprot_zebrafish	B0UYL5	30	35687	1	1	1	1	0.13	4639.31	0.00555007	Dehydrogenase/reductase (SDR family) member 12 OS=Danio rerio OX=7955 GN=dhrs12 PE=1 SV=1
277	1	180512_uniprot_zebrafish	A0A286YAR2	30	32591	2	2	1	1	0.14	4562.74	0.00545847	Ribosomal protein L5b OS=Danio rerio OX=7955 GN=rpl5b PE=1 SV=1
278	1	180512_uniprot_zebrafish	Q6TGV6	30	26390	1	1	1	1	0.17	4486.3	0.00536702	Proteasome subunit alpha type OS=Danio rerio OX=7955 GN=psma5 PE=1 SV=1
279	1	180512_uniprot_zebrafish	E7FBJ1	29	27373	1	1	1	1	0.17	4653.41	0.00556694	Transferrin-a OS=Danio rerio OX=7955 GN=tfa PE=1 SV=2
280	1	180512_uniprot_zebrafish	F1QPR4	29	32859	1	1	1	1	0.14	4600.26	0.00550335	PAK4-inhibitor inka2 OS=Danio rerio OX=7955 GN=fam212ab PE=2 SV=1
281	1	180512_uniprot_zebrafish	X1WG02	29	17502	1	1	1	1	0.27	4725.54	0.00565323	Glutamate receptor, metabotropic 8a (Fragment) OS=Danio rerio OX=7955 GN=grm8a PE=4 SV=1
282	1	180512_uniprot_zebrafish	Q802D5	29	15223	1	1	1	1	0.32	4871.36	0.00582768	Profilin OS=Danio rerio OX=7955 GN=pfn2 PE=1 SV=1
283	1	180512_uniprot_zebrafish	Q6DRJ5	29	34254	1	1	1	1	0.13	4453.02	0.00532721	Pan-epithelial glycoprotein OS=Danio rerio OX=7955 GN=epcam PE=2 SV=1
284	1	180512_uniprot_zebrafish	A1L257	28	35303	1	1	1	1	0.13	4589.39	0.00549035	Sideroflexin OS=Danio rerio OX=7955 GN=sfxn3 PE=2 SV=1
285	1	180512_uniprot_zebrafish	F1Q607	28	174825	1	1	1	1	0.02	3496.5	0.00418291	Disco-interacting protein 2 homolog Cb OS=Danio rerio OX=7955 GN=dip2cb PE=4 SV=1
286	1	180512_uniprot_zebrafish	K7DYB0	28	25904	1	1	1	1	0.18	4662.72	0.00557808	Malonyl CoA:ACP acyltransferase (mitochondrial) (Fragment) OS=Danio rerio OX=7955 GN=mcat PE=4 SV=1
287	1	180512_uniprot_zebrafish	A0A0R4IQA4	27	42177	1	1	1	1	0.11	4639.47	0.00555026	NADH dehydrogenase [ubiquinone] 1 alpha subcomplex subunit 10, mitochondrial OS=Danio rerio OX=7955 GN=ndufa10 PE=1 SV=1
288	1	180512_uniprot_zebrafish	A0A0G2KJ25	27	30692	1	1	1	1	0.15	4603.8	0.00550759	Diacylglycerol kinase, alpha b OS=Danio rerio OX=7955 GN=dgkab PE=4 SV=1
289	1	180512_uniprot_zebrafish	F1QYT2	27	53220	1	1	1	1	0.08	4257.6	0.00509343	Sulfide quinone reductase-like (yeast) OS=Danio rerio OX=7955 GN=sqor PE=1 SV=1
290	1	180512_uniprot_zebrafish	F1QXJ6	26	149036	3	3	1	1	0.03	4471.08	0.00534881	Leucine-rich repeats and IQ motif-containing 1 (Fragment) OS=Danio rerio OX=7955 GN=lrriq1 PE=4 SV=1
291	1	180512_uniprot_zebrafish	A0A0H4LGZ0	26	163095	1	1	1	1	0.03	4892.85	0.00585338	Mannose receptor c type 1 OS=Danio rerio OX=7955 GN=mrc1b PE=2 SV=1
292	1	180512_uniprot_zebrafish	F1QI12	26	19217	2	2	1	1	0.24	4612.08	0.0055175	Expressed sequence EX154042 OS=Danio rerio OX=7955 GN=gb:ex154042 PE=4 SV=2
293	1	180512_uniprot_zebrafish	F1QKB1	25	118057	1	1	1	1	0.04	4722.28	0.00564933	Euchromatic histone-lysine N-methyltransferase 1a OS=Danio rerio OX=7955 GN=ehmt1a PE=1 SV=1
294	1	180512_uniprot_zebrafish	F8W257	25	24373	1	1	1	1	0.19	4630.87	0.00553997	Cyclin B1 (Fragment) OS=Danio rerio OX=7955 GN=ccnb1 PE=1 SV=1
295	1	180512_uniprot_zebrafish	Q501W9	25	46479	1	1	1	1	0.1	4647.9	0.00556035	Polr1e protein OS=Danio rerio OX=7955 GN=polr1e PE=1 SV=1
296	1	180512_uniprot_zebrafish	A0A0R4IY07	24	159039	1	1	1	1	0.03	4771.17	0.00570782	Vacuolar protein sorting 8 homolog (S. cerevisiae) OS=Danio rerio OX=7955 GN=vps8 PE=1 SV=1
297	1	180512_uniprot_zebrafish	E7F0J8	24	23036	1	1	1	1	0.2	4607.2	0.00551166	Neuromast-expressed gpi-anchored lymphocyte antigen 6 OS=Danio rerio OX=7955 GN=negaly6 PE=4 SV=1
298	1	180512_uniprot_zebrafish	A0A286YBP3	24	115549	1	1	1	1	0.04	4621.96	0.00552931	Si:dkeyp-92c9.3 OS=Danio rerio OX=7955 GN=si:dkeyp-92c9.3 PE=3 SV=1
299	1	180512_uniprot_zebrafish	A0A1Z2YAL3	24	58323	1	1	1	1	0.08	4665.84	0.00558181	Dual glucagon-like peptide 1 receptor/glucagon receptor OS=Danio rerio OX=7955 GN=gcgrb PE=2 SV=1
300	1	180512_uniprot_zebrafish	F1QTX0	24	58964	1	1	1	1	0.07	4127.48	0.00493776	PDZ domain-containing 1 OS=Danio rerio OX=7955 GN=pdzk1 PE=1 SV=2
301	1	180512_uniprot_zebrafish	F1QVV4	23	89575	1	1	1	1	0.05	4478.75	0.00535799	Cleavage and polyadenylation specificity factor subunit 2 OS=Danio rerio OX=7955 GN=cpsf2 PE=1 SV=1
302	1	180512_uniprot_zebrafish	Q9PW28	23	24729	1	1	1	1	0.19	4698.51	0.00562089	Eukaryotic translation initiation factor 4E-1B OS=Danio rerio OX=7955 GN=eif4e1b PE=2 SV=1
303	1	180512_uniprot_zebrafish	A0A1C6ZYS4	22	25848	1	1	1	1	0.18	4652.64	0.00556602	TIM-3 like protein OS=Danio rerio OX=7955 GN=havcr2 PE=2 SV=1
304	1	180512_uniprot_zebrafish	Q696W0	21	333474	1	1	1	1	0.01	3334.74	0.0039894	Striated muscle preferentially expressed protein kinase OS=Danio rerio OX=7955 GN=speg PE=2 SV=1
									sum of empai=		8.35901e+07	100

## Sheet: 32-DY
List of proteins identified in deyolked 32-cell stage embryos
Family	Member	Database	Accession	Score	Mass	Num. of matches	Num. of significant matches	Num. of sequences	Num. of significant sequences	emPAI	mwXempai	Protein Content(1%)	Description
1	1	180512_uniprot_zebrafish	Q1LWN2	106685	149140	2870	2870	90	90	37.72	5.62556e+06	7.66268	Vitellogenin 1 OS=Danio rerio OX=7955 GN=vtg1 PE=1 SV=1
1	2	180512_uniprot_zebrafish	F1QHH9	87037	148612	2395	2395	88	88	29.32	4.3573e+06	5.93516	Vitellogenin 5 OS=Danio rerio OX=7955 GN=vtg5 PE=1 SV=2
1	3	180512_uniprot_zebrafish	Q8JH37	84812	127954	2314	2314	74	74	34.2	4.37603e+06	5.96067	Vitellogenin 1 (Fragment) OS=Danio rerio OX=7955 GN=vtg1 PE=2 SV=1
1	4	180512_uniprot_zebrafish	Q90YN8	83401	149453	2437	2437	88	88	32.39	4.84078e+06	6.59372	Vitellogenin 1 OS=Danio rerio OX=7955 GN=vtg1 PE=2 SV=1
1	5	180512_uniprot_zebrafish	Q4QRF3	80053	148868	2198	2198	86	86	24.41	3.63387e+06	4.94976	Vitellogenin 5 OS=Danio rerio OX=7955 GN=vtg5 PE=2 SV=1
1	6	180512_uniprot_zebrafish	F1RBA0	76743	148738	2190	2190	88	88	27.56	4.09922e+06	5.58362	Vitellogenin 4 OS=Danio rerio OX=7955 GN=vtg4 PE=1 SV=2
1	7	180512_uniprot_zebrafish	F1Q7L0	76649	149254	2186	2186	84	84	22.77	3.39851e+06	4.62918	Vitellogenin 4 (Fragment) OS=Danio rerio OX=7955 GN=vtg4 PE=1 SV=1
1	8	180512_uniprot_zebrafish	E9QFD8	74837	149204	2215	2215	89	89	28.94	4.31796e+06	5.88158	Vitellogenin 4 OS=Danio rerio OX=7955 GN=vtg4 PE=1 SV=2
1	9	180512_uniprot_zebrafish	A0A0R4IUA0	71165	148824	2025	2025	81	81	22.31	3.32026e+06	4.52259	Vitellogenin 7 OS=Danio rerio OX=7955 GN=vtg7 PE=1 SV=1
1	10	180512_uniprot_zebrafish	F1QV15	70686	149920	2152	2152	84	84	26.79	4.01636e+06	5.47075	Vitellogenin 6 (Fragment) OS=Danio rerio OX=7955 GN=vtg6 PE=1 SV=1
1	11	180512_uniprot_zebrafish	F1R2T3	70441	148896	1997	1997	80	80	21.66	3.22509e+06	4.39295	Vitellogenin 7 OS=Danio rerio OX=7955 GN=vtg7 PE=1 SV=1
1	12	180512_uniprot_zebrafish	Q1MTC4	44482	179783	1289	1289	77	77	7.86	1.41309e+06	1.9248	Vitellogenin 2 OS=Danio rerio OX=7955 GN=vtg2 PE=1 SV=1
1	13	180512_uniprot_zebrafish	Q504J4	14726	36409	510	510	25	25	39.95	1.45454e+06	1.98126	Vtg1 protein OS=Danio rerio OX=7955 GN=vtg1 PE=2 SV=1
2	1	180512_uniprot_zebrafish	A8WGC6	16821	55096	423	423	25	25	17.67	973546	1.32609	ATP synthase subunit beta OS=Danio rerio OX=7955 GN=atp5f1b PE=1 SV=1
3	1	180512_uniprot_zebrafish	Q08BA1	13460	59707	352	352	25	25	8.05	480641	0.65469	ATP synthase subunit alpha OS=Danio rerio OX=7955 GN=atp5fa1 PE=1 SV=1
4	1	180512_uniprot_zebrafish	Q7T334	10381	35398	236	236	20	20	21.21	750792	1.02267	Malate dehydrogenase OS=Danio rerio OX=7955 GN=mdh2 PE=1 SV=1
5	1	180512_uniprot_zebrafish	Q803B0	8446	61158	206	206	26	26	10.34	632374	0.861368	Heat shock 60 protein 1 OS=Danio rerio OX=7955 GN=hspd1 PE=1 SV=1
6	1	180512_uniprot_zebrafish	A4IGC8	7491	85323	226	226	28	28	4.44	378834	0.516017	Delta-1-pyrroline-5-carboxylate synthase OS=Danio rerio OX=7955 GN=aldh18a1 PE=1 SV=1
7	1	180512_uniprot_zebrafish	F1QPC0	7395	140672	235	235	33	33	2.46	346053	0.471365	Vitellogenin 3, phosvitinless (Fragment) OS=Danio rerio OX=7955 GN=vtg3 PE=1 SV=2
7	2	180512_uniprot_zebrafish	Q9DFT9	7285	139508	236	236	34	34	2.61	364116	0.495969	Vitellogenin 3 (Fragment) OS=Danio rerio OX=7955 GN=vtg3 PE=2 SV=1
7	3	180512_uniprot_zebrafish	Q0P421	2794	60280	91	91	15	15	2.55	153714	0.209377	Vtg3 protein (Fragment) OS=Danio rerio OX=7955 GN=vtg3 PE=2 SV=1
8	1	180512_uniprot_zebrafish	F1QFC0	4526	73906	131	131	19	19	3.21	237238	0.323147	Heat shock protein 9 OS=Danio rerio OX=7955 GN=hspa9 PE=1 SV=1
9	1	180512_uniprot_zebrafish	Q6PEI6	4289	84806	102	102	15	15	1.47	124665	0.169808	Aconitate hydratase, mitochondrial OS=Danio rerio OX=7955 GN=aco2 PE=2 SV=1
10	1	180512_uniprot_zebrafish	Q6PC13	3758	33337	111	111	13	13	7.62	254028	0.346016	Prohibitin 2 OS=Danio rerio OX=7955 GN=phb2a PE=1 SV=1
10	2	180512_uniprot_zebrafish	F1R9C6	1076	33764	39	39	8	8	2.08	70229.1	0.0956604	Prohibitin 2b OS=Danio rerio OX=7955 GN=phb2b PE=1 SV=2
11	1	180512_uniprot_zebrafish	A0A0H2UKQ7	3718	33585	78	78	12	12	4.11	138034	0.188019	Pyrroline-5-carboxylate reductase OS=Danio rerio OX=7955 GN=pycr1b PE=1 SV=1
12	1	180512_uniprot_zebrafish	A0A0R4IFJ4	3622	129786	152	152	34	34	2.6	337444	0.459638	Pyruvate carboxylase OS=Danio rerio OX=7955 GN=pcxa PE=1 SV=1
13	1	180512_uniprot_zebrafish	B0S5C5	3620	41760	95	95	15	15	7.4	309024	0.420927	Acetyl-CoA acyltransferase 2 OS=Danio rerio OX=7955 GN=acaa2 PE=1 SV=1
13	2	180512_uniprot_zebrafish	A0A0G2KML7	1881	24954	58	58	10	10	9.54	238061	0.324268	Uncharacterized protein OS=Danio rerio OX=7955 PE=3 SV=1
14	1	180512_uniprot_zebrafish	F1QYX8	3568	82794	123	123	24	24	3.43	283983	0.386819	Hydroxyacyl-CoA dehydrogenase trifunctional multienzyme complex subunit alpha b OS=Danio rerio OX=7955 GN=hadhab PE=1 SV=1
14	2	180512_uniprot_zebrafish	A7YT47	3542	81823	131	131	26	26	5.49	449208	0.611875	Hadha protein OS=Danio rerio OX=7955 GN=hadhaa PE=1 SV=1
15	1	180512_uniprot_zebrafish	Q6TH48	3486	56513	98	98	21	21	6.04	341339	0.464944	Mitochondrial aldehyde dehydrogenase 2 family OS=Danio rerio OX=7955 GN=aldh2.2 PE=2 SV=1
15	2	180512_uniprot_zebrafish	Q1JPX8	3316	56422	96	96	21	21	6.07	342482	0.4665	Aldh2b protein OS=Danio rerio OX=7955 GN=aldh2.2 PE=2 SV=1
15	3	180512_uniprot_zebrafish	A0A0R4IUZ2	2229	56395	69	69	16	16	2.87	161854	0.220464	Aldehyde dehydrogenase 2 family member, tandem duplicate 1 OS=Danio rerio OX=7955 GN=aldh2.1 PE=1 SV=1
16	1	180512_uniprot_zebrafish	F6P2R4	3471	46424	95	95	14	14	3.72	172697	0.235234	Glycine C-acetyltransferase OS=Danio rerio OX=7955 GN=gcat PE=1 SV=1
17	1	180512_uniprot_zebrafish	A2CG95	3096	46321	106	106	18	18	5.83	270051	0.367842	Acyl-CoA dehydrogenase medium chain OS=Danio rerio OX=7955 GN=acadm PE=1 SV=1
18	1	180512_uniprot_zebrafish	Q6DHT4	3001	57083	81	81	17	17	3.76	214632	0.292354	Aldehyde dehydrogenase 6 family, member A1 OS=Danio rerio OX=7955 GN=aldh6a1 PE=1 SV=1
19	1	180512_uniprot_zebrafish	Q6P3L3	2698	71946	92	92	17	17	2.26	162598	0.221478	Heat shock protein 5 OS=Danio rerio OX=7955 GN=hspa5 PE=1 SV=1
20	1	180512_uniprot_zebrafish	Q7ZVF9	2659	41726	78	78	14	14	5.86	244514	0.333058	Actin, cytoplasmic 2 OS=Danio rerio OX=7955 GN=actbb PE=2 SV=2
20	2	180512_uniprot_zebrafish	A0A0R4IBT5	1411	42133	46	46	8	8	1.73	72890.1	0.0992849	Uncharacterized protein OS=Danio rerio OX=7955 GN=actc1c PE=1 SV=1
21	1	180512_uniprot_zebrafish	Q8JHI0	2642	32742	87	87	17	17	13.96	457078	0.622595	Solute carrier family 25 (mitochondrial carrier; adenine nucleotide translocator), member 5 OS=Danio rerio OX=7955 GN=slc25a5 PE=1 SV=1
22	1	180512_uniprot_zebrafish	Q5XJS8	2575	27040	73	73	10	10	5.45	147368	0.200733	Hsd17b10 protein OS=Danio rerio OX=7955 GN=hsd17b10 PE=1 SV=1
23	1	180512_uniprot_zebrafish	Q6PFS4	2532	83149	71	71	20	20	1.78	148005	0.201601	MICOS complex subunit MIC60 OS=Danio rerio OX=7955 GN=immt PE=1 SV=1
24	1	180512_uniprot_zebrafish	Q7ZUP6	2527	50365	69	69	13	13	3.18	160161	0.218158	Isocitrate dehydrogenase [NADP] OS=Danio rerio OX=7955 GN=idh2 PE=2 SV=1
[truncated: 694 more rows]

## Sheet: Oblong-ND
List of proteins identified in non-deyolked oblong stage embryos
[truncated: 418 more rows]

## Sheet: Oblong-DY
List of proteins identified in deyolked oblong stage embryos
[truncated: 1,357 more rows]

## Sheet: BUD-ND
List of proteins identified in non-deyolked bud stage embryos
[truncated: 436 more rows]

[truncated: 1 more sheets: Bud-DY]
