# Supplementary material for: Proteomics Analysis of Early Developmental Stages of Zebrafish Embryos
Source: Int J Mol Sci. 2019 Dec 17;20(24):6359. doi: 10.3390/ijms20246359 (PMC6940819; doi:10.3390/ijms20246359)
Supplement: Supplementary file 1 [file ijms-20-06359-s001.zip › Supplementary File 2.xlsx]

## Sheet: Vitelogenin depletion
Relative content of vitellogenins in non-deyolked versus deyolked samples of zebrafish embryos across the development
			Protein content\embryo (%)
Embryonic Stages	Protein	Accession IDs	Non-deyolked	Deyolked	Fold change
1-Cell	Vitellogenin 1	Q1LWN2, Q90YN8, Q8JH37, Q504J4	17.2698	0.148356	116.408
	Vitellogenin 2	A8WGJ1, Q1MTC4	1.31138	0.043246	30.3237
	Vitellogenin 3	Q0P421, Q9DFT9, F1QQQ3	0.68397	0.0124809	54.8012
	Vitellogenin 4	E9QFD8, F1RBA0, F1Q7L0	12.1319	0.275457	44.043
	Vitellogenin 5	Q4QRF3, F1QHH9, F1R2S5	7.58472	0.115961	65.4077
	Vitellogenin 6	F1QV15	4.10891	0.107211	38.3256
	Vitellogenin 7	A0A0R4IY49, F1R2T3	2.21303	0.146431	15.1131
	total		45.3037	0.849142	53.3524
16- Cell	Vitellogenin 1	Q1LWN2, Q90YN8, Q8JH37, Q504J4	17.884	0.286261	62.4745
	Vitellogenin 2	A8WGJ1, Q1MTC4	2.08368	0.0487728	42.7221
	Vitellogenin 3	Q0P421, Q9DFT9, F1QPC0	1.14828	0.0325683	35.2576
	Vitellogenin 4	E9QFD8, F1RBA0, F1Q7L0	9.41971	0.360242	26.1483
	Vitellogenin 5	Q4QRF3, F1R2S5	8.63107	0.260848	33.0885
	Vitellogenin 6	F1QV15	5.13382	0.136216	37.6889
	Vitellogenin 7	A0A0R4IUA0, F1R2T3	3.23873	0.17782	18.2135
	total		47.5393	1.30273	36.4921
32- Cell	Vitellogenin 1	Q1LWN2, Q90YN8, Q8JH37, Q504J4	18.9805	0.510306	37.1943
	Vitellogenin 2	Q1MTC4	1.44987	0.0442483	32.7667
	Vitellogenin 3	Q0P421, Q9DFT9, F1QPC0	0.774722	0.0270508	28.6395
	Vitellogenin 4	E9QFD8, F1RBA0, F1Q7L0	15.7955	0.369986	42.6921
	Vitellogenin 5	Q4QRF3, F1QHH9	10.2883	0.250228	41.1157
	Vitellogenin 6	F1QV15	4.8562	0.125764	38.6135
	Vitellogenin 7	A0A0R4IUA0, F1R2T3	3.69979	0.204955	18.0517
	total		55.8448	1.53254	36.4394
Oblong	Vitellogenin 1	Q1LWN2, Q90YN8, Q8JH37, Q504J4	25.3626	0.316255	80.1966
	Vitellogenin 2	Q1MTC4	2.1434	0.0677068	31.6572
	Vitellogenin 3	Q0P421, Q9DFT9, F1QPC0	0.957103	0.0353762	27.055
	Vitellogenin 4	E9QFD8, F1RBA0, F1Q7L0	20.3161	0.479415	42.3769
	Vitellogenin 5	Q4QRF3, F1QHH9, F1R2S5	12.5095	0.17061	73.3224
	Vitellogenin 6	F1QV15	5.68596	0.162144	35.0673
	Vitellogenin 7	F1R2T3	4.59687	0.108352	42.4253
	total		71.5716	1.33986	53.4172
Bud	Vitellogenin 1	Q1LWN2, Q90YN8, Q8JH37, Q504J4	35.758	0.408769	87.4774
	Vitellogenin 2	Q1MTC4	2.29939	0.0479091	47.9947
	Vitellogenin 3	Q0P421, Q9DFT9, F1QPC0, F1QQQ3	1.41285	0.0292891	48.2381
	Vitellogenin 4	E9QFD8, F1RBA0, F1Q7L0	9.18725	0.351588	26.1307
	Vitellogenin 5	Q4QRF3, F1QHH9, F1R2S5	15.0741	0.131941	114.249
	Vitellogenin 6	F1QV15	7.81649	0.129713	60.26
	Vitellogenin 7	A0A0R4IUA0, F1R2T3	4.86474	0.215067	22.6197
	total		76.4129	1.31428	58.1407
