# Supplementary material for: Proteomics Analysis of Early Developmental Stages of Zebrafish Embryos
Source: Int J Mol Sci. 2019 Dec 17;20(24):6359. doi: 10.3390/ijms20246359 (PMC6940819; doi:10.3390/ijms20246359)
Supplement: Supplementary file 1 [file ijms-20-06359-s001.zip › Supplementary File 3.xlsx]

## Sheet: 1- Cell 
Relative content of non- vitellogenin proteins in deyolked versus non-deyolked samples of zebrafish embryos; only proteins shared in the two protocols are shown
		Protein content/embryo (%)
Accession	Protein name	Deyolked	Non-deyolked	Fold change
A0A0A0VG08	Cytochrome c oxidase subunit 2 OS=Danio rerio OX=7955 GN=mt-co2 PE=3 SV=1	0.0548614	0.0043266	12.68
A0A0G2KWP7	Transaldolase OS=Danio rerio OX=7955 GN=taldo1 PE=1 SV=1	0.0155677	0.00429708	3.62286
A0A0H2UKQ7	Pyrroline-5-carboxylate reductase OS=Danio rerio OX=7955 GN=pycr1b PE=1 SV=1	0.467392	0.00404133	115.653
A0A0N4SU62	Zgc:158494 OS=Danio rerio OX=7955 GN=si:ch211-251f6.7 PE=1 SV=2	0.0156949	0.00433218	3.62286
A0A0R4I9C4	Triosephosphate isomerase OS=Danio rerio OX=7955 GN=tpi1b PE=1 SV=1	0.0152839	0.02159	0.707915
A0A0R4I9F5	Dolichyl-diphosphooligosaccharide--protein glycosyltransferase 48 kDa subunit OS=Danio rerio OX=7955 GN=ddost PE=1 SV=1	0.0683147	0.00404069	16.9067
A0A0R4IAQ1	Eukaryotic translation initiation factor 3 subunit E OS=Danio rerio OX=7955 GN=eif3ea PE=1 SV=1	0.0157242	0.00385801	4.07572
A0A0R4IC72	NADH:ubiquinone oxidoreductase subunit A13 OS=Danio rerio OX=7955 PE=1 SV=1	0.145892	0.00466004	31.307
A0A0R4ICK7	Catalase OS=Danio rerio OX=7955 GN=cat PE=1 SV=1	0.207733	0.00827011	25.1185
A0A0R4IDK6	Nucleosome assembly protein 1-like 1 OS=Danio rerio OX=7955 GN=nap1l1 PE=1 SV=1	0.0151702	0.0251241	0.60381
A0A0R4IDW2	Glycogenin 1a OS=Danio rerio OX=7955 GN=gyg1a PE=1 SV=1	0.095952	0.0261412	3.67053
A0A0R4IFJ4	Pyruvate carboxylase OS=Danio rerio OX=7955 GN=pcxa PE=1 SV=1	0.696363	0.003604	193.219
A0A0R4IGI1	Glyceraldehyde-3-phosphate dehydrogenase OS=Danio rerio OX=7955 GN=gapdh PE=1 SV=1	0.0508107	0.042409	1.19811
A0A0R4IGN2	Very low density lipoprotein receptor OS=Danio rerio OX=7955 GN=vldlr PE=1 SV=1	0.0974537	0.00358662	27.1715
A0A0R4IGN3	Protein disulfide-isomerase (Fragment) OS=Danio rerio OX=7955 GN=pdia3 PE=1 SV=1	0.162804	0.0302741	5.37768
A0A0R4IIP6	40S ribosomal protein S18 OS=Danio rerio OX=7955 GN=rps18 PE=1 SV=1	0.0166942	0.0044983	3.71122
A0A0R4IJR3	Oogenesis-related gene OS=Danio rerio OX=7955 GN=org PE=1 SV=1	0.081402	0.00934354	8.71212
A0A0R4IJT8	Chaperonin-containing TCP1, subunit 8 (theta) OS=Danio rerio OX=7955 GN=cct8 PE=1 SV=1	0.0142496	0.00393325	3.62286
A0A0R4IKL1	Proliferating cell nuclear antigen OS=Danio rerio OX=7955 GN=pcna PE=1 SV=1	0.0153334	0.00899387	1.70488
A0A0R4IKV6	Zgc:175135 OS=Danio rerio OX=7955 GN=zgc:175135 PE=1 SV=1	0.0144542	0.00398973	3.62286
A0A0R4ILA8	Proteasome 26S subunit, ATPase 3 OS=Danio rerio OX=7955 GN=psmc3 PE=1 SV=1	0.0144424	0.00398646	3.62286
A0A0R4IMF8	Heat shock cognate 71 kDa protein OS=Danio rerio OX=7955 GN=hspa8 PE=1 SV=1	0.147963	0.054016	2.73924
A0A0R4IMS3	60S ribosomal protein L24 OS=Danio rerio OX=7955 GN=rpl24 PE=1 SV=1	0.0359594	0.00976025	3.68427
A0A0R4IP07	Elongation factor 1-gamma OS=Danio rerio OX=7955 GN=eef1g PE=1 SV=1	0.0486207	0.00416499	11.6737
A0A0R4IPE2	Si:dkey-46g23.5 OS=Danio rerio OX=7955 GN=si:dkey-46g23.5 PE=1 SV=1	0.026831	0.0296241	0.905715
A0A0R4IPV5	Protein disulfide-isomerase OS=Danio rerio OX=7955 GN=p4hb PE=1 SV=1	0.244541	0.0427144	5.72501
A0A0R4IQH8	Chaperonin-containing TCP1, subunit 6A (zeta 1) OS=Danio rerio OX=7955 GN=cct6a PE=1 SV=1	0.0154772	0.0042721	3.62286
A0A0R4IRA1	Very-long-chain 3-oxoacyl-CoA reductase-B OS=Danio rerio OX=7955 GN=hsd17b12b PE=1 SV=1	0.015384	0.00424638	3.62286
A0A0R4IRS8	Signal sequence receptor, alpha OS=Danio rerio OX=7955 GN=ssr1 PE=1 SV=1	0.0325104	0.00897369	3.62286
A0A0R4ITN5	Succinate dehydrogenase [ubiquinone] flavoprotein subunit, mitochondrial OS=Danio rerio OX=7955 GN=sdha PE=1 SV=1	0.0825135	0.00401926	20.5295
A0A0R4IU14	Alpha-mannosidase OS=Danio rerio OX=7955 GN=man2b1 PE=1 SV=1	0.029946	0.00826585	3.62286
A0A0R4IYT0	Insulin-like growth factor 2 mRNA-binding protein 3 OS=Danio rerio OX=7955 GN=igf2bp3 PE=1 SV=1	0.0309217	0.0128028	2.41524
A0A0R4IZT9	Zgc:172218 OS=Danio rerio OX=7955 GN=zgc:172218 PE=4 SV=1	0.142057	0.0173434	8.19082
A0A140LFS0	Si:dkey-241l7.2 OS=Danio rerio OX=7955 GN=si:dkey-241l7.2 PE=1 SV=1	0.0156348	0.00990991	1.5777
A0A286Y8I6	Si:ch73-160p18.3 OS=Danio rerio OX=7955 GN=si:ch73-160p18.3 PE=1 SV=1	0.0474481	0.0205808	2.30546
A0A286Y8X9	Eukaryotic translation elongation factor 2b OS=Danio rerio OX=7955 GN=eef2b PE=1 SV=1	0.0159274	0.0378087	0.421263
A0A286Y9D4	Isovaleryl-CoA dehydrogenase OS=Danio rerio OX=7955 GN=ivd PE=1 SV=1	0.090572	0.00431037	21.0126
A0A286Y9Q9	Si:ch211-12h2.6 OS=Danio rerio OX=7955 GN=si:ch211-12h2.6 PE=4 SV=1	0.0997468	0.0176267	5.65885
A0A286Y9U1	Retinol saturase (all-trans-retinol 13,14-reductase)-like OS=Danio rerio OX=7955 GN=retsatl PE=1 SV=1	0.198805	0.0473062	4.20252
A0A286YAP4	Heat shock protein 90, beta (grp94), member 1 OS=Danio rerio OX=7955 GN=hsp90b1 PE=1 SV=1	0.159903	0.0268284	5.96019
A0A286YAZ4	Clathrin heavy chain OS=Danio rerio OX=7955 GN=cltca PE=1 SV=1	0.0130205	0.00359399	3.62286
A0A286YB28	Tubulin alpha chain OS=Danio rerio OX=7955 GN=tuba8l4 PE=1 SV=1	0.0486226	0.0527586	0.921605
A0JMD3	Zgc:152896 OS=Danio rerio OX=7955 GN=uggt1 PE=2 SV=1	0.0290235	0.00320448	9.05715
A1L1S8	Zgc:158312 OS=Danio rerio OX=7955 GN=mogs PE=2 SV=1	0.0161239	0.0044506	3.62286
A1L219	Myh9 protein (Fragment) OS=Danio rerio OX=7955 GN=myh9 PE=2 SV=1	0.0283882	0.00783585	3.62286
A2CEW4	5-aminoimidazole-4-carboxamide ribonucleotide formyltransferase/IMP cyclohydrolase OS=Danio rerio OX=7955 GN=atic PE=1 SV=1	0.0472287	0.0414791	1.13861
A2CG95	Acyl-CoA dehydrogenase medium chain OS=Danio rerio OX=7955 GN=acadm PE=1 SV=1	0.271834	0.046306	5.87038
A3KH13	Protein S100 OS=Danio rerio OX=7955 GN=s100a1 PE=1 SV=1	0.0415723	0.0213535	1.94686
A3KQ06	Ribosomal protein S9 (Fragment) OS=Danio rerio OX=7955 GN=rps9 PE=1 SV=8	0.0161205	0.00444967	3.62286
A3KQ79	Si:dkeyp-46h3.2 OS=Danio rerio OX=7955 GN=si:dkeyp-46h3.2 PE=1 SV=1	0.0152775	0.015228	1.00325
A4IGC8	Delta-1-pyrroline-5-carboxylate synthase OS=Danio rerio OX=7955 GN=aldh18a1 PE=1 SV=1	0.618027	0.027642	22.3582
A7E2K4	Ribosomal protein, large P2,-like OS=Danio rerio OX=7955 GN=rplp2l PE=1 SV=1	0.0167715	0.0110889	1.51246
A7E2L4	Guanine nucleotide binding protein (G protein), beta polypeptide 2-like 1 OS=Danio rerio OX=7955 GN=rack1 PE=2 SV=1	0.051833	0.00422713	12.262
A7MBW0	Zgc:171717 protein OS=Danio rerio OX=7955 GN=zgc:171717 PE=2 SV=1	0.141754	0.0173562	8.16733
A7MBZ3	Zgc:171776 protein OS=Danio rerio OX=7955 GN=zgc:171776 PE=2 SV=1	0.0553715	0.0150488	3.67947
A7MCL7	Cystatin 14a, tandem duplicate 2 OS=Danio rerio OX=7955 GN=cst14a.2 PE=1 SV=1	0.0168333	0.00464642	3.62286
A8KB38	Zgc:171517 protein OS=Danio rerio OX=7955 GN=zgc:171517 PE=2 SV=1	0.106108	0.0290316	3.65492
A8WGC6	ATP synthase subunit beta OS=Danio rerio OX=7955 GN=atp5f1b PE=1 SV=1	1.3081	0.205523	6.36473
A9JRE3	Pentaxin OS=Danio rerio OX=7955 GN=zgc:172225 PE=2 SV=1	0.111247	0.0517169	2.15107
B0R193	Ubiquitin B OS=Danio rerio OX=7955 GN=ubb PE=4 SV=1	0.0431977	0.00467774	9.23474
B0UYL5	Dehydrogenase/reductase (SDR family) member 12 OS=Danio rerio OX=7955 GN=dhrs12 PE=1 SV=1	0.0323118	0.00429427	7.5244
B0V0X1	Propionyl CoA carboxylase, beta polypeptide OS=Danio rerio OX=7955 GN=pccb PE=1 SV=1	0.154557	0.00392936	39.3339
B2GNT1	40S ribosomal protein SA OS=Danio rerio OX=7955 GN=rpsa PE=2 SV=1	0.0740909	0.0141583	5.23302
B2GP62	60S ribosomal protein L27 OS=Danio rerio OX=7955 GN=rpl27 PE=2 SV=1	0.015867	0.0043797	3.62286
B2GRH9	Superoxide dismutase [Cu-Zn] OS=Danio rerio OX=7955 GN=sod1 PE=2 SV=1	0.0368898	0.0174136	2.11845
B2GRK9	Tkt protein OS=Danio rerio OX=7955 GN=tktb PE=2 SV=1	0.0296276	0.0232758	1.2729
B3DFJ9	Si:ch211-125e6.12 protein OS=Danio rerio OX=7955 GN=si:ch211-125e6.13 PE=1 SV=1	0.0157607	0.00435034	3.62286
B8A4S8	Zona pellucida glycoprotein 3c (Fragment) OS=Danio rerio OX=7955 GN=zp3c PE=1 SV=1	0.0668455	0.00410023	16.3029
B8A565	Complement component 9 OS=Danio rerio OX=7955 GN=c9 PE=1 SV=1	0.014621	0.00403575	3.62286
B8JJ35	Si:dkey-167i21.2 OS=Danio rerio OX=7955 GN=si:dkey-167i21.2 PE=1 SV=2	0.0201205	0.0177258	1.1351
B8JM34	ATP synthase-coupling factor 6, mitochondrial OS=Danio rerio OX=7955 GN=atp5pf PE=1 SV=1	0.0402544	0.0045556	8.83625
E7F6Q4	Si:dkey-152b24.6 OS=Danio rerio OX=7955 GN=si:dkey-152b24.6 PE=1 SV=1	0.0152867	0.00421951	3.62286
E7FE19	2',3'-cyclic nucleotide 3' phosphodiesterase OS=Danio rerio OX=7955 GN=cnp PE=1 SV=1	0.0498903	0.00430342	11.5932
E7FFD0	Uncharacterized protein OS=Danio rerio OX=7955 PE=1 SV=1	0.0122023	0.00336815	3.62286
E7FFZ3	Si:dkey-46g23.2 OS=Danio rerio OX=7955 GN=si:dkey-46g23.2 PE=1 SV=2	0.0743011	0.0556671	1.33474
E9QCP4	Lysosomal-associated membrane protein 1 OS=Danio rerio OX=7955 GN=lamp1 PE=1 SV=1	0.0155096	0.00428104	3.62286
E9QHY5	Si:dkey-229d11.5 OS=Danio rerio OX=7955 GN=si:dkey-229d11.5 PE=1 SV=2	0.0159344	0.0043983	3.62286
E9QI85	Phosphatidylinositol transfer protein, alpha a OS=Danio rerio OX=7955 GN=pitpnaa PE=1 SV=1	0.014967	0.00413126	3.62286
E9QJP3	Si:dkey-90l23.1 OS=Danio rerio OX=7955 GN=si:dkey-90l23.1 PE=1 SV=1	0.0339527	0.0152292	2.22945
F1Q9T9	Ribosomal protein L23a (Fragment) OS=Danio rerio OX=7955 GN=rpl23a PE=1 SV=1	0.0157163	0.0043381	3.62286
F1QC34	Ribophorin II OS=Danio rerio OX=7955 GN=rpn2 PE=1 SV=1	0.0640451	0.0130948	4.89086
F1QC84	Coagulation factor XIII, A1 polypeptide a, tandem duplicate 1 OS=Danio rerio OX=7955 GN=f13a1a.1 PE=4 SV=1	0.0135542	0.00374129	3.62286
F1QCD4	Aspartate aminotransferase OS=Danio rerio OX=7955 GN=got2b PE=1 SV=1	0.13823	0.0135954	10.1674
F1QF63	Zgc:165518 OS=Danio rerio OX=7955 GN=zgc:165518 PE=1 SV=1	0.111226	0.039473	2.81778
F1QFC0	Heat shock protein 9 OS=Danio rerio OX=7955 GN=hspa9 PE=1 SV=1	0.688989	0.0177864	38.7367
F1QFV6	Ribosomal protein L28 OS=Danio rerio OX=7955 GN=rpl28 PE=1 SV=1	0.0371805	0.00433638	8.5741
F1QG80	Ribosomal protein L22 OS=Danio rerio OX=7955 GN=rpl22 PE=1 SV=1	0.0365755	0.0043698	8.37006
F1QHS6	von Willebrand factor (Fragment) OS=Danio rerio OX=7955 GN=vwf PE=1 SV=1	0.0151233	0.00417441	3.62286
F1QI12	Expressed sequence EX154042 OS=Danio rerio OX=7955 GN=gb:ex154042 PE=4 SV=2	0.0154662	0.00426907	3.62286
F1QJA4	Stress-induced phosphoprotein 1 (Fragment) OS=Danio rerio OX=7955 GN=stip1 PE=1 SV=2	0.0156364	0.00431605	3.62286
F1QL37	Si:dkeyp-98a7.3 (Fragment) OS=Danio rerio OX=7955 GN=si:dkeyp-98a7.3 PE=4 SV=1	0.101863	0.0178542	5.70529
F1QP99	Protein disulfide-isomerase OS=Danio rerio OX=7955 GN=zgc:77086 PE=1 SV=1	0.0476801	0.00404951	11.7743
F1QR17	Aldehyde dehydrogenase 7 family, member A1 OS=Danio rerio OX=7955 GN=aldh7a1 PE=1 SV=1	0.182175	0.0081986	22.2202
F1QS22	Ferritin OS=Danio rerio OX=7955 GN=zgc:56095 PE=1 SV=1	0.0157211	0.00433942	3.62286
F1QSP8	Peroxiredoxin 4 OS=Danio rerio OX=7955 GN=prdx4 PE=1 SV=1	0.10439	0.00430868	24.2279
F1QWU4	Myosin, light chain 6, alkali, smooth muscle and non-muscle OS=Danio rerio OX=7955 GN=myl6 PE=1 SV=1	0.0160645	0.00426367	3.76778
F1QXV8	Phosphoglycerate kinase OS=Danio rerio OX=7955 GN=pgk1 PE=1 SV=1	0.0149911	0.00868964	1.72517
F1QY35	Zgc:171779 OS=Danio rerio OX=7955 GN=zgc:171779 PE=1 SV=1	0.0144994	0.0084491	1.71609
F1R1P6	N-acetylneuraminic acid synthase a OS=Danio rerio OX=7955 GN=nansa PE=1 SV=2	0.0148011	0.00854238	1.73267
F1R3F7	Complement component 1, q subcomponent-binding protein OS=Danio rerio OX=7955 GN=c1qbp PE=1 SV=1	0.0150959	0.00888928	1.69822
F1R4C8	NADH dehydrogenase (ubiquinone) Fe-S protein 3, (NADH-coenzyme Q reductase) OS=Danio rerio OX=7955 GN=ndufs3 PE=1 SV=1	0.103752	0.00409118	25.36
F1R606	Importin subunit alpha OS=Danio rerio OX=7955 GN=kpna7 PE=1 SV=1	0.0153667	0.00424159	3.62286
F1R6D5	Cadherin, EGF LAG seven-pass G-type receptor 3 (Fragment) OS=Danio rerio OX=7955 GN=celsr3 PE=4 SV=1	0.0318313	0.00395381	8.0508
F1R858	Serotransferrin OS=Danio rerio OX=7955 GN=tfa PE=1 SV=2	0.103758	0.0279579	3.71122
F1R9P5	Filamin A, alpha (actin-binding protein 280) OS=Danio rerio OX=7955 GN=flna PE=1 SV=2	0.027395	0.0075617	3.62286
F1RBF6	14-3-3 protein beta/alpha-B OS=Danio rerio OX=7955 GN=ywhabb PE=1 SV=1	0.033066	0.00431	7.67194
F1RBS6	Nucleoside diphosphate kinase OS=Danio rerio OX=7955 GN=nme2b.1 PE=1 SV=1	0.0954522	0.0376845	2.53293
F2Z4S3	Transcobalamin II OS=Danio rerio OX=7955 GN=tcn2 PE=4 SV=1	0.0141566	0.00868349	1.63029
F6NJU6	Zgc:100918 OS=Danio rerio OX=7955 GN=zgc:100918 PE=1 SV=1	0.0828899	0.00435804	19.02
F6NLI6	Peptidyl-prolyl cis-trans isomerase OS=Danio rerio OX=7955 GN=ppib PE=1 SV=1	0.115806	0.0317536	3.64701
F6P2R4	Glycine C-acetyltransferase OS=Danio rerio OX=7955 GN=gcat PE=1 SV=1	0.733248	0.00429713	170.637
F6P334	Pentaxin OS=Danio rerio OX=7955 GN=crp2 PE=1 SV=1	0.111604	0.0403018	2.7692
G1K2N0	40S ribosomal protein S25 OS=Danio rerio OX=7955 GN=rps25 PE=1 SV=1	0.0162077	0.00447372	3.62286
I3ISU7	Si:ch1073-263o8.2 OS=Danio rerio OX=7955 GN=si:ch1073-263o8.2 PE=1 SV=1	0.0141663	0.00391026	3.62286
O57521	Heat shock protein HSP 90-beta OS=Danio rerio OX=7955 GN=hsp90ab1 PE=1 SV=2	0.064252	0.033157	1.93781
P62247	40S ribosomal protein S8 OS=Danio rerio OX=7955 GN=rps8 PE=2 SV=2	0.0153413	0.00423458	3.62286
Q08BA1	ATP synthase subunit alpha OS=Danio rerio OX=7955 GN=atp5fa1 PE=1 SV=1	0.634705	0.0652144	9.7326
Q0D272	Histone H4 OS=Danio rerio OX=7955 GN=zgc:154164 PE=2 SV=1	0.04048	0.0110681	3.65736
Q0P4B9	Mapk-regulated corepressor-interacting protein 1 OS=Danio rerio OX=7955 GN=mcrip1 PE=1 SV=1	0.0166496	0.0045957	3.62286
Q1ECX9	Protein disulfide-isomerase A4 OS=Danio rerio OX=7955 GN=pdia4 PE=1 SV=1	0.344858	0.0127366	27.0761
Q1LV46	Protein ABHD14A OS=Danio rerio OX=7955 GN=abhd14a PE=2 SV=1	0.032806	0.00411603	7.97029
Q1LWH1	Ribosomal protein S16 OS=Danio rerio OX=7955 GN=rps16 PE=1 SV=1	0.036726	0.0173998	2.11071
Q3B7P9	Ribosomal protein L7 OS=Danio rerio OX=7955 GN=rpl7 PE=2 SV=1	0.0333494	0.00420812	7.92501
Q3B7R0	Cytochrome c-1 OS=Danio rerio OX=7955 GN=cyc1 PE=1 SV=1	0.0519739	0.00405433	12.8194
Q4JHL7	Voltage-dependent anion channel 2 OS=Danio rerio OX=7955 GN=vdac2 PE=2 SV=1	0.371324	0.00898584	41.3233
Q4JIY5	Elongation factor 1-alpha OS=Danio rerio OX=7955 GN=eef1a1l1 PE=2 SV=1	0.0687849	0.0245433	2.80259
Q4KME8	Vesicle amine transport protein 1 homolog (T californica) OS=Danio rerio OX=7955 GN=vat1 PE=2 SV=1	0.109465	0.00396265	27.6243
Q4VBT9	Cox4i1 protein OS=Danio rerio OX=7955 GN=cox4i1 PE=2 SV=1	0.302344	0.00431661	70.042
Q5BJB9	Prdx3 protein OS=Danio rerio OX=7955 GN=prdx3 PE=2 SV=1	0.180972	0.00422487	42.835
Q5BKW5	Ribosomal protein L12 OS=Danio rerio OX=7955 GN=rpl12 PE=2 SV=1	0.0159499	0.016795	0.949682
Q5RH26	ATP synthase subunit gamma OS=Danio rerio OX=7955 GN=atp5f1c PE=1 SV=1	0.130364	0.0041634	31.3119
Q5XJS8	Hsd17b10 protein OS=Danio rerio OX=7955 GN=hsd17b10 PE=1 SV=1	0.224877	0.00425492	52.8511
Q642H9	40S ribosomal protein S4, X isoform OS=Danio rerio OX=7955 GN=rps4x PE=2 SV=3	0.0149239	0.0090626	1.64675
Q6DI22	Hydroxyacyl-CoA dehydrogenase OS=Danio rerio OX=7955 GN=hadh PE=1 SV=1	0.09943	0.00400884	24.8027
Q6DRC6	60S ribosomal protein L6 OS=Danio rerio OX=7955 GN=rpl6 PE=2 SV=1	0.015361	0.00424002	3.62286
Q6DRD1	ATP synthase oligomycin sensitivity conferral protein OS=Danio rerio OX=7955 GN=atp5po PE=1 SV=1	0.204937	0.00935864	21.8982
Q6DRN7	60S ribosomal protein L14 OS=Danio rerio OX=7955 GN=rpl14 PE=2 SV=1	0.0157835	0.0174266	0.905715
Q6IMW6	Ribosomal protein S13 OS=Danio rerio OX=7955 GN=rps13 PE=1 SV=1	0.016135	0.0098617	1.63613
Q6IQE2	Eukaryotic translation elongation factor 1 beta 2 OS=Danio rerio OX=7955 GN=eef1b2 PE=1 SV=1	0.0156216	0.00431196	3.62286
Q6IQI6	60S ribosomal protein L11 OS=Danio rerio OX=7955 GN=rpl11 PE=1 SV=1	0.0348274	0.00433538	8.0333
Q6IQJ2	Tubulin beta chain OS=Danio rerio OX=7955 GN=zgc:55461 PE=1 SV=1	0.163558	0.186113	0.878813
Q6IQQ0	Ribosomal protein L21 OS=Danio rerio OX=7955 GN=rpl21 PE=1 SV=1	0.0155255	0.00428542	3.62286
Q6NWC1	Vdac1 protein OS=Danio rerio OX=7955 GN=vdac1 PE=1 SV=1	0.305861	0.0042496	71.9742
Q6NWC3	Ribosomal protein S2 OS=Danio rerio OX=7955 GN=rps2 PE=1 SV=1	0.0324836	0.00420295	7.72877
Q6NX98	ST13, Hsp70-interacting protein OS=Danio rerio OX=7955 GN=st13 PE=1 SV=1	0.0320608	0.00884959	3.62286
Q6NY22	Txndc4 protein (Fragment) OS=Danio rerio OX=7955 GN=erp44 PE=2 SV=1	0.0153804	0.00424538	3.62286
Q6P0I2	Proteasome subunit alpha type OS=Danio rerio OX=7955 GN=psma8 PE=1 SV=1	0.0150678	0.00909803	1.65616
Q6P123	T-complex protein 1 subunit delta OS=Danio rerio OX=7955 GN=cct4 PE=2 SV=1	0.0152798	0.0042176	3.62286
Q6P2M0	Zgc:77235 OS=Danio rerio OX=7955 GN=rpl27a PE=2 SV=1	0.0161132	0.00444765	3.62286
Q6P3G1	Ceruloplasmin OS=Danio rerio OX=7955 GN=cp PE=1 SV=1	0.0958755	0.0126567	7.57507
Q6P5J4	Peptidyl-prolyl cis-trans isomerase (Fragment) OS=Danio rerio OX=7955 GN=ppiaa PE=2 SV=1	0.0894028	0.0244973	3.6495
Q6P5K3	60S acidic ribosomal protein P0 OS=Danio rerio OX=7955 GN=rplp0 PE=1 SV=1	0.0519169	0.0270685	1.91799
Q6P6E0	ATP synthase, H+-transporting, mitochondrial F0 complex, subunit g OS=Danio rerio OX=7955 GN=atp5l PE=1 SV=1	0.450116	0.0207246	21.7189
Q6P6E7	Ribosomal protein S20 OS=Danio rerio OX=7955 GN=rps20 PE=2 SV=1	0.0164786	0.0105722	1.55867
Q6PBJ8	Peptidylprolyl isomerase OS=Danio rerio OX=7955 GN=fkbp1aa PE=1 SV=1	0.0168393	0.00453998	3.70912
Q6PBW3	Ribosomal protein S14 OS=Danio rerio OX=7955 GN=rps14 PE=1 SV=1	0.0370211	0.017432	2.12375
Q6PBW7	Ribosomal protein S19 OS=Danio rerio OX=7955 GN=rps19 PE=1 SV=1	0.0368644	0.010028	3.67614
Q6PBY1	40S ribosomal protein S3a OS=Danio rerio OX=7955 GN=rps3a PE=2 SV=3	0.0526272	0.00893933	5.88715
Q6PBZ1	Ribosomal protein L7a OS=Danio rerio OX=7955 GN=rpl7a PE=1 SV=1	0.03319	0.00888365	3.73608
Q6PC13	Prohibitin 2 OS=Danio rerio OX=7955 GN=phb2a PE=1 SV=1	0.552257	0.0271547	20.3374
Q6PC53	Peptidyl-prolyl cis-trans isomerase OS=Danio rerio OX=7955 GN=ppiab PE=1 SV=1	0.0363388	0.016987	2.13921
Q6PC69	60S ribosomal protein L10a OS=Danio rerio OX=7955 GN=rpl10a PE=2 SV=1	0.0156777	0.0152599	1.02738
Q6PC77	ATP synthase subunit d, mitochondrial OS=Danio rerio OX=7955 GN=atp5pd PE=1 SV=1	0.182336	0.00979561	18.614
Q6PEI6	Aconitate hydratase, mitochondrial OS=Danio rerio OX=7955 GN=aco2 PE=2 SV=1	0.38677	0.00863486	44.7917
Q6TGS5	Tubulin alpha chain OS=Danio rerio OX=7955 GN=tuba4l PE=1 SV=1	0.0673125	0.0617782	1.08958
Q6TH14	Enolase 1, (Alpha) OS=Danio rerio OX=7955 GN=eno3 PE=1 SV=1	0.0318186	0.0540137	0.589083
Q6TH32	Cofilin 1 OS=Danio rerio OX=7955 GN=cfl1 PE=1 SV=1	0.0157267	0.0250039	0.628969
Q6TLG8	Ribosomal protein S3 OS=Danio rerio OX=7955 GN=rps3 PE=1 SV=1	0.0333294	0.0387881	0.859268
Q6TNU6	Dihydrolipoyl dehydrogenase OS=Danio rerio OX=7955 GN=dldh PE=1 SV=1	0.217436	0.00396813	54.7958
Q6YBS2	Adenylyl cyclase-associated protein OS=Danio rerio OX=7955 GN=cap1 PE=1 SV=1	0.0314529	0.00868178	3.62286
Q6YI49	Ubiquitin carboxyl-terminal hydrolase OS=Danio rerio OX=7955 GN=uchl1 PE=1 SV=1	0.0560694	0.0531586	1.05476
Q7SXG7	Brd7 protein OS=Danio rerio OX=7955 GN=brd7 PE=2 SV=1	0.0644655	0.00859024	7.5045
Q7SYK7	Aspartate aminotransferase OS=Danio rerio OX=7955 GN=got2a PE=1 SV=1	0.197753	0.0189286	10.4473
Q7T1D8	Phb OS=Danio rerio OX=7955 GN=phb PE=1 SV=1	0.171116	0.0211446	8.09262
Q7T1J9	Ribosomal protein S10 OS=Danio rerio OX=7955 GN=rps10 PE=1 SV=1	0.0158223	0.00978284	1.61735
Q7T2P2	T-complex protein 1 subunit gamma OS=Danio rerio OX=7955 GN=cct3 PE=1 SV=1	0.0141416	0.00390344	3.62286
Q7T334	Malate dehydrogenase OS=Danio rerio OX=7955 GN=mdh2 PE=1 SV=1	0.597082	0.0750326	7.95764
Q7ZTH6	Hydroxyacyl-Coenzyme A dehydrogenase/3-ketoacyl-Coenzyme A thiolase/enoyl-Coenzyme A hydratase (Trifunctional protein), beta subunit OS=Danio rerio OX=7955 GN=hadhb PE=2 SV=1	0.38518	0.00416032	92.5842
Q7ZUP6	Isocitrate dehydrogenase [NADP] OS=Danio rerio OX=7955 GN=idh2 PE=2 SV=1	0.33779	0.00839146	40.254
Q7ZVF9	Actin, cytoplasmic 2 OS=Danio rerio OX=7955 GN=actbb PE=2 SV=2	0.442162	0.156808	2.81976
Q803B0	Heat shock 60 protein 1 OS=Danio rerio OX=7955 GN=hspd1 PE=1 SV=1	0.514772	0.0232099	22.179
Q803T5	Adenosylhomocysteinase OS=Danio rerio OX=7955 GN=ahcy PE=1 SV=1	0.0305405	0.0133104	2.29448
Q804G6	Annexin OS=Danio rerio OX=7955 GN=anxa5b PE=2 SV=1	0.0317224	0.0265928	1.19289
Q804G7	Annexin OS=Danio rerio OX=7955 GN=anxa4 PE=1 SV=1	0.0728453	0.00428512	16.9996
Q8JHI0	Solute carrier family 25 (mitochondrial carrier; adenine nucleotide translocator), member 5 OS=Danio rerio OX=7955 GN=slc25a5 PE=1 SV=1	0.290964	0.0142442	20.4268
Q90WA5	Protein disulfide isomerase family A, member 6 OS=Danio rerio OX=7955 GN=pdia6 PE=1 SV=1	0.0900985	0.0133229	6.76267
Q9DDU5	Glutathione S-transferase pi OS=Danio rerio OX=7955 GN=gstp1 PE=1 SV=1	0.0339021	0.0226329	1.49791
Q9PVK4	L-lactate dehydrogenase B-A chain OS=Danio rerio OX=7955 GN=ldhba PE=2 SV=4	0.0728845	0.0338652	2.15219
X1WF94	Serpin peptidase inhibitor, clade A (alpha-1 antiproteinase, antitrypsin), member 1 OS=Danio rerio OX=7955 GN=serpina1 PE=1 SV=2	0.0144801	0.0310868	0.465796
	total	20.2577	3.22017	6.29086

## Sheet: 16-Cell
Relative content of non- vitellogenin proteins in deyolked versus non-deyolked samples of zebrafish embryos; only proteins shared in the two protocols are shown
		Protein content/embryo (%)
Accession	Protein name	Deyolked	Non-deyolked	Fold change
A0A0A0VG08	Cytochrome c oxidase subunit 2 OS=Danio rerio OX=7955 GN=mt-co2 PE=3 SV=1	0.0341233	0.00996246	3.42519
A0A0B5JK63	Calr (Fragment) OS=Danio rerio OX=7955 GN=calr PE=2 SV=1	0.0192523	0.00931871	2.06599
A0A0G2KLD8	Biphenyl hydrolase like OS=Danio rerio OX=7955 GN=bphl PE=1 SV=1	0.155944	0.00995939	15.658
A0A0G2KWP7	Transaldolase OS=Danio rerio OX=7955 GN=taldo1 PE=1 SV=1	0.009683	0.0204486	0.473528
A0A0G2L0E2	Uncharacterized protein OS=Danio rerio OX=7955 GN=LOC100536643 PE=4 SV=1	0.00887782	0.00907173	0.978625
A0A0G2L881	Histone H2A OS=Danio rerio OX=7955 GN=hist1h2a6 PE=3 SV=1	0.0100284	0.0243011	0.412673
A0A0H2UKE1	Protein broad-minded OS=Danio rerio OX=7955 GN=tbc1d32 PE=4 SV=1	0.0184848	0.00944429	1.95725
A0A0H2UKQ7	Pyrroline-5-carboxylate reductase OS=Danio rerio OX=7955 GN=pycr1b PE=1 SV=1	0.211556	0.0207586	10.1912
A0A0R4I9F5	Dolichyl-diphosphooligosaccharide--protein glycosyltransferase 48 kDa subunit OS=Danio rerio OX=7955 GN=ddost PE=1 SV=1	0.0556432	0.00930413	5.98049
A0A0R4IA33	Pepsinogen 3, group I (pepsinogen A) OS=Danio rerio OX=7955 PE=1 SV=1	0.0422818	0.0432053	0.978625
A0A0R4IAH2	Aspartyl aminopeptidase OS=Danio rerio OX=7955 GN=dnpep PE=1 SV=1	0.00958751	0.0195938	0.489313
A0A0R4IBT5	Uncharacterized protein OS=Danio rerio OX=7955 GN=actc1c PE=1 SV=1	0.108972	0.0745343	1.46204
A0A0R4ICK7	Catalase OS=Danio rerio OX=7955 GN=cat PE=1 SV=1	0.149086	0.0545894	2.73105
A0A0R4IDK6	Nucleosome assembly protein 1-like 1 OS=Danio rerio OX=7955 GN=nap1l1 PE=1 SV=1	0.019815	0.0578509	0.342519
A0A0R4IDW2	Glycogenin 1a OS=Danio rerio OX=7955 GN=gyg1a PE=1 SV=1	0.0449548	0.0966254	0.465248
A0A0R4IFJ4	Pyruvate carboxylase OS=Danio rerio OX=7955 GN=pcxa PE=1 SV=1	0.590142	0.027662	21.334
A0A0R4IG82	Ubiquinol-cytochrome c reductase core protein 2a OS=Danio rerio OX=7955 GN=uqcrc2a PE=1 SV=1	0.188221	0.0198603	9.47721
A0A0R4IGI1	Glyceraldehyde-3-phosphate dehydrogenase OS=Danio rerio OX=7955 GN=gapdh PE=1 SV=1	0.0451483	0.0791975	0.570073
A0A0R4IGN2	Very low density lipoprotein receptor OS=Danio rerio OX=7955 GN=vldlr PE=1 SV=1	0.113149	0.0185818	6.08922
A0A0R4IGN3	Protein disulfide-isomerase (Fragment) OS=Danio rerio OX=7955 GN=pdia3 PE=1 SV=1	0.119384	0.0707985	1.68625
A0A0R4IIP6	40S ribosomal protein S18 OS=Danio rerio OX=7955 GN=rps18 PE=1 SV=1	0.0103836	0.0106104	0.978625
A0A0R4IJR3	Oogenesis-related gene OS=Danio rerio OX=7955 GN=org PE=1 SV=1	0.0706834	0.0517372	1.3662
A0A0R4IJR5	Isocitrate dehydrogenase [NAD] subunit, mitochondrial OS=Danio rerio OX=7955 GN=idh3g PE=1 SV=1	0.0901059	0.00911623	9.88411
A0A0R4IJT8	Chaperonin-containing TCP1, subunit 8 (theta) OS=Danio rerio OX=7955 GN=cct8 PE=1 SV=1	0.00886314	0.0414022	0.214074
A0A0R4IKL1	Proliferating cell nuclear antigen OS=Danio rerio OX=7955 GN=pcna PE=1 SV=1	0.00953727	0.0213184	0.447372
A0A0R4IMF8	Heat shock cognate 71 kDa protein OS=Danio rerio OX=7955 GN=hspa8 PE=1 SV=1	0.0920315	0.141062	0.652417
A0A0R4IMS3	60S ribosomal protein L24 OS=Danio rerio OX=7955 GN=rpl24 PE=1 SV=1	0.00969212	0.0388534	0.249453
A0A0R4IMZ8	Karyopherin (importin) beta 1 OS=Danio rerio OX=7955 GN=kpnb1 PE=1 SV=1	0.00812668	0.0394449	0.206026
A0A0R4INZ2	Hydroxysteroid (17-beta) dehydrogenase 4 OS=Danio rerio OX=7955 GN=hsd17b4 PE=1 SV=1	0.00983324	0.010048	0.978625
A0A0R4IP07	Elongation factor 1-gamma OS=Danio rerio OX=7955 GN=eef1g PE=1 SV=1	0.0198135	0.0436893	0.453509
A0A0R4IPV5	Protein disulfide-isomerase OS=Danio rerio OX=7955 GN=p4hb PE=1 SV=1	0.173492	0.155425	1.11624
A0A0R4IQH8	Chaperonin-containing TCP1, subunit 6A (zeta 1) OS=Danio rerio OX=7955 GN=cct6a PE=1 SV=1	0.0096267	0.0307405	0.31316
A0A0R4IRS8	Signal sequence receptor, alpha OS=Danio rerio OX=7955 GN=ssr1 PE=1 SV=1	0.0202212	0.0206629	0.978625
A0A0R4IST0	Alpha-amylase OS=Danio rerio OX=7955 GN=zgc:66313 PE=1 SV=1	0.00961769	0.00982776	0.978625
A0A0R4IU14	Alpha-mannosidase OS=Danio rerio OX=7955 GN=man2b1 PE=1 SV=1	0.00931308	0.0285495	0.326208
A0A0R4IUH6	NADH dehydrogenase (ubiquinone) 1 alpha subcomplex 4,-like OS=Danio rerio OX=7955 GN=ndufa4l PE=1 SV=1	0.0256737	0.0107748	2.38274
A0A0R4IVH8	Ribosomal protein, large, P1 OS=Danio rerio OX=7955 GN=rplp1 PE=1 SV=1	0.0104219	0.0106495	0.978625
A0A0R4IZT9	Zgc:172218 OS=Danio rerio OX=7955 GN=zgc:172218 PE=4 SV=1	0.0227692	0.0232665	0.978625
A0A140LG74	Zona pellucida glycoprotein 2, tandem duplicate 2 OS=Danio rerio OX=7955 GN=zp2.2 PE=4 SV=1	0.0874568	0.0572351	1.52803
A0A286Y8V7	Dolichyl-diphosphooligosaccharide--protein glycosyltransferase subunit 1 OS=Danio rerio OX=7955 GN=rpn1 PE=1 SV=1	0.0185843	0.00876473	2.12035
A0A286Y8X9	Eukaryotic translation elongation factor 2b OS=Danio rerio OX=7955 GN=eef2b PE=1 SV=1	0.0178321	0.0627631	0.284117
A0A286Y9D4	Isovaleryl-CoA dehydrogenase OS=Danio rerio OX=7955 GN=ivd PE=1 SV=1	0.056335	0.00992508	5.67603
A0A286Y9Q9	Si:ch211-12h2.6 OS=Danio rerio OX=7955 GN=si:ch211-12h2.6 PE=4 SV=1	0.0229784	0.0925794	0.248202
A0A286Y9U1	Retinol saturase (all-trans-retinol 13,14-reductase)-like OS=Danio rerio OX=7955 GN=retsatl PE=1 SV=1	0.108021	0.0798803	1.35228
A0A286YAP4	Heat shock protein 90, beta (grp94), member 1 OS=Danio rerio OX=7955 GN=hsp90b1 PE=1 SV=1	0.142362	0.0876811	1.62363
A0A286YB28	Tubulin alpha chain OS=Danio rerio OX=7955 GN=tuba8l4 PE=1 SV=1	0.0427571	0.143861	0.297212
A0JMD3	Zgc:152896 OS=Danio rerio OX=7955 GN=uggt1 PE=2 SV=1	0.0288838	0.011068	2.60967
A2ARG7	ATP synthase, H+ transporting, mitochondrial Fo complex, subunit Eb OS=Danio rerio OX=7955 GN=atp5meb PE=1 SV=2	0.0582528	0.011161	5.21933
A2ARH3	Low-density lipoprotein receptor-related-protein 13 OS=Danio rerio OX=7955 GN=lrp13 PE=1 SV=1	0.0592772	0.00956398	6.19796
A2BIN5	Methylcrotonoyl-CoA carboxylase 2 (beta) OS=Danio rerio OX=7955 GN=mccc2 PE=1 SV=1	0.210999	0.00920278	22.9278
A2CEW4	5-aminoimidazole-4-carboxamide ribonucleotide formyltransferase/IMP cyclohydrolase OS=Danio rerio OX=7955 GN=atic PE=1 SV=1	0.0186937	0.111883	0.167082
A2CG95	Acyl-CoA dehydrogenase medium chain OS=Danio rerio OX=7955 GN=acadm PE=1 SV=1	0.325597	0.0572614	5.68615
A3KH13	Protein S100 OS=Danio rerio OX=7955 GN=s100a1 PE=1 SV=1	0.0258576	0.133031	0.194373
A3KQ79	Si:dkeyp-46h3.2 OS=Danio rerio OX=7955 GN=si:dkeyp-46h3.2 PE=1 SV=1	0.00950247	0.0512474	0.185424
A4IGC8	Delta-1-pyrroline-5-carboxylate synthase OS=Danio rerio OX=7955 GN=aldh18a1 PE=1 SV=1	0.58551	0.050919	11.4988
A5D6S3	Methylmalonyl CoA mutase OS=Danio rerio OX=7955 GN=mut PE=1 SV=1	0.311623	0.00889468	35.0348
A7E2K2	Si:ch211-154a22.8 protein OS=Danio rerio OX=7955 GN=si:ch211-154a22.8 PE=2 SV=1	0.0392243	0.0400811	0.978625
A7E2K4	Ribosomal protein, large P2,-like OS=Danio rerio OX=7955 GN=rplp2l PE=1 SV=1	0.0104318	0.0255335	0.408552
A7E2L4	Guanine nucleotide binding protein (G protein), beta polypeptide 2-like 1 OS=Danio rerio OX=7955 GN=rack1 PE=2 SV=1	0.0197834	0.0202155	0.978625
A7YT47	Hadha protein OS=Danio rerio OX=7955 GN=hadhaa PE=1 SV=1	0.740691	0.00871969	84.9447
A8E5F3	Glyoxalase domain-containing 4 OS=Danio rerio OX=7955 GN=glod4 PE=1 SV=1	0.00964777	0.0204212	0.47244
A8KB38	Zgc:171517 protein OS=Danio rerio OX=7955 GN=zgc:171517 PE=2 SV=1	0.0335782	0.0881452	0.380941
A8WGR0	Zgc:174935 protein OS=Danio rerio OX=7955 GN=zgc:174935 PE=2 SV=1	0.0346331	0.00988825	3.50245
A9JRE3	Pentaxin OS=Danio rerio OX=7955 GN=zgc:172225 PE=2 SV=1	0.0343372	0.0935658	0.366984
B0R193	Ubiquitin B OS=Danio rerio OX=7955 GN=ubb PE=4 SV=1	0.0268686	0.0109822	2.44656
B0S5S6	Protein disulfide isomerase family A, member 5 OS=Danio rerio OX=7955 GN=pdia5 PE=1 SV=2	0.0188232	0.00897601	2.09705
B0UYL5	Dehydrogenase/reductase (SDR family) member 12 OS=Danio rerio OX=7955 GN=dhrs12 PE=1 SV=1	0.0200977	0.00988801	2.03253
B0V0X1	Propionyl CoA carboxylase, beta polypeptide OS=Danio rerio OX=7955 GN=pccb PE=1 SV=1	0.168233	0.00904777	18.5939
B2GNT1	40S ribosomal protein SA OS=Danio rerio OX=7955 GN=rpsa PE=2 SV=1	0.0198515	0.101426	0.195725
B2GP62	60S ribosomal protein L27 OS=Danio rerio OX=7955 GN=rpl27 PE=2 SV=1	0.00986916	0.0100847	0.978625
B2GRH9	Superoxide dismutase [Cu-Zn] OS=Danio rerio OX=7955 GN=sod1 PE=2 SV=1	0.0229452	0.0234463	0.978625
B2GRP4	Coatomer subunit gamma OS=Danio rerio OX=7955 GN=copg2 PE=2 SV=1	0.0081306	0.00830819	0.978625
B3DFJ9	Si:ch211-125e6.12 protein OS=Danio rerio OX=7955 GN=si:ch211-125e6.13 PE=1 SV=1	0.00980302	0.0100171	0.978625
B3DFP9	Apolipoprotein A-II OS=Danio rerio OX=7955 GN=apoa2 PE=1 SV=1	0.0229942	0.010259	2.24137
B3DIE8	Tripeptidyl peptidase I OS=Danio rerio OX=7955 GN=tpp1 PE=2 SV=1	0.00897936	0.0196617	0.456692
B3DIV6	Acetyltransferase component of pyruvate dehydrogenase complex OS=Danio rerio OX=7955 GN=dlat PE=1 SV=1	0.0923264	0.00884465	10.4387
B8JJ35	Si:dkey-167i21.2 OS=Danio rerio OX=7955 GN=si:dkey-167i21.2 PE=1 SV=2	0.0125148	0.0408154	0.306619
B8JM34	ATP synthase-coupling factor 6, mitochondrial OS=Danio rerio OX=7955 GN=atp5pf PE=1 SV=1	0.0748633	0.0104898	7.1368
E7F650	Avidin OS=Danio rerio OX=7955 GN=avd PE=1 SV=1	0.0382042	0.0100495	3.80158
E7F6Q4	Si:dkey-152b24.6 OS=Danio rerio OX=7955 GN=si:dkey-152b24.6 PE=1 SV=1	0.0203747	0.0208197	0.978625
E7FE19	2',3'-cyclic nucleotide 3' phosphodiesterase OS=Danio rerio OX=7955 GN=cnp PE=1 SV=1	0.0426681	0.00990909	4.30595
E7FFD0	Uncharacterized protein OS=Danio rerio OX=7955 PE=1 SV=1	0.00758976	0.00775553	0.978625
E9QCP4	Lysosomal-associated membrane protein 1 OS=Danio rerio OX=7955 GN=lamp1 PE=1 SV=1	0.00964685	0.00985756	0.978625
E9QJP3	Si:dkey-90l23.1 OS=Danio rerio OX=7955 GN=si:dkey-90l23.1 PE=1 SV=1	0.00950323	0.0350667	0.271004
F1Q7C4	Protein/nucleic acid deglycase DJ-1 (Fragment) OS=Danio rerio OX=7955 GN=park7 PE=1 SV=1	0.0101432	0.0234935	0.431746
F1QC34	Ribophorin II OS=Danio rerio OX=7955 GN=rpn2 PE=1 SV=1	0.0516386	0.019599	2.63476
F1QC84	Coagulation factor XIII, A1 polypeptide a, tandem duplicate 1 OS=Danio rerio OX=7955 GN=f13a1a.1 PE=4 SV=1	0.00843058	0.00861472	0.978625
F1QCD4	Aspartate aminotransferase OS=Danio rerio OX=7955 GN=got2b PE=1 SV=1	0.144285	0.0575606	2.50665
F1QF63	Zgc:165518 OS=Danio rerio OX=7955 GN=zgc:165518 PE=1 SV=1	0.0197662	0.117821	0.167764
F1QFC0	Heat shock protein 9 OS=Danio rerio OX=7955 GN=hspa9 PE=1 SV=1	0.541077	0.0787599	6.86995
F1QFV6	Ribosomal protein L28 OS=Danio rerio OX=7955 GN=rpl28 PE=1 SV=1	0.0100973	0.0103178	0.978625
F1QG80	Ribosomal protein L22 OS=Danio rerio OX=7955 GN=rpl22 PE=1 SV=1	0.00984686	0.0232465	0.423584
F1QI12	Expressed sequence EX154042 OS=Danio rerio OX=7955 GN=gb:ex154042 PE=4 SV=2	0.0100207	0.00982998	1.0194
F1QJA4	Stress-induced phosphoprotein 1 (Fragment) OS=Danio rerio OX=7955 GN=stip1 PE=1 SV=2	0.00972574	0.00993817	0.978625
F1QJD7	Si:ch211-226h8.14 (Fragment) OS=Danio rerio OX=7955 GN=si:ch211-226h8.14 PE=1 SV=1	0.0221568	0.0378718	0.585048
F1QP99	Protein disulfide-isomerase OS=Danio rerio OX=7955 GN=zgc:77086 PE=1 SV=1	0.0193909	0.0198144	0.978625
F1QR17	Aldehyde dehydrogenase 7 family, member A1 OS=Danio rerio OX=7955 GN=aldh7a1 PE=1 SV=1	0.130554	0.0415319	3.14346
F1QS22	Ferritin OS=Danio rerio OX=7955 GN=zgc:56095 PE=1 SV=1	0.0097784	0.0369269	0.264804
F1QSP8	Peroxiredoxin 4 OS=Danio rerio OX=7955 GN=prdx4 PE=1 SV=1	0.0849549	0.0099212	8.56297
F1QUU4	Zona pellucida protein C OS=Danio rerio OX=7955 GN=zpcx PE=4 SV=1	0.00887584	0.0090697	0.978625
F1QUW4	Hypoxia up-regulated protein 1 OS=Danio rerio OX=7955 GN=hyou1 PE=1 SV=1	0.00919887	0.0187996	0.489313
F1QWU4	Myosin, light chain 6, alkali, smooth muscle and non-muscle OS=Danio rerio OX=7955 GN=myl6 PE=1 SV=1	0.00999201	0.0102103	0.978625
F1QXF8	Signal sequence receptor, delta OS=Danio rerio OX=7955 GN=ssr4 PE=1 SV=1	0.0220927	0.0101199	2.18309
F1R3F7	Complement component 1, q subcomponent-binding protein OS=Danio rerio OX=7955 GN=c1qbp PE=1 SV=1	0.0331763	0.00959461	3.45781
F1R429	Lectin, mannose-binding, 1 (Fragment) OS=Danio rerio OX=7955 GN=lman1 PE=1 SV=1	0.0193395	0.00988096	1.95725
F1R4C8	NADH dehydrogenase (ubiquinone) Fe-S protein 3, (NADH-coenzyme Q reductase) OS=Danio rerio OX=7955 GN=ndufs3 PE=1 SV=1	0.0651477	0.00942037	6.91562
F1R6D5	Cadherin, EGF LAG seven-pass G-type receptor 3 (Fragment) OS=Danio rerio OX=7955 GN=celsr3 PE=4 SV=1	0.00890946	0.0202312	0.440381
F1R858	Serotransferrin OS=Danio rerio OX=7955 GN=tfa PE=1 SV=2	0.0768293	0.122472	0.627324
F1R9P5	Filamin A, alpha (actin-binding protein 280) OS=Danio rerio OX=7955 GN=flna PE=1 SV=2	0.0113596	0.0754503	0.150558
F1R9W6	Zgc:110239 OS=Danio rerio OX=7955 GN=zgc:110239 PE=1 SV=1	0.00896096	0.0196215	0.456692
F1R9Y8	High density lipoprotein-binding protein a OS=Danio rerio OX=7955 GN=hdlbpa PE=1 SV=1	0.00884194	0.00903507	0.978625
F1RAM4	Zgc:110339 OS=Danio rerio OX=7955 GN=zgc:110339 PE=1 SV=1	0.0335521	0.0211424	1.58696
F1RBS6	Nucleoside diphosphate kinase OS=Danio rerio OX=7955 GN=nme2b.1 PE=1 SV=1	0.0593704	0.0875078	0.678459
F1RDA6	NADH dehydrogenase (ubiquinone) Fe-S protein 1 OS=Danio rerio OX=7955 GN=ndufs1 PE=1 SV=1	0.349486	0.0101551	34.415
F6NLI6	Peptidyl-prolyl cis-trans isomerase OS=Danio rerio OX=7955 GN=ppib PE=1 SV=1	0.0725073	0.0736036	0.985106
F6P2R4	Glycine C-acetyltransferase OS=Danio rerio OX=7955 GN=gcat PE=1 SV=1	0.458979	0.0435362	10.5425
F6P334	Pentaxin OS=Danio rerio OX=7955 GN=crp2 PE=1 SV=1	0.0344473	0.0938659	0.366984
G1K2N0	40S ribosomal protein S25 OS=Danio rerio OX=7955 GN=rps25 PE=1 SV=1	0.0235224	0.0240362	0.978625
O57521	Heat shock protein HSP 90-beta OS=Danio rerio OX=7955 GN=hsp90ab1 PE=1 SV=2	0.0295387	0.0905518	0.326208
P62247	40S ribosomal protein S8 OS=Danio rerio OX=7955 GN=rps8 PE=2 SV=2	0.00954215	0.00975056	0.978625
Q08BA1	ATP synthase subunit alpha OS=Danio rerio OX=7955 GN=atp5fa1 PE=1 SV=1	0.799526	0.132347	6.04113
Q0D272	Histone H4 OS=Danio rerio OX=7955 GN=zgc:154164 PE=2 SV=1	0.0251782	0.0475729	0.529256
Q1ECX9	Protein disulfide-isomerase A4 OS=Danio rerio OX=7955 GN=pdia4 PE=1 SV=1	0.155587	0.0926129	1.67997
Q1LV46	Protein ABHD14A OS=Danio rerio OX=7955 GN=abhd14a PE=2 SV=1	0.0476118	0.0094776	5.02361
Q1LWH1	Ribosomal protein S16 OS=Danio rerio OX=7955 GN=rps16 PE=1 SV=1	0.0228433	0.0233422	0.978625
Q3B7P9	Ribosomal protein L7 OS=Danio rerio OX=7955 GN=rpl7 PE=2 SV=1	0.020743	0.0211961	0.978625
Q4JHL7	Voltage-dependent anion channel 2 OS=Danio rerio OX=7955 GN=vdac2 PE=2 SV=1	0.327774	0.00969884	33.7952
Q4JIY5	Elongation factor 1-alpha OS=Danio rerio OX=7955 GN=eef1a1l1 PE=2 SV=1	0.0302616	0.0309226	0.978625
Q4KME8	Vesicle amine transport protein 1 homolog (T californica) OS=Danio rerio OX=7955 GN=vat1 PE=2 SV=1	0.0301367	0.00912441	3.30286
Q4VBT9	Cox4i1 protein OS=Danio rerio OX=7955 GN=cox4i1 PE=2 SV=1	0.0790318	0.00993944	7.95133
Q5BJ17	Elongation factor Tu OS=Danio rerio OX=7955 GN=tufm PE=1 SV=1	0.164237	0.00944013	17.3978
Q5BJB9	Prdx3 protein OS=Danio rerio OX=7955 GN=prdx3 PE=2 SV=1	0.0672019	0.0211732	3.17392
Q5MPX3	Transferrin receptor 1b OS=Danio rerio OX=7955 GN=tfr1b PE=2 SV=1	0.0516333	0.0200128	2.58001
Q5RH26	ATP synthase subunit gamma OS=Danio rerio OX=7955 GN=atp5f1c PE=1 SV=1	0.125983	0.00958666	13.1415
Q5XJS8	Hsd17b10 protein OS=Danio rerio OX=7955 GN=hsd17b10 PE=1 SV=1	0.141	0.0213238	6.61233
Q642H9	40S ribosomal protein S4, X isoform OS=Danio rerio OX=7955 GN=rps4x PE=2 SV=3	0.00928253	0.0208676	0.44483
Q6AZA0	Acetyl-CoA acetyltransferase, mitochondrial OS=Danio rerio OX=7955 GN=acat1 PE=2 SV=1	0.0887328	0.0198343	4.47372
Q6DGJ6	Peroxiredoxin 2 OS=Danio rerio OX=7955 GN=prdx2 PE=1 SV=1	0.00956499	0.0753987	0.126859
Q6DI22	Hydroxyacyl-CoA dehydrogenase OS=Danio rerio OX=7955 GN=hadh PE=1 SV=1	0.123689	0.0326628	3.78685
Q6DRD1	ATP synthase oligomycin sensitivity conferral protein OS=Danio rerio OX=7955 GN=atp5po PE=1 SV=1	0.261031	0.0220281	11.8499
Q6DRJ5	Pan-epithelial glycoprotein OS=Danio rerio OX=7955 GN=epcam PE=2 SV=1	0.0321511	0.00949096	3.38755
Q6IMW6	Ribosomal protein S13 OS=Danio rerio OX=7955 GN=rps13 PE=1 SV=1	0.0100359	0.0230739	0.434945
Q6IQI6	60S ribosomal protein L11 OS=Danio rerio OX=7955 GN=rpl11 PE=1 SV=1	0.00976929	0.0221355	0.441341
Q6IQJ2	Tubulin beta chain OS=Danio rerio OX=7955 GN=zgc:55461 PE=1 SV=1	0.121455	0.795565	0.152666
Q6IQM2	Cytochrome c OS=Danio rerio OX=7955 GN=cyc PE=3 SV=3	0.0253131	0.0107368	2.3576
Q6NV33	Isocitrate dehydrogenase [NAD] subunit, mitochondrial OS=Danio rerio OX=7955 GN=idh3a PE=1 SV=1	0.075008	0.00936788	8.00693
Q6NWC1	Vdac1 protein OS=Danio rerio OX=7955 GN=vdac1 PE=1 SV=1	0.19152	0.020875	9.17461
Q6NY22	Txndc4 protein (Fragment) OS=Danio rerio OX=7955 GN=erp44 PE=2 SV=1	0.019133	0.00977544	1.95725
Q6P0T0	NADH dehydrogenase (Ubiquinone) Fe-S protein 8, (NADH-coenzyme Q reductase) OS=Danio rerio OX=7955 GN=ndufs8a PE=1 SV=1	0.0948641	0.0100975	9.3948
Q6P3G1	Ceruloplasmin OS=Danio rerio OX=7955 GN=cp PE=1 SV=1	0.0700048	0.0609362	1.14882
Q6P5J4	Peptidyl-prolyl cis-trans isomerase (Fragment) OS=Danio rerio OX=7955 GN=ppiaa PE=2 SV=1	0.0373424	0.0568223	0.657179
Q6P5K3	60S acidic ribosomal protein P0 OS=Danio rerio OX=7955 GN=rplp0 PE=1 SV=1	0.0322919	0.0799266	0.40402
Q6P6E0	ATP synthase, H+-transporting, mitochondrial F0 complex, subunit g OS=Danio rerio OX=7955 GN=atp5l PE=1 SV=1	0.187982	0.0479617	3.91942
Q6P6E7	Ribosomal protein S20 OS=Danio rerio OX=7955 GN=rps20 PE=2 SV=1	0.0102495	0.0438751	0.233607
Q6PBW3	Ribosomal protein S14 OS=Danio rerio OX=7955 GN=rps14 PE=1 SV=1	0.0101589	0.040485	0.25093
Q6PBX8	NADH dehydrogenase (ubiquinone) flavoprotein 2 OS=Danio rerio OX=7955 GN=ndufv2 PE=1 SV=1	0.0676323	0.00963001	7.02307
Q6PBY1	40S ribosomal protein S3a OS=Danio rerio OX=7955 GN=rps3a PE=2 SV=3	0.0094424	0.084908	0.111207
Q6PBZ1	Ribosomal protein L7a OS=Danio rerio OX=7955 GN=rpl7a PE=1 SV=1	0.0206439	0.0338795	0.609333
Q6PC13	Prohibitin 2 OS=Danio rerio OX=7955 GN=phb2a PE=1 SV=1	0.345585	0.046895	7.36934
Q6PC53	Peptidyl-prolyl cis-trans isomerase OS=Danio rerio OX=7955 GN=ppiab PE=1 SV=1	0.009843	0.0599754	0.164117
Q6PC69	60S ribosomal protein L10a OS=Danio rerio OX=7955 GN=rpl10a PE=2 SV=1	0.00975139	0.0215021	0.453509
Q6PC77	ATP synthase subunit d, mitochondrial OS=Danio rerio OX=7955 GN=atp5pd PE=1 SV=1	0.203227	0.0388887	5.22586
Q6PEI6	Aconitate hydratase, mitochondrial OS=Danio rerio OX=7955 GN=aco2 PE=2 SV=1	0.261794	0.0632631	4.13819
Q6Q420	Ribosomal protein S15a OS=Danio rerio OX=7955 GN=rps15a PE=1 SV=1	0.00989836	0.0101146	0.978625
Q6TGS5	Tubulin alpha chain OS=Danio rerio OX=7955 GN=tuba4l PE=1 SV=1	0.0429145	0.103747	0.413646
Q6TH14	Enolase 1, (Alpha) OS=Danio rerio OX=7955 GN=eno3 PE=1 SV=1	0.0197909	0.106172	0.186405
Q6TH32	Cofilin 1 OS=Danio rerio OX=7955 GN=cfl1 PE=1 SV=1	0.00978187	0.057974	0.168728
Q6TLG8	Ribosomal protein S3 OS=Danio rerio OX=7955 GN=rps3 PE=1 SV=1	0.0207306	0.0343515	0.603486
Q6YBS2	Adenylyl cyclase-associated protein OS=Danio rerio OX=7955 GN=cap1 PE=1 SV=1	0.00926688	0.0315643	0.293588
Q6YI49	Ubiquitin carboxyl-terminal hydrolase OS=Danio rerio OX=7955 GN=uchl1 PE=1 SV=1	0.00960318	0.0955469	0.100507
Q6ZM23	Cytochrome c oxidase subunit VIc OS=Danio rerio OX=7955 GN=cox6c PE=1 SV=1	0.0579741	0.0111979	5.17724
Q7SXG7	Brd7 protein OS=Danio rerio OX=7955 GN=brd7 PE=2 SV=1	0.0193572	0.0296699	0.652417
Q7SYK7	Aspartate aminotransferase OS=Danio rerio OX=7955 GN=got2a PE=1 SV=1	0.219219	0.0314219	6.97665
Q7T1D8	Phb OS=Danio rerio OX=7955 GN=phb PE=1 SV=1	0.197395	0.0486878	4.0543
Q7T1D9	Echs1 protein (Fragment) OS=Danio rerio OX=7955 GN=echs1 PE=2 SV=1	0.190192	0.00991559	19.1811
Q7T334	Malate dehydrogenase OS=Danio rerio OX=7955 GN=mdh2 PE=1 SV=1	0.742022	0.17428	4.25765
Q7ZTH6	Hydroxyacyl-Coenzyme A dehydrogenase/3-ketoacyl-Coenzyme A thiolase/enoyl-Coenzyme A hydratase (Trifunctional protein), beta subunit OS=Danio rerio OX=7955 GN=hadhb PE=2 SV=1	0.305203	0.00957959	31.8597
Q7ZUP6	Isocitrate dehydrogenase [NADP] OS=Danio rerio OX=7955 GN=idh2 PE=2 SV=1	0.268931	0.0429383	6.2632
Q7ZUS9	Electron-transfer-flavoprotein, alpha polypeptide OS=Danio rerio OX=7955 GN=etfa PE=2 SV=1	0.0980167	0.0328876	2.98036
Q7ZV76	Electron-transfer-flavoprotein, beta polypeptide OS=Danio rerio OX=7955 GN=etfb PE=2 SV=1	0.209997	0.00996698	21.0692
Q7ZVF9	Actin, cytoplasmic 2 OS=Danio rerio OX=7955 GN=actbb PE=2 SV=2	0.209747	0.245455	0.854524
Q803B0	Heat shock 60 protein 1 OS=Danio rerio OX=7955 GN=hspd1 PE=1 SV=1	0.715629	0.0821201	8.71442
Q803T5	Adenosylhomocysteinase OS=Danio rerio OX=7955 GN=ahcy PE=1 SV=1	0.0189959	0.0316703	0.599803
Q804G6	Annexin OS=Danio rerio OX=7955 GN=anxa5b PE=2 SV=1	0.00950014	0.0619795	0.153279
Q8JHI0	Solute carrier family 25 (mitochondrial carrier; adenine nucleotide translocator), member 5 OS=Danio rerio OX=7955 GN=slc25a5 PE=1 SV=1	0.35171	0.00976987	35.9994
Q8JHJ1	60S ribosomal protein L35 OS=Danio rerio OX=7955 GN=rpl35 PE=2 SV=3	0.010227	0.010143	1.00828
Q90WA5	Protein disulfide isomerase family A, member 6 OS=Danio rerio OX=7955 GN=pdia6 PE=1 SV=1	0.0560405	0.0572646	0.978625
Q9DDU5	Glutathione S-transferase pi OS=Danio rerio OX=7955 GN=gstp1 PE=1 SV=1	0.00980784	0.0355783	0.275669
Q9PVK4	L-lactate dehydrogenase B-A chain OS=Danio rerio OX=7955 GN=ldhba PE=2 SV=4	0.00906671	0.0787503	0.115132
R4GDY8	Carbonic anhydrase XVb OS=Danio rerio OX=7955 GN=ca15b PE=1 SV=1	0.0197243	0.0201551	0.978625
X1WF94	Serpin peptidase inhibitor, clade A (alpha-1 antiproteinase, antitrypsin), member 1 OS=Danio rerio OX=7955 GN=serpina1 PE=1 SV=2	0.00900651	0.087942	0.102414
	total	16.9298	8.12494	2.08369

## Sheet:  32-Cell
Relative content of non- vitellogenin proteins in deyolked versus non-deyolked samples of zebrafish embryos; only proteins shared in the two protocols are shown
		Protein content/embryo (%)
Accession	Protein name	Deyolked	Non-deyolked	Fold change
A0A0A0VG08	Cytochrome c oxidase subunit 2 OS=Danio rerio OX=7955 GN=mt-co2 PE=3 SV=1	0.022284	0.00559186	3.98509
A0A0B5JK63	Calr (Fragment) OS=Danio rerio OX=7955 GN=calr PE=2 SV=1	0.00595545	0.00523052	1.1386
A0A0G2L881	Histone H2A OS=Danio rerio OX=7955 GN=hist1h2a6 PE=3 SV=1	0.0275058	0.00575182	4.7821
A0A0H2UKQ7	Pyrroline-5-carboxylate reductase OS=Danio rerio OX=7955 GN=pycr1b PE=1 SV=1	0.188019	0.0116517	16.1367
A0A0R4IA33	Pepsinogen 3, group I (pepsinogen A) OS=Danio rerio OX=7955 PE=1 SV=1	0.0276119	0.0404181	0.683158
A0A0R4IBT5	Uncharacterized protein OS=Danio rerio OX=7955 GN=actc1c PE=1 SV=1	0.0992849	0.0418356	2.37322
A0A0R4ICK7	Catalase OS=Danio rerio OX=7955 GN=cat PE=1 SV=1	0.190663	0.00498801	38.2243
A0A0R4IDK6	Nucleosome assembly protein 1-like 1 OS=Danio rerio OX=7955 GN=nap1l1 PE=1 SV=1	0.0129401	0.0248947	0.519794
A0A0R4IDW2	Glycogenin 1a OS=Danio rerio OX=7955 GN=gyg1a PE=1 SV=1	0.0293575	0.0257839	1.1386
A0A0R4IFJ4	Pyruvate carboxylase OS=Danio rerio OX=7955 GN=pcxa PE=1 SV=1	0.459638	0.00465794	98.6783
A0A0R4IGI1	Glyceraldehyde-3-phosphate dehydrogenase OS=Danio rerio OX=7955 GN=gapdh PE=1 SV=1	0.0624075	0.0552425	1.1297
A0A0R4IGN3	Protein disulfide-isomerase (Fragment) OS=Danio rerio OX=7955 GN=pdia3 PE=1 SV=1	0.0452463	0.0171182	2.64317
A0A0R4IIP6	40S ribosomal protein S18 OS=Danio rerio OX=7955 GN=rps18 PE=1 SV=1	0.00678098	0.026091	0.259897
A0A0R4IJR3	Oogenesis-related gene OS=Danio rerio OX=7955 GN=org PE=1 SV=1	0.0605637	0.0120759	5.01525
A0A0R4IJT8	Chaperonin-containing TCP1, subunit 8 (theta) OS=Danio rerio OX=7955 GN=cct8 PE=1 SV=1	0.0124029	0.00508347	2.43985
A0A0R4IJU2	Aldehyde dehydrogenase 9 family, member A1a, tandem duplicate 1 OS=Danio rerio OX=7955 GN=aldh9a1a.1 PE=1 SV=1	0.00602601	0.00529249	1.1386
A0A0R4IKL1	Proliferating cell nuclear antigen OS=Danio rerio OX=7955 GN=pcna PE=1 SV=1	0.00622826	0.00547012	1.1386
A0A0R4IKV6	Zgc:175135 OS=Danio rerio OX=7955 GN=zgc:175135 PE=1 SV=1	0.00587114	0.00515647	1.1386
A0A0R4IMF8	Heat shock cognate 71 kDa protein OS=Danio rerio OX=7955 GN=hspa8 PE=1 SV=1	0.0688249	0.0366089	1.88001
A0A0R4IMS3	60S ribosomal protein L24 OS=Danio rerio OX=7955 GN=rpl24 PE=1 SV=1	0.0146063	0.0128283	1.1386
A0A0R4IMZ8	Karyopherin (importin) beta 1 OS=Danio rerio OX=7955 GN=kpnb1 PE=1 SV=1	0.0119409	0.0104874	1.1386
A0A0R4IP07	Elongation factor 1-gamma OS=Danio rerio OX=7955 GN=eef1g PE=1 SV=1	0.0197491	0.00538298	3.66881
A0A0R4IPH2	Tubulin beta chain OS=Danio rerio OX=7955 GN=tubb2b PE=1 SV=1	0.120639	0.121431	0.993481
A0A0R4IPV5	Protein disulfide-isomerase OS=Danio rerio OX=7955 GN=p4hb PE=1 SV=1	0.111746	0.0388485	2.87645
A0A0R4IQA4	NADH dehydrogenase [ubiquinone] 1 alpha subcomplex subunit 10, mitochondrial OS=Danio rerio OX=7955 GN=ndufa10 PE=1 SV=1	0.0993886	0.00555026	17.907
A0A0R4IQH8	Chaperonin-containing TCP1, subunit 6A (zeta 1) OS=Danio rerio OX=7955 GN=cct6a PE=1 SV=1	0.00628667	0.00552142	1.1386
A0A0R4IQN8	Nascent polypeptide-associated complex subunit alpha OS=Danio rerio OX=7955 GN=naca PE=1 SV=1	0.00570025	0.00500638	1.1386
A0A0R4IU14	Alpha-mannosidase OS=Danio rerio OX=7955 GN=man2b1 PE=1 SV=1	0.00608186	0.0106831	0.569298
A0A0R4IVC8	Cytochrome c oxidase subunit Vab OS=Danio rerio OX=7955 GN=cox5ab PE=1 SV=1	0.05935	0.00575051	10.3208
A0A0R4IVH8	Ribosomal protein, large, P1 OS=Danio rerio OX=7955 GN=rplp1 PE=1 SV=1	0.00664768	0.0059775	1.11212
A0A0R4IZ00	Lysosomal-associated membrane protein 2 OS=Danio rerio OX=7955 GN=lamp2 PE=1 SV=1	0.0207516	0.00546768	3.79532
A0A0R4IZT9	Zgc:172218 OS=Danio rerio OX=7955 GN=zgc:172218 PE=4 SV=1	0.0255219	0.0130593	1.95431
A0A140LFS0	Si:dkey-241l7.2 OS=Danio rerio OX=7955 GN=si:dkey-241l7.2 PE=1 SV=1	0.00635069	0.0128079	0.49584
A0A140LG74	Zona pellucida glycoprotein 2, tandem duplicate 2 OS=Danio rerio OX=7955 GN=zp2.2 PE=4 SV=1	0.0673807	0.0174718	3.85654
A0A286Y855	Phosphate-regulating endopeptidase homolog, X-linked OS=Danio rerio OX=7955 GN=phex PE=1 SV=1	0.00570544	0.0110241	0.517544
A0A286Y8X6	Calcium-transporting ATPase OS=Danio rerio OX=7955 GN=atp2b3a PE=1 SV=1	0.00527741	0.00463501	1.1386
A0A286Y8X9	Eukaryotic translation elongation factor 2b OS=Danio rerio OX=7955 GN=eef2b PE=1 SV=1	0.0116451	0.0420469	0.276956
A0A286Y9Q9	Si:ch211-12h2.6 OS=Danio rerio OX=7955 GN=si:ch211-12h2.6 PE=4 SV=1	0.0400872	0.0131793	3.04168
A0A286Y9U1	Retinol saturase (all-trans-retinol 13,14-reductase)-like OS=Danio rerio OX=7955 GN=retsatl PE=1 SV=1	0.116024	0.0619555	1.87269
A0A286YAP4	Heat shock protein 90, beta (grp94), member 1 OS=Danio rerio OX=7955 GN=hsp90b1 PE=1 SV=1	0.0827801	0.0223704	3.70044
A0A286YAZ4	Clathrin heavy chain OS=Danio rerio OX=7955 GN=cltca PE=1 SV=1	0.0105776	0.004645	2.27719
A0A286YB28	Tubulin alpha chain OS=Danio rerio OX=7955 GN=tuba8l4 PE=1 SV=1	0.0449481	0.031701	1.41787
A0JMD3	Zgc:152896 OS=Danio rerio OX=7955 GN=uggt1 PE=2 SV=1	0.011789	0.00621239	1.89766
A1L226	Zgc:158605 OS=Danio rerio OX=7955 GN=prss16 PE=2 SV=1	0.00593895	0.00521602	1.1386
A1L257	Sideroflexin OS=Danio rerio OX=7955 GN=sfxn3 PE=2 SV=1	0.0928077	0.00549035	16.9038
A2ARH3	Low-density lipoprotein receptor-related-protein 13 OS=Danio rerio OX=7955 GN=lrp13 PE=1 SV=1	0.0672343	0.0053682	12.5246
A2CEW4	5-aminoimidazole-4-carboxamide ribonucleotide formyltransferase/IMP cyclohydrolase OS=Danio rerio OX=7955 GN=atic PE=1 SV=1	0.00610391	0.00536091	1.1386
A2CG95	Acyl-CoA dehydrogenase medium chain OS=Danio rerio OX=7955 GN=acadm PE=1 SV=1	0.367842	0.049873	7.37557
A3KH13	Protein S100 OS=Danio rerio OX=7955 GN=s100a1 PE=1 SV=1	0.0528611	0.0745404	0.70916
A3KQ79	Si:dkeyp-46h3.2 OS=Danio rerio OX=7955 GN=si:dkeyp-46h3.2 PE=1 SV=1	0.0134453	0.0287648	0.467424
A4IGC8	Delta-1-pyrroline-5-carboxylate synthase OS=Danio rerio OX=7955 GN=aldh18a1 PE=1 SV=1	0.516017	0.0285805	18.0549
A5D6S3	Methylmalonyl CoA mutase OS=Danio rerio OX=7955 GN=mut PE=1 SV=1	0.235337	0.00499252	47.1379
A7E2J3	Si:ch211-226h8.14 protein OS=Danio rerio OX=7955 GN=si:ch211-226h8.14 PE=2 SV=1	0.0251026	0.0128608	1.95188
A7E2K4	Ribosomal protein, large P2,-like OS=Danio rerio OX=7955 GN=rplp2l PE=1 SV=1	0.00665398	0.00598316	1.11212
A7E2L4	Guanine nucleotide binding protein (G protein), beta polypeptide 2-like 1 OS=Danio rerio OX=7955 GN=rack1 PE=2 SV=1	0.0129195	0.0113468	1.1386
A7MBW0	Zgc:171717 protein OS=Danio rerio OX=7955 GN=zgc:171717 PE=2 SV=1	0.0255407	0.0224317	1.1386
A7MBZ3	Zgc:171776 protein OS=Danio rerio OX=7955 GN=zgc:171776 PE=2 SV=1	0.0134947	0.0118521	1.1386
A8KB10	Zgc:171426 protein OS=Danio rerio OX=7955 GN=zgc:171426 PE=2 SV=1	0.0188646	0.0289945	0.650626
A8KB38	Zgc:171517 protein OS=Danio rerio OX=7955 GN=zgc:171517 PE=2 SV=1	0.021928	0.0494753	0.443212
A8WFS5	Zgc:171445 protein OS=Danio rerio OX=7955 GN=zgc:171445 PE=2 SV=1	0.0302819	0.0797873	0.379532
A8WGC6	ATP synthase subunit beta OS=Danio rerio OX=7955 GN=atp5f1b PE=1 SV=1	1.32609	0.144348	9.18676
A9JRE3	Pentaxin OS=Danio rerio OX=7955 GN=zgc:172225 PE=2 SV=1	0.0326163	0.0674376	0.483652
B0R193	Ubiquitin B OS=Danio rerio OX=7955 GN=ubb PE=4 SV=1	0.0174114	0.0154106	1.12984
B0UYL5	Dehydrogenase/reductase (SDR family) member 12 OS=Danio rerio OX=7955 GN=dhrs12 PE=1 SV=1	0.0209023	0.00555007	3.76613
B0V1J5	Checkpoint kinase 2 OS=Danio rerio OX=7955 GN=chek2 PE=1 SV=1	0.0061729	0.0054215	1.1386
B2GNT1	40S ribosomal protein SA OS=Danio rerio OX=7955 GN=rpsa PE=2 SV=1	0.0398178	0.0182988	2.17598
B2GP62	60S ribosomal protein L27 OS=Danio rerio OX=7955 GN=rpl27 PE=2 SV=1	0.006445	0.00566048	1.1386
B2GRH9	Superoxide dismutase [Cu-Zn] OS=Danio rerio OX=7955 GN=sod1 PE=2 SV=1	0.0147671	0.0131603	1.12209
B3DFJ9	Si:ch211-125e6.12 protein OS=Danio rerio OX=7955 GN=si:ch211-125e6.13 PE=1 SV=1	0.00640181	0.00562254	1.1386
B3DIE8	Tripeptidyl peptidase I OS=Danio rerio OX=7955 GN=tpp1 PE=2 SV=1	0.00586392	0.00515013	1.1386
B8JKB8	Eph receptor B3a OS=Danio rerio OX=7955 GN=ephb3a PE=1 SV=1	0.00554807	0.00487273	1.1386
E7F650	Avidin OS=Danio rerio OX=7955 GN=avd PE=1 SV=1	0.0145742	0.00564074	2.58374
E7F6Q4	Si:dkey-152b24.6 OS=Danio rerio OX=7955 GN=si:dkey-152b24.6 PE=1 SV=1	0.0133056	0.0186975	0.711623
E7FE19	2',3'-cyclic nucleotide 3' phosphodiesterase OS=Danio rerio OX=7955 GN=cnp PE=1 SV=1	0.0278642	0.0055619	5.00982
E7FFD0	Uncharacterized protein OS=Danio rerio OX=7955 PE=1 SV=1	0.00495645	0.00435312	1.1386
E9QCP4	Lysosomal-associated membrane protein 1 OS=Danio rerio OX=7955 GN=lamp1 PE=1 SV=1	0.0133408	0.00553298	2.41115
F1Q7J1	MICOS complex subunit (Fragment) OS=Danio rerio OX=7955 GN=apool PE=1 SV=1	0.055872	0.00519575	10.7534
F1Q8H6	Enoyl CoA hydratase 1, peroxisomal OS=Danio rerio OX=7955 GN=ech1 PE=1 SV=1	0.0128663	0.00524649	2.45236
F1QAJ7	Solute carrier family 25 (mitochondrial carrier; phosphate carrier), member 3b OS=Danio rerio OX=7955 GN=slc25a3b PE=1 SV=1	0.0380575	0.00517851	7.34912
F1QC34	Ribophorin II OS=Danio rerio OX=7955 GN=rpn2 PE=1 SV=1	0.0337223	0.0169243	1.99254
F1QCD4	Aspartate aminotransferase OS=Danio rerio OX=7955 GN=got2b PE=1 SV=1	0.123911	0.024373	5.08396
F1QFC0	Heat shock protein 9 OS=Danio rerio OX=7955 GN=hspa9 PE=1 SV=1	0.323147	0.0167988	19.2363
F1QFV6	Ribosomal protein L28 OS=Danio rerio OX=7955 GN=rpl28 PE=1 SV=1	0.00638125	0.00579131	1.10187
F1QG68	Zinc finger protein 990 OS=Danio rerio OX=7955 GN=znf990 PE=4 SV=2	0.00610265	0.0053598	1.1386
F1QG80	Ribosomal protein L22 OS=Danio rerio OX=7955 GN=rpl22 PE=1 SV=1	0.0148565	0.00564769	2.63055
F1QI12	Expressed sequence EX154042 OS=Danio rerio OX=7955 GN=gb:ex154042 PE=4 SV=2	0.0062822	0.0055175	1.1386
F1QJA4	Stress-induced phosphoprotein 1 (Fragment) OS=Danio rerio OX=7955 GN=stip1 PE=1 SV=2	0.00635134	0.00557822	1.1386
F1QR17	Aldehyde dehydrogenase 7 family, member A1 OS=Danio rerio OX=7955 GN=aldh7a1 PE=1 SV=1	0.0731929	0.0113026	6.47577
F1QS22	Ferritin OS=Danio rerio OX=7955 GN=zgc:56095 PE=1 SV=1	0.00638573	0.0207268	0.308091
F1QYT2	Sulfide quinone reductase-like (yeast) OS=Danio rerio OX=7955 GN=sqor PE=1 SV=1	0.00579936	0.00509343	1.1386
F1R166	Eukaryotic translation initiation factor 4A, isoform 2 OS=Danio rerio OX=7955 GN=eif4a2 PE=1 SV=1	0.0127462	0.0111946	1.1386
F1R2K9	Ribonucleoside-diphosphate reductase OS=Danio rerio OX=7955 GN=rrm1 PE=1 SV=1	0.00612334	0.00537797	1.1386
F1R3F7	Complement component 1, q subcomponent-binding protein OS=Danio rerio OX=7955 GN=c1qbp PE=1 SV=1	0.0306589	0.00538539	5.69298
F1R6D5	Cadherin, EGF LAG seven-pass G-type receptor 3 (Fragment) OS=Danio rerio OX=7955 GN=celsr3 PE=4 SV=1	0.0129295	0.0113557	1.1386
F1R9P5	Filamin A, alpha (actin-binding protein 280) OS=Danio rerio OX=7955 GN=flna PE=1 SV=2	0.0445101	0.00977301	4.55439
F1R9W6	Zgc:110239 OS=Danio rerio OX=7955 GN=zgc:110239 PE=1 SV=1	0.0125398	0.00513958	2.43985
F1RBF6	14-3-3 protein beta/alpha-B OS=Danio rerio OX=7955 GN=ywhabb PE=1 SV=1	0.00634243	0.0055704	1.1386
F1RBS6	Nucleoside diphosphate kinase OS=Danio rerio OX=7955 GN=nme2b.1 PE=1 SV=1	0.0554551	0.0924565	0.599796
F1RDA6	NADH dehydrogenase (ubiquinone) Fe-S protein 1 OS=Danio rerio OX=7955 GN=ndufs1 PE=1 SV=1	0.283394	0.00569996	49.7187
F6NLI6	Peptidyl-prolyl cis-trans isomerase OS=Danio rerio OX=7955 GN=ppib PE=1 SV=1	0.0467275	0.0298221	1.56688
F6P2R4	Glycine C-acetyltransferase OS=Danio rerio OX=7955 GN=gcat PE=1 SV=1	0.235234	0.0111075	21.1779
F6P334	Pentaxin OS=Danio rerio OX=7955 GN=crp2 PE=1 SV=1	0.0449913	0.0523869	0.858827
H0WEB6	Si:dkeyp-98a7.7 (Fragment) OS=Danio rerio OX=7955 GN=si:dkeyp-98a7.7 PE=4 SV=1	0.0404638	0.0228193	1.77322
O57521	Heat shock protein HSP 90-beta OS=Danio rerio OX=7955 GN=hsp90ab1 PE=1 SV=2	0.0192901	0.0508261	0.379532
P62247	40S ribosomal protein S8 OS=Danio rerio OX=7955 GN=rps8 PE=2 SV=2	0.00623145	0.0198753	0.313527
Q08BA1	ATP synthase subunit alpha OS=Danio rerio OX=7955 GN=atp5fa1 PE=1 SV=1	0.65469	0.0849997	7.70227
Q0P4A5	Npm2 protein (Fragment) OS=Danio rerio OX=7955 GN=npm2b PE=2 SV=1	0.00624757	0.00548708	1.1386
Q1ECX9	Protein disulfide-isomerase A4 OS=Danio rerio OX=7955 GN=pdia4 PE=1 SV=1	0.0789168	0.011263	7.00675
Q1LWH1	Ribosomal protein S16 OS=Danio rerio OX=7955 GN=rps16 PE=1 SV=1	0.0149177	0.0226837	0.657638
Q1LWX4	Proteasome subunit alpha type (Fragment) OS=Danio rerio OX=7955 GN=si:rp71-45k5.4 PE=3 SV=1	0.0061802	0.00542792	1.1386
Q3B7P9	Ribosomal protein L7 OS=Danio rerio OX=7955 GN=rpl7 PE=2 SV=1	0.0131591	0.0118972	1.10606
Q4JHL7	Voltage-dependent anion channel 2 OS=Danio rerio OX=7955 GN=vdac2 PE=2 SV=1	0.291324	0.00544389	53.514
Q4KME8	Vesicle amine transport protein 1 homolog (T californica) OS=Danio rerio OX=7955 GN=vat1 PE=2 SV=1	0.0196806	0.00512147	3.84276
Q5BJB9	Prdx3 protein OS=Danio rerio OX=7955 GN=prdx3 PE=2 SV=1	0.0570516	0.0192719	2.96035
Q5BKW5	Ribosomal protein L12 OS=Danio rerio OX=7955 GN=rpl12 PE=2 SV=1	0.014397	0.00569005	2.53021
Q5U3H4	Ribose 5-phosphate isomerase A (Ribose 5-phosphate epimerase) OS=Danio rerio OX=7955 GN=rpia PE=2 SV=1	0.00620309	0.00544801	1.1386
Q642H9	40S ribosomal protein S4, X isoform OS=Danio rerio OX=7955 GN=rps4x PE=2 SV=3	0.0133362	0.0188115	0.708937
Q6DGJ6	Peroxiredoxin 2 OS=Danio rerio OX=7955 GN=prdx2 PE=1 SV=1	0.0342063	0.0423207	0.808263
Q6DI22	Hydroxyacyl-CoA dehydrogenase OS=Danio rerio OX=7955 GN=hadh PE=1 SV=1	0.079867	0.00557973	14.3138
Q6DRC6	60S ribosomal protein L6 OS=Danio rerio OX=7955 GN=rpl6 PE=2 SV=1	0.00623946	0.00547995	1.1386
Q6DRD1	ATP synthase oligomycin sensitivity conferral protein OS=Danio rerio OX=7955 GN=atp5po PE=1 SV=1	0.20872	0.0123642	16.8809
Q6DRF3	Proteasome subunit beta type OS=Danio rerio OX=7955 GN=psmb1 PE=1 SV=1	0.00604001	0.00561684	1.07534
Q6DRJ5	Pan-epithelial glycoprotein OS=Danio rerio OX=7955 GN=epcam PE=2 SV=1	0.0130642	0.00532721	2.45236
Q6DRN7	60S ribosomal protein L14 OS=Danio rerio OX=7955 GN=rpl14 PE=2 SV=1	0.0256443	0.0130088	1.9713
Q6IQI6	60S ribosomal protein L11 OS=Danio rerio OX=7955 GN=rpl11 PE=1 SV=1	0.00637978	0.0056032	1.1386
Q6IQQ0	Ribosomal protein L21 OS=Danio rerio OX=7955 GN=rpl21 PE=1 SV=1	0.00630627	0.00553863	1.1386
Q6NWC1	Vdac1 protein OS=Danio rerio OX=7955 GN=vdac1 PE=1 SV=1	0.175516	0.00549234	31.9566
Q6NX98	ST13, Hsp70-interacting protein OS=Danio rerio OX=7955 GN=st13 PE=1 SV=1	0.00596875	0.0052422	1.1386
Q6NYN3	Importin 7 OS=Danio rerio OX=7955 GN=ipo7 PE=1 SV=1	0.00650368	0.00571202	1.1386
Q6P2M0	Zgc:77235 OS=Danio rerio OX=7955 GN=rpl27a PE=2 SV=1	0.00654499	0.0057483	1.1386
Q6P3G1	Ceruloplasmin OS=Danio rerio OX=7955 GN=cp PE=1 SV=1	0.077887	0.0223063	3.4917
Q6P3L3	Heat shock protein 5 OS=Danio rerio OX=7955 GN=hspa5 PE=1 SV=1	0.221478	0.060249	3.67604
Q6P5J4	Peptidyl-prolyl cis-trans isomerase (Fragment) OS=Danio rerio OX=7955 GN=ppiaa PE=2 SV=1	0.0363144	0.0125713	2.88866
Q6P5K3	60S acidic ribosomal protein P0 OS=Danio rerio OX=7955 GN=rplp0 PE=1 SV=1	0.0206194	0.0185211	1.11329
Q6P6E0	ATP synthase, H+-transporting, mitochondrial F0 complex, subunit g OS=Danio rerio OX=7955 GN=atp5l PE=1 SV=1	0.121066	0.0144749	8.36389
Q6P6E7	Ribosomal protein S20 OS=Danio rerio OX=7955 GN=rps20 PE=2 SV=1	0.00651251	0.0246268	0.264448
Q6P980	Superoxide dismutase OS=Danio rerio OX=7955 GN=sod2 PE=1 SV=1	0.0136174	0.0119598	1.1386
Q6PBW3	Ribosomal protein S14 OS=Danio rerio OX=7955 GN=rps14 PE=1 SV=1	0.00641306	0.00563243	1.1386
Q6PBY1	40S ribosomal protein S3a OS=Danio rerio OX=7955 GN=rps3a PE=2 SV=3	0.0213765	0.0115535	1.85022
Q6PBZ1	Ribosomal protein L7a OS=Danio rerio OX=7955 GN=rpl7a PE=1 SV=1	0.0212434	0.0118403	1.79415
Q6PC13	Prohibitin 2 OS=Danio rerio OX=7955 GN=phb2a PE=1 SV=1	0.346016	0.0115656	29.9176
Q6PC14	60S ribosomal protein L23 OS=Danio rerio OX=7955 GN=rpl23 PE=2 SV=1	0.0151931	0.00569331	2.66859
Q6PC53	Peptidyl-prolyl cis-trans isomerase OS=Danio rerio OX=7955 GN=ppiab PE=1 SV=1	0.0145223	0.00564548	2.57238
Q6PC65	Peptidyl-prolyl cis-trans isomerase (Fragment) OS=Danio rerio OX=7955 GN=ppiaa PE=2 SV=1	0.0363877	0.0125055	2.90975
Q6PC77	ATP synthase subunit d, mitochondrial OS=Danio rerio OX=7955 GN=atp5pd PE=1 SV=1	0.0989158	0.00567527	17.4293
Q6PEI6	Aconitate hydratase, mitochondrial OS=Danio rerio OX=7955 GN=aco2 PE=2 SV=1	0.169808	0.00507273	33.4747
Q6TEN7	40S ribosomal protein S24 OS=Danio rerio OX=7955 GN=rps24 PE=2 SV=1	0.00662589	0.00581935	1.1386
Q6TGS5	Tubulin alpha chain OS=Danio rerio OX=7955 GN=tuba4l PE=1 SV=1	0.0553666	0.0684381	0.809003
Q6TH14	Enolase 1, (Alpha) OS=Danio rerio OX=7955 GN=eno3 PE=1 SV=1	0.0361881	0.0595933	0.607251
Q6TH32	Cofilin 1 OS=Danio rerio OX=7955 GN=cfl1 PE=1 SV=1	0.0143091	0.0125673	1.1386
Q6TLG8	Ribosomal protein S3 OS=Danio rerio OX=7955 GN=rps3 PE=1 SV=1	0.013538	0.0504526	0.268332
Q6YBS2	Adenylyl cyclase-associated protein OS=Danio rerio OX=7955 GN=cap1 PE=1 SV=1	0.0127758	0.0112206	1.1386
Q6YI49	Ubiquitin carboxyl-terminal hydrolase OS=Danio rerio OX=7955 GN=uchl1 PE=1 SV=1	0.0135328	0.0200025	0.676557
Q7SXG7	Brd7 protein OS=Danio rerio OX=7955 GN=brd7 PE=2 SV=1	0.0126411	0.0111023	1.1386
Q7SYK7	Aspartate aminotransferase OS=Danio rerio OX=7955 GN=got2a PE=1 SV=1	0.10818	0.0176369	6.13373
Q7T1D8	Phb OS=Danio rerio OX=7955 GN=phb PE=1 SV=1	0.182249	0.0273281	6.66892
Q7T334	Malate dehydrogenase OS=Danio rerio OX=7955 GN=mdh2 PE=1 SV=1	1.02267	0.0978218	10.4544
Q7ZTH6	Hydroxyacyl-Coenzyme A dehydrogenase/3-ketoacyl-Coenzyme A thiolase/enoyl-Coenzyme A hydratase (Trifunctional protein), beta subunit OS=Danio rerio OX=7955 GN=hadhb PE=2 SV=1	0.244887	0.00537695	45.5439
Q7ZU04	Creatine kinase, brain b OS=Danio rerio OX=7955 GN=ckbb PE=2 SV=1	0.0280409	0.0328368	0.853947
Q7ZU46	Heat shock protein 4, like OS=Danio rerio OX=7955 GN=hspa4a PE=1 SV=1	0.00635326	0.00557991	1.1386
Q7ZU99	Transitional endoplasmic reticulum ATPase OS=Danio rerio OX=7955 GN=vcp PE=1 SV=1	0.0255633	0.035281	0.724561
Q7ZUP6	Isocitrate dehydrogenase [NADP] OS=Danio rerio OX=7955 GN=idh2 PE=2 SV=1	0.218158	0.00542271	40.2304
Q7ZVF9	Actin, cytoplasmic 2 OS=Danio rerio OX=7955 GN=actbb PE=2 SV=2	0.333058	0.0883538	3.76959
Q803B0	Heat shock 60 protein 1 OS=Danio rerio OX=7955 GN=hspd1 PE=1 SV=1	0.861368	0.0307289	28.0312
Q803T5	Adenosylhomocysteinase OS=Danio rerio OX=7955 GN=ahcy PE=1 SV=1	0.0124052	0.0172029	0.721111
Q804G6	Annexin OS=Danio rerio OX=7955 GN=anxa5b PE=2 SV=1	0.0930602	0.0113168	8.2232
Q8JHI0	Solute carrier family 25 (mitochondrial carrier; adenine nucleotide translocator), member 5 OS=Danio rerio OX=7955 GN=slc25a5 PE=1 SV=1	0.622595	0.0266354	23.3747
Q8JHJ1	60S ribosomal protein L35 OS=Danio rerio OX=7955 GN=rpl35 PE=2 SV=3	0.00648223	0.00569317	1.1386
Q90WA5	Protein disulfide isomerase family A, member 6 OS=Danio rerio OX=7955 GN=pdia6 PE=1 SV=1	0.036597	0.017219	2.12538
Q9DDU5	Glutathione S-transferase pi OS=Danio rerio OX=7955 GN=gstp1 PE=1 SV=1	0.0137707	0.0199698	0.689572
Q9PVK4	L-lactate dehydrogenase B-A chain OS=Danio rerio OX=7955 GN=ldhba PE=2 SV=4	0.0128288	0.0346682	0.370044
X1WF94	Serpin peptidase inhibitor, clade A (alpha-1 antiproteinase, antitrypsin), member 1 OS=Danio rerio OX=7955 GN=serpina1 PE=1 SV=2	0.00588166	0.00516571	1.1386
	total	13.8712	3.34006	4.15298

## Sheet:  Oblong
Relative content of non- vitellogenin proteins in deyolked versus non-deyolked samples of zebrafish embryos; only proteins shared in the two protocols are shown
		Protein content/embryo (%)
Accession	Protein name	Deyolked	Non-deyolked	Fold change
A0A0A0MPF3	Nucleophosmin 1a OS=Danio rerio OX=7955 GN=npm1a PE=1 SV=1	0.0121985	0.00475126	2.56742
A0A0A0VG08	Cytochrome c oxidase subunit 2 OS=Danio rerio OX=7955 GN=mt-co2 PE=3 SV=1	0.0201623	0.00504845	3.99377
A0A0B5JK63	Calr (Fragment) OS=Danio rerio OX=7955 GN=calr PE=2 SV=1	0.0511031	0.00472223	10.8218
A0A0G2KWP7	Transaldolase OS=Danio rerio OX=7955 GN=taldo1 PE=1 SV=1	0.112397	0.00501401	22.4166
A0A0G2L0E2	Uncharacterized protein OS=Danio rerio OX=7955 GN=LOC100536643 PE=4 SV=1	0.00533022	0.00459707	1.15948
A0A0G2L881	Histone H2A OS=Danio rerio OX=7955 GN=hist1h2a6 PE=3 SV=1	0.0252883	0.02181	1.15948
A0A0H2UKQ7	Pyrroline-5-carboxylate reductase OS=Danio rerio OX=7955 GN=pycr1b PE=1 SV=1	0.147206	0.0105194	13.9937
A0A0R4I9A9	Retinoblastoma-binding protein 4,-like OS=Danio rerio OX=7955 GN=rbb4l PE=1 SV=1	0.0603692	0.00488116	12.3678
A0A0R4I9C1	Tyrosine--tRNA ligase OS=Danio rerio OX=7955 GN=yars PE=1 SV=1	0.0394703	0.00449602	8.77893
A0A0R4I9C4	Triosephosphate isomerase OS=Danio rerio OX=7955 GN=tpi1b PE=1 SV=1	0.154106	0.025192	6.11726
A0A0R4IAH2	Aspartyl aminopeptidase OS=Danio rerio OX=7955 GN=dnpep PE=1 SV=1	0.0409338	0.00496456	8.2452
A0A0R4IAQ1	Eukaryotic translation initiation factor 3 subunit E OS=Danio rerio OX=7955 GN=eif3ea PE=1 SV=1	0.0117441	0.00450168	2.60883
A0A0R4IBP7	60S ribosomal protein L8 OS=Danio rerio OX=7955 GN=rpl8 PE=1 SV=1	0.0123002	0.00487411	2.52358
A0A0R4IBV0	40S ribosomal protein S30 OS=Danio rerio OX=7955 GN=faua PE=3 SV=1	0.0138756	0.00517495	2.6813
A0A0R4ICB4	Ribonucleoside-diphosphate reductase subunit M2 OS=Danio rerio OX=7955 GN=rrm2 PE=1 SV=1	0.0119345	0.00492274	2.42437
A0A0R4ICK7	Catalase OS=Danio rerio OX=7955 GN=cat PE=1 SV=1	0.308813	0.00964988	32.0017
A0A0R4ICQ6	Proteasome 26S subunit, non-ATPase 8 OS=Danio rerio OX=7955 GN=psmd8 PE=1 SV=1	0.0189915	0.00495189	3.83521
A0A0R4IDK6	Nucleosome assembly protein 1-like 1 OS=Danio rerio OX=7955 GN=nap1l1 PE=1 SV=1	0.101407	0.0219868	4.61216
A0A0R4IDW2	Glycogenin 1a OS=Danio rerio OX=7955 GN=gyg1a PE=1 SV=1	0.0563082	0.0489646	1.14998
A0A0R4IFE2	Proteasome 26S subunit, ATPase 1b OS=Danio rerio OX=7955 GN=psmc1b PE=1 SV=1	0.0610246	0.00478463	12.7543
A0A0R4IFJ4	Pyruvate carboxylase OS=Danio rerio OX=7955 GN=pcxa PE=1 SV=1	0.258426	0.00981235	26.3368
A0A0R4IGI1	Glyceraldehyde-3-phosphate dehydrogenase OS=Danio rerio OX=7955 GN=gapdh PE=1 SV=1	0.325735	0.0494845	6.58257
A0A0R4IGN2	Very low density lipoprotein receptor OS=Danio rerio OX=7955 GN=vldlr PE=1 SV=1	0.0582293	0.00418501	13.9138
A0A0R4IGN3	Protein disulfide-isomerase (Fragment) OS=Danio rerio OX=7955 GN=pdia3 PE=1 SV=1	0.332789	0.0518836	6.41415
A0A0R4IIP6	40S ribosomal protein S18 OS=Danio rerio OX=7955 GN=rps18 PE=1 SV=1	0.0693196	0.0235555	2.94281
A0A0R4IJA4	Nucleobindin 1 OS=Danio rerio OX=7955 GN=nucb1 PE=1 SV=1	0.00539073	0.00464926	1.15948
A0A0R4IJR3	Oogenesis-related gene OS=Danio rerio OX=7955 GN=org PE=1 SV=1	0.0418361	0.0179111	2.33577
A0A0R4IJT8	Chaperonin-containing TCP1, subunit 8 (theta) OS=Danio rerio OX=7955 GN=cct8 PE=1 SV=1	0.126193	0.0340932	3.70142
A0A0R4IJU2	Aldehyde dehydrogenase 9 family, member A1a, tandem duplicate 1 OS=Danio rerio OX=7955 GN=aldh9a1a.1 PE=1 SV=1	0.0491693	0.00477818	10.2904
A0A0R4ILA8	Proteasome 26S subunit, ATPase 3 OS=Danio rerio OX=7955 GN=psmc3 PE=1 SV=1	0.0731105	0.00465156	15.7174
A0A0R4ILK0	Serine--tRNA ligase, cytoplasmic OS=Danio rerio OX=7955 GN=sars PE=1 SV=1	0.0242944	0.00444453	5.46613
A0A0R4IMF8	Heat shock cognate 71 kDa protein OS=Danio rerio OX=7955 GN=hspa8 PE=1 SV=1	0.331533	0.054573	6.07503
A0A0R4IMS2	Cold-inducible RNA-binding protein b OS=Danio rerio OX=7955 GN=cirbpb PE=1 SV=1	0.00573901	0.00494963	1.15948
A0A0R4IMS3	60S ribosomal protein L24 OS=Danio rerio OX=7955 GN=rpl24 PE=1 SV=1	0.0922107	0.0115817	7.96177
A0A0R4IMZ8	Karyopherin (importin) beta 1 OS=Danio rerio OX=7955 GN=kpnb1 PE=1 SV=1	0.0756282	0.0147284	5.13485
A0A0R4IP07	Elongation factor 1-gamma OS=Danio rerio OX=7955 GN=eef1g PE=1 SV=1	0.142752	0.0156596	9.11592
A0A0R4IPH2	Tubulin beta chain OS=Danio rerio OX=7955 GN=tubb2b PE=1 SV=1	1.98274	0.268702	7.37894
A0A0R4IPV5	Protein disulfide-isomerase OS=Danio rerio OX=7955 GN=p4hb PE=1 SV=1	0.201193	0.0683005	2.94571
A0A0R4IQ83	Si:ch211-156b7.4 OS=Danio rerio OX=7955 GN=si:ch211-156b7.4 PE=4 SV=1	0.0330383	0.0051034	6.47377
A0A0R4IQA4	NADH dehydrogenase [ubiquinone] 1 alpha subcomplex subunit 10, mitochondrial OS=Danio rerio OX=7955 GN=ndufa10 PE=1 SV=1	0.106165	0.0050109	21.1869
A0A0R4IQH8	Chaperonin-containing TCP1, subunit 6A (zeta 1) OS=Danio rerio OX=7955 GN=cct6a PE=1 SV=1	0.0895876	0.00996971	8.98598
A0A0R4IRS8	Signal sequence receptor, alpha OS=Danio rerio OX=7955 GN=ssr1 PE=1 SV=1	0.0280755	0.00490821	5.72011
A0A0R4IUH6	NADH dehydrogenase (ubiquinone) 1 alpha subcomplex 4,-like OS=Danio rerio OX=7955 GN=ndufa4l PE=1 SV=1	0.0152768	0.00534143	2.86005
A0A0R4IUZ2	Aldehyde dehydrogenase 2 family member, tandem duplicate 1 OS=Danio rerio OX=7955 GN=aldh2.1 PE=1 SV=1	0.223878	0.00974558	22.9722
A0A0R4IVH8	Ribosomal protein, large, P1 OS=Danio rerio OX=7955 GN=rplp1 PE=1 SV=1	0.00611176	0.00527111	1.15948
A0A0R4IWF9	DNA-(apurinic or apyrimidinic site) lyase OS=Danio rerio OX=7955 GN=apex1 PE=1 SV=1	0.0191921	0.00503765	3.80972
A0A0R4IYD0	40S ribosomal protein S27 OS=Danio rerio OX=7955 GN=zgc:136826 PE=1 SV=1	0.0541766	0.00554536	9.7697
A0A0R4IYJ8	Peroxiredoxin 1 OS=Danio rerio OX=7955 GN=prdx1 PE=1 SV=1	0.0979659	0.0270467	3.6221
A0A0R4IYT0	Insulin-like growth factor 2 mRNA-binding protein 3 OS=Danio rerio OX=7955 GN=igf2bp3 PE=1 SV=1	0.0849564	0.0334344	2.54099
A0A0R4IZT9	Zgc:172218 OS=Danio rerio OX=7955 GN=zgc:172218 PE=4 SV=1	0.0136706	0.0117902	1.15948
A0A140LFS0	Si:dkey-241l7.2 OS=Danio rerio OX=7955 GN=si:dkey-241l7.2 PE=1 SV=1	0.00583871	0.0115633	0.504935
A0A286Y8I6	Si:ch73-160p18.3 OS=Danio rerio OX=7955 GN=si:ch73-160p18.3 PE=1 SV=1	0.0050626	0.0305638	0.16564
A0A286Y8N7	Profilin OS=Danio rerio OX=7955 GN=pfn2l PE=1 SV=1	0.0381773	0.00513969	7.42793
A0A286Y8X6	Calcium-transporting ATPase OS=Danio rerio OX=7955 GN=atp2b3a PE=1 SV=1	0.00485195	0.00418459	1.15948
A0A286Y931	Family with sequence similarity 196 member A OS=Danio rerio OX=7955 GN=fam196ab PE=4 SV=1	0.0054484	0.004699	1.15948
A0A286Y9Q9	Si:ch211-12h2.6 OS=Danio rerio OX=7955 GN=si:ch211-12h2.6 PE=4 SV=1	0.0238477	0.0205675	1.15948
A0A286Y9U1	Retinol saturase (all-trans-retinol 13,14-reductase)-like OS=Danio rerio OX=7955 GN=retsatl PE=1 SV=1	0.272222	0.0478389	5.69038
A0A286Y9Z5	Ubiquitin-like modifier-activating enzyme 1 OS=Danio rerio OX=7955 GN=uba1 PE=1 SV=1	0.13584	0.0151168	8.98598
A0A286YAP4	Heat shock protein 90, beta (grp94), member 1 OS=Danio rerio OX=7955 GN=hsp90b1 PE=1 SV=1	0.45781	0.0515009	8.88936
A0A286YAQ3	Si:dkey-88l16.3 OS=Danio rerio OX=7955 GN=si:dkey-88l16.3 PE=1 SV=1	0.0160395	0.00461112	3.47844
A0A286YAZ4	Clathrin heavy chain OS=Danio rerio OX=7955 GN=cltca PE=1 SV=1	0.187203	0.00838721	22.32
A0A286YB28	Tubulin alpha chain OS=Danio rerio OX=7955 GN=tuba8l4 PE=1 SV=1	0.341866	0.0523807	6.52657
A2ARH3	Low-density lipoprotein receptor-related-protein 13 OS=Danio rerio OX=7955 GN=lrp13 PE=1 SV=1	0.0112389	0.00969304	1.15948
A2CG95	Acyl-CoA dehydrogenase medium chain OS=Danio rerio OX=7955 GN=acadm PE=1 SV=1	0.21637	0.0450264	4.80541
A3KH13	Protein S100 OS=Danio rerio OX=7955 GN=s100a1 PE=1 SV=1	0.119744	0.0420313	2.84892
A3KPZ2	Carnitine O-acetyltransferase b OS=Danio rerio OX=7955 GN=cratb PE=1 SV=1	0.0385688	0.00453598	8.50286
A3KQX1	Carnosine dipeptidase 2 OS=Danio rerio OX=7955 GN=cndp2 PE=1 SV=1	0.0179868	0.00976731	1.84153
A4IGC8	Delta-1-pyrroline-5-carboxylate synthase OS=Danio rerio OX=7955 GN=aldh18a1 PE=1 SV=1	0.473348	0.0322538	14.6757
A7E2K2	Si:ch211-154a22.8 protein OS=Danio rerio OX=7955 GN=si:ch211-154a22.8 PE=2 SV=1	0.0134277	0.0201328	0.666958
A7E2K4	Ribosomal protein, large P2,-like OS=Danio rerio OX=7955 GN=rplp2l PE=1 SV=1	0.0707887	0.012939	5.47095
A8KB38	Zgc:171517 protein OS=Danio rerio OX=7955 GN=zgc:171517 PE=2 SV=1	0.0121657	0.0446673	0.272361
A8KB78	Ribosomal protein S23 OS=Danio rerio OX=7955 GN=rps23 PE=1 SV=1	0.00595059	0.00513211	1.15948
A8WFS5	Zgc:171445 protein OS=Danio rerio OX=7955 GN=zgc:171445 PE=2 SV=1	0.0159089	0.0651734	0.244101
A8WGC6	ATP synthase subunit beta OS=Danio rerio OX=7955 GN=atp5f1b PE=1 SV=1	1.68008	0.241003	6.9712
B0UYL5	Dehydrogenase/reductase (SDR family) member 12 OS=Danio rerio OX=7955 GN=dhrs12 PE=1 SV=1	0.0268146	0.00501072	5.35145
B0UYN4	Zgc:162944 OS=Danio rerio OX=7955 GN=zgc:162944 PE=1 SV=1	0.114467	0.0109115	10.4905
B0V0X1	Propionyl CoA carboxylase, beta polypeptide OS=Danio rerio OX=7955 GN=pccb PE=1 SV=1	0.0880961	0.00458493	19.2143
B2GNT1	40S ribosomal protein SA OS=Danio rerio OX=7955 GN=rpsa PE=2 SV=1	0.146431	0.0315725	4.63793
B2GP62	60S ribosomal protein L27 OS=Danio rerio OX=7955 GN=rpl27 PE=2 SV=1	0.0369351	0.0051104	7.22743
B2GPH2	Hsd17b12a protein OS=Danio rerio OX=7955 GN=hsd17b12a PE=2 SV=1	0.0271409	0.0103608	2.61957
B2GQW3	Calm1b protein OS=Danio rerio OX=7955 GN=calm3a PE=2 SV=1	0.0134864	0.00508876	2.65024
B2GRH9	Superoxide dismutase [Cu-Zn] OS=Danio rerio OX=7955 GN=sod1 PE=2 SV=1	0.07527	0.0117092	6.4283
B2GRP4	Coatomer subunit gamma OS=Danio rerio OX=7955 GN=copg2 PE=2 SV=1	0.0292896	0.00421015	6.95689
B3DFJ9	Si:ch211-125e6.12 protein OS=Danio rerio OX=7955 GN=si:ch211-125e6.13 PE=1 SV=1	0.0058857	0.00507615	1.15948
B7ZD39	Pyrophosphatase (inorganic) 1b OS=Danio rerio OX=7955 GN=ppa1b PE=1 SV=1	0.0192155	0.00493649	3.89254
B8JJ35	Si:dkey-167i21.2 OS=Danio rerio OX=7955 GN=si:dkey-167i21.2 PE=1 SV=2	0.060236	0.00648035	9.29518
B8JLR1	Programmed cell death 6-interacting protein OS=Danio rerio OX=7955 GN=pdcd6ip PE=1 SV=1	0.067122	0.00516872	12.9862
B8JM34	ATP synthase-coupling factor 6, mitochondrial OS=Danio rerio OX=7955 GN=atp5pf PE=1 SV=1	0.0148824	0.00531566	2.79972
E7EZE6	LSM3 homolog, U6 small nuclear RNA and mRNA degradation-associated OS=Danio rerio OX=7955 GN=lsm3 PE=1 SV=1	0.00621169	0.0053573	1.15948
E7F650	Avidin OS=Danio rerio OX=7955 GN=avd PE=1 SV=1	0.00590475	0.00509258	1.15948
E7F6Q4	Si:dkey-152b24.6 OS=Danio rerio OX=7955 GN=si:dkey-152b24.6 PE=1 SV=1	0.0122329	0.0105503	1.15948
E7F8Y5	Translationally-controlled tumor protein homolog OS=Danio rerio OX=7955 GN=tpt1 PE=1 SV=2	0.15257	0.00485551	31.4219
E7FE19	2',3'-cyclic nucleotide 3' phosphodiesterase OS=Danio rerio OX=7955 GN=cnp PE=1 SV=1	0.11528	0.0100428	11.4789
E7FEG9	Glutamate ionotropic receptor kainate type subunit 3 OS=Danio rerio OX=7955 PE=3 SV=2	0.00522918	0.00450993	1.15948
E9QCP4	Lysosomal-associated membrane protein 1 OS=Danio rerio OX=7955 GN=lamp1 PE=1 SV=1	0.00579194	0.00499529	1.15948
F1Q6Z7	Serine/threonine-protein phosphatase OS=Danio rerio OX=7955 GN=zgc:56064 PE=1 SV=1	0.0191224	0.00498601	3.83521
F1Q898	LSM family member 14B OS=Danio rerio OX=7955 GN=lsm14b PE=1 SV=1	0.0187162	0.00493225	3.79467
F1Q9T9	Ribosomal protein L23a (Fragment) OS=Danio rerio OX=7955 GN=rpl23a PE=1 SV=1	0.00586914	0.00506186	1.15948
F1QC34	Ribophorin II OS=Danio rerio OX=7955 GN=rpn2 PE=1 SV=1	0.0938968	0.00993173	9.45423
F1QCD4	Aspartate aminotransferase OS=Danio rerio OX=7955 GN=got2b PE=1 SV=1	0.129942	0.0102346	12.6963
F1QDQ1	Coatomer subunit alpha OS=Danio rerio OX=7955 GN=copa PE=1 SV=1	0.0847037	0.00447264	18.9382
F1QEY8	D-3-phosphoglycerate dehydrogenase OS=Danio rerio OX=7955 GN=phgdh PE=1 SV=1	0.0250558	0.00480211	5.21767
F1QFC0	Heat shock protein 9 OS=Danio rerio OX=7955 GN=hspa9 PE=1 SV=1	0.183255	0.0263415	6.95689
F1QG80	Ribosomal protein L22 OS=Danio rerio OX=7955 GN=rpl22 PE=1 SV=1	0.0360838	0.0117801	3.06311
F1QG82	Importin subunit alpha OS=Danio rerio OX=7955 GN=kpna2 PE=1 SV=2	0.0403685	0.00994742	4.05818
F1QHJ1	40S ribosomal protein S26 OS=Danio rerio OX=7955 GN=rps26l PE=3 SV=1	0.00602962	0.00534082	1.12897
F1QI12	Expressed sequence EX154042 OS=Danio rerio OX=7955 GN=gb:ex154042 PE=4 SV=2	0.00577574	0.00498131	1.15948
F1QK60	Keratin 4 OS=Danio rerio OX=7955 GN=krt4 PE=3 SV=1	0.00540636	0.00466274	1.15948
F1QM44	Fatty-acid amide hydrolase 2-B OS=Danio rerio OX=7955 GN=faah2b PE=1 SV=1	0.130176	0.004935	26.3782
F1QN76	Ribosomal protein L18 (Fragment) OS=Danio rerio OX=7955 GN=rpl18 PE=1 SV=1	0.0333345	0.0113757	2.93033
F1QNG1	5-hydroxytryptamine (serotonin) receptor 7b (Fragment) OS=Danio rerio OX=7955 GN=htr7b PE=3 SV=1	0.00562641	0.00485253	1.15948
F1QP99	Protein disulfide-isomerase OS=Danio rerio OX=7955 GN=zgc:77086 PE=1 SV=1	0.0404054	0.00472512	8.55118
F1QS22	Ferritin OS=Danio rerio OX=7955 GN=zgc:56095 PE=1 SV=1	0.0617724	0.0112276	5.50185
F1QSP8	Peroxiredoxin 4 OS=Danio rerio OX=7955 GN=prdx4 PE=1 SV=1	0.0976414	0.00502754	19.4213
F1QUV7	Glycyl-tRNA synthetase OS=Danio rerio OX=7955 GN=gars PE=1 SV=2	0.0372364	0.00507074	7.34338
F1QUW4	Hypoxia up-regulated protein 1 OS=Danio rerio OX=7955 GN=hyou1 PE=1 SV=1	0.128409	0.00952663	13.479
F1QXF8	Signal sequence receptor, delta OS=Danio rerio OX=7955 GN=ssr4 PE=1 SV=1	0.0224122	0.00512824	4.37035
F1QXG4	Staphylococcal nuclease domain-containing protein 1 OS=Danio rerio OX=7955 GN=snd1 PE=1 SV=1	0.131851	0.00441614	29.8566
F1QXJ6	Leucine-rich repeats and IQ motif-containing 1 (Fragment) OS=Danio rerio OX=7955 GN=lrriq1 PE=4 SV=1	0.00559916	0.00482902	1.15948
F1QXV8	Phosphoglycerate kinase OS=Danio rerio OX=7955 GN=pgk1 PE=1 SV=1	0.175227	0.0222101	7.88951
F1QYW8	Nucleosome assembly protein 1-like 4a OS=Danio rerio OX=7955 GN=nap1l4a PE=1 SV=1	0.0547521	0.0103973	5.26598
F1QZM2	DnaJ (Hsp40) homolog, subfamily C, member 9 OS=Danio rerio OX=7955 GN=dnajc9 PE=1 SV=1	0.0124014	0.00503324	2.4639
F1R1P6	N-acetylneuraminic acid synthase a OS=Danio rerio OX=7955 GN=nansa PE=1 SV=2	0.110045	0.0229688	4.79106
F1R2K9	Ribonucleoside-diphosphate reductase OS=Danio rerio OX=7955 GN=rrm1 PE=1 SV=1	0.0855712	0.00485535	17.6241
F1R3F7	Complement component 1, q subcomponent-binding protein OS=Danio rerio OX=7955 GN=c1qbp PE=1 SV=1	0.0383346	0.00486204	7.88447
F1R3I6	SET nuclear proto-oncogene b OS=Danio rerio OX=7955 GN=setb PE=1 SV=1	0.00557772	0.00481053	1.15948
F1R3J0	Alcohol dehydrogenase [NADP(+)] B OS=Danio rerio OX=7955 GN=akr1a1b PE=1 SV=1	0.00556069	0.00479585	1.15948
F1R4C8	NADH dehydrogenase (ubiquinone) Fe-S protein 3, (NADH-coenzyme Q reductase) OS=Danio rerio OX=7955 GN=ndufs3 PE=1 SV=1	0.0634688	0.00477375	13.2954
F1R606	Importin subunit alpha OS=Danio rerio OX=7955 GN=kpna7 PE=1 SV=1	0.04017	0.0154664	2.59724
F1R6D5	Cadherin, EGF LAG seven-pass G-type receptor 3 (Fragment) OS=Danio rerio OX=7955 GN=celsr3 PE=4 SV=1	0.0118871	0.00461346	2.57663
F1R7D6	Serpin peptidase inhibitor, clade B (ovalbumin), member 1,-like 3 (Fragment) OS=Danio rerio OX=7955 GN=serpinb1l3 PE=1 SV=2	0.00544533	0.00469635	1.15948
F1R7L3	Bystin-like (Fragment) OS=Danio rerio OX=7955 GN=bysl PE=1 SV=1	0.005321	0.00458912	1.15948
F1R858	Serotransferrin OS=Danio rerio OX=7955 GN=tfa PE=1 SV=2	0.0175287	0.0206874	0.847313
F1R9P5	Filamin A, alpha (actin-binding protein 280) OS=Danio rerio OX=7955 GN=flna PE=1 SV=2	0.23871	0.0294109	8.11637
F1R9W6	Zgc:110239 OS=Danio rerio OX=7955 GN=zgc:110239 PE=1 SV=1	0.00538014	0.00994312	0.541091
F1R9Y8	High density lipoprotein-binding protein a OS=Danio rerio OX=7955 GN=hdlbpa PE=1 SV=1	0.0920171	0.00457849	20.0977
F1RBS6	Nucleoside diphosphate kinase OS=Danio rerio OX=7955 GN=nme2b.1 PE=1 SV=1	0.169588	0.0832854	2.03623
F1RBU0	Apoptosis-inducing factor, mitochondrion-associated 1 OS=Danio rerio OX=7955 GN=aifm1 PE=1 SV=2	0.069994	0.0043744	16.0008
F1RCM3	Proteasome subunit beta type OS=Danio rerio OX=7955 GN=psmb6 PE=1 SV=1	0.0545015	0.0108058	5.04374
F6NHB2	Aldo-keto reductase family 7, member A3 (aflatoxin aldehyde reductase) OS=Danio rerio OX=7955 GN=akr7a3 PE=1 SV=1	0.0184832	0.00473919	3.90007
F6NHV1	Myxovirus (influenza virus) resistance G (Fragment) OS=Danio rerio OX=7955 GN=mxg PE=3 SV=1	0.00535692	0.0046201	1.15948
F6NJU6	Zgc:100918 OS=Danio rerio OX=7955 GN=zgc:100918 PE=1 SV=1	0.0563079	0.00508513	11.073
F6NLI6	Peptidyl-prolyl cis-trans isomerase OS=Danio rerio OX=7955 GN=ppib PE=1 SV=1	0.120575	0.026924	4.47836
F6P2R4	Glycine C-acetyltransferase OS=Danio rerio OX=7955 GN=gcat PE=1 SV=1	0.191852	0.0100281	19.1314
F6P334	Pentaxin OS=Danio rerio OX=7955 GN=crp2 PE=1 SV=1	0.030083	0.047296	0.636058
F6P3G4	26S proteasome non-ATPase regulatory subunit 11A OS=Danio rerio OX=7955 GN=psmd11a PE=2 SV=1	0.0515816	0.0102269	5.04374
O42248	Guanine nucleotide-binding protein subunit beta-2-like 1 OS=Danio rerio OX=7955 GN=gnb2l1 PE=2 SV=1	0.10242	0.0166809	6.13998
O57521	Heat shock protein HSP 90-beta OS=Danio rerio OX=7955 GN=hsp90ab1 PE=1 SV=2	0.250376	0.0602827	4.15337
P62084	40S ribosomal protein S7 OS=Danio rerio OX=7955 GN=rps7 PE=2 SV=1	0.0584772	0.00504339	11.5948
P62247	40S ribosomal protein S8 OS=Danio rerio OX=7955 GN=rps8 PE=2 SV=2	0.0913637	0.00494107	18.4907
Q08BA1	ATP synthase subunit alpha OS=Danio rerio OX=7955 GN=atp5fa1 PE=1 SV=1	0.511437	0.0767395	6.66458
Q0D294	Histone H4 OS=Danio rerio OX=7955 GN=zgc:153409 PE=2 SV=1	0.760314	0.0403097	18.8618
Q0P4A5	Npm2 protein (Fragment) OS=Danio rerio OX=7955 GN=npm2b PE=2 SV=1	0.0327153	0.00495386	6.604
Q0ZBR7	Macrophage migration inhibitory factor OS=Danio rerio OX=7955 GN=mif PE=1 SV=1	0.0265625	0.00522484	5.08388
Q1ECX9	Protein disulfide-isomerase A4 OS=Danio rerio OX=7955 GN=pdia4 PE=1 SV=1	0.258476	0.0211191	12.239
Q1JPX3	Phenylalanine--tRNA ligase alpha subunit OS=Danio rerio OX=7955 GN=farsa PE=2 SV=2	0.0112866	0.00973417	1.15948
Q1LWH1	Ribosomal protein S16 OS=Danio rerio OX=7955 GN=rps16 PE=1 SV=1	0.0528131	0.0118286	4.46487
Q1LWX4	Proteasome subunit alpha type (Fragment) OS=Danio rerio OX=7955 GN=si:rp71-45k5.4 PE=3 SV=1	0.0921077	0.00490044	18.7958
Q1LYB7	Ribosomal protein L13a OS=Danio rerio OX=7955 GN=rpl13a PE=1 SV=1	0.030521	0.0048557	6.28561
Q1MTI4	Triosephosphate isomerase A OS=Danio rerio OX=7955 GN=tpi1a PE=2 SV=1	0.186182	0.0252165	7.38336
Q4JHL7	Voltage-dependent anion channel 2 OS=Danio rerio OX=7955 GN=vdac2 PE=2 SV=1	0.114354	0.010485	10.9064
Q4JIY5	Elongation factor 1-alpha OS=Danio rerio OX=7955 GN=eef1a1l1 PE=2 SV=1	0.224293	0.0216137	10.3774
Q4VBT9	Cox4i1 protein OS=Danio rerio OX=7955 GN=cox4i1 PE=2 SV=1	0.0330937	0.00503678	6.57039
Q5BJB9	Prdx3 protein OS=Danio rerio OX=7955 GN=prdx3 PE=2 SV=1	0.0524522	0.0173991	3.01465
Q5BKV9	Ribosomal protein L9 OS=Danio rerio OX=7955 GN=rpl9 PE=1 SV=1	0.0593516	0.00490844	12.0917
Q5MPX3	Transferrin receptor 1b OS=Danio rerio OX=7955 GN=tfr1b PE=2 SV=1	0.0171037	0.00460974	3.71034
Q5RH26	ATP synthase subunit gamma OS=Danio rerio OX=7955 GN=atp5f1c PE=1 SV=1	0.130359	0.01041	12.5224
Q5XJS8	Hsd17b10 protein OS=Danio rerio OX=7955 GN=hsd17b10 PE=1 SV=1	0.125968	0.0105137	11.9813
Q642H9	40S ribosomal protein S4, X isoform OS=Danio rerio OX=7955 GN=rps4x PE=2 SV=3	0.0501588	0.0105746	4.74333
Q66HU5	Histone acetyltransferase type B catalytic subunit OS=Danio rerio OX=7955 GN=hat1 PE=1 SV=1	0.0515014	0.00464835	11.0795
Q6AZC1	Proteasome (Prosome, macropain) 26S subunit, ATPase, 5 OS=Danio rerio OX=7955 GN=psmc5 PE=1 SV=1	0.219298	0.00492539	44.5241
Q6DGJ6	Peroxiredoxin 2 OS=Danio rerio OX=7955 GN=prdx2 PE=1 SV=1	0.245026	0.0379722	6.45277
Q6DI22	Hydroxyacyl-CoA dehydrogenase OS=Danio rerio OX=7955 GN=hadh PE=1 SV=1	0.0730111	0.0050375	14.4935
Q6DRD1	ATP synthase oligomycin sensitivity conferral protein OS=Danio rerio OX=7955 GN=atp5po PE=1 SV=1	0.15419	0.0182001	8.47194
Q6DRF3	Proteasome subunit beta type OS=Danio rerio OX=7955 GN=psmb1 PE=1 SV=1	0.0293987	0.005071	5.79741
Q6DRJ5	Pan-epithelial glycoprotein OS=Danio rerio OX=7955 GN=epcam PE=2 SV=1	0.0274538	0.010359	2.65024
Q6DRN7	60S ribosomal protein L14 OS=Danio rerio OX=7955 GN=rpl14 PE=2 SV=1	0.0363816	0.0117447	3.09772
Q6GTE7	GTP-binding nuclear protein Ran OS=Danio rerio OX=7955 GN=ran PE=2 SV=1	0.172043	0.00501638	34.2962
Q6IMW6	Ribosomal protein S13 OS=Danio rerio OX=7955 GN=rps13 PE=1 SV=1	0.0705844	0.011507	6.13403
Q6IQI6	60S ribosomal protein L11 OS=Danio rerio OX=7955 GN=rpl11 PE=1 SV=1	0.0216767	0.00505869	4.28504
Q6IQI7	Heat shock 10 protein 1 OS=Danio rerio OX=7955 GN=hspe1 PE=1 SV=1	0.116402	0.013322	8.73752
Q6IQJ2	Tubulin beta chain OS=Danio rerio OX=7955 GN=zgc:55461 PE=1 SV=1	2.16521	0.399925	5.41403
Q6IQQ0	Ribosomal protein L21 OS=Danio rerio OX=7955 GN=rpl21 PE=1 SV=1	0.0338595	0.0050004	6.77137
Q6IQV0	Zgc:86598 OS=Danio rerio OX=7955 GN=zgc:86598 PE=1 SV=1	0.0335532	0.00490476	6.84094
Q6NWC1	Vdac1 protein OS=Danio rerio OX=7955 GN=vdac1 PE=1 SV=1	0.135686	0.0049586	27.3638
Q6NWC3	Ribosomal protein S2 OS=Danio rerio OX=7955 GN=rps2 PE=1 SV=1	0.0492812	0.00490416	10.0488
Q6NWK3	RAN-binding protein 1 OS=Danio rerio OX=7955 GN=ranbp1 PE=1 SV=1	0.0206498	0.00505045	4.0887
Q6NX98	ST13, Hsp70-interacting protein OS=Danio rerio OX=7955 GN=st13 PE=1 SV=1	0.0548756	0.010326	5.31429
Q6NY22	Txndc4 protein (Fragment) OS=Danio rerio OX=7955 GN=erp44 PE=2 SV=1	0.0414822	0.00495367	8.37403
Q6NYN3	Importin 7 OS=Danio rerio OX=7955 GN=ipo7 PE=1 SV=1	0.0642782	0.00515693	12.4644
Q6NZU0	Heat shock protein 4 OS=Danio rerio OX=7955 GN=hspa4b PE=1 SV=1	0.0509801	0.00511256	9.97154
Q6NZV2	DNA helicase OS=Danio rerio OX=7955 GN=mcm4 PE=1 SV=1	0.0946393	0.00510138	18.5517
Q6P026	Barrier-to-autointegration factor OS=Danio rerio OX=7955 GN=banf1 PE=1 SV=1	0.0298236	0.0135783	2.19642
Q6P0I2	Proteasome subunit alpha type OS=Danio rerio OX=7955 GN=psma8 PE=1 SV=1	0.0650618	0.0106159	6.12869
Q6P0K4	Zgc:77126 OS=Danio rerio OX=7955 GN=nansa PE=2 SV=1	0.147706	0.0229648	6.43184
Q6P102	Tyrosine 3-monooxygenase/tryptophan 5-monooxygenase activation protein, beta polypeptide-like OS=Danio rerio OX=7955 GN=ywhabl PE=1 SV=1	0.0656625	0.010543	6.22807
Q6P2M0	Zgc:77235 OS=Danio rerio OX=7955 GN=rpl27a PE=2 SV=1	0.0522887	0.00518969	10.0755
Q6P3G1	Ceruloplasmin OS=Danio rerio OX=7955 GN=cp PE=1 SV=1	0.0295772	0.025509	1.15948
Q6P3J5	Eukaryotic translation elongation factor 2 OS=Danio rerio OX=7955 GN=eef2b PE=1 SV=1	0.296401	0.0443233	6.68724
Q6P5K3	60S acidic ribosomal protein P0 OS=Danio rerio OX=7955 GN=rplp0 PE=1 SV=1	0.103833	0.0234097	4.43548
Q6P696	Lactoylglutathione lyase OS=Danio rerio OX=7955 GN=glo1 PE=1 SV=1	0.0325207	0.00503981	6.45277
Q6P6E0	ATP synthase, H+-transporting, mitochondrial F0 complex, subunit g OS=Danio rerio OX=7955 GN=atp5l PE=1 SV=1	0.0730712	0.00537385	13.5976
Q6P6E7	Ribosomal protein S20 OS=Danio rerio OX=7955 GN=rps20 PE=2 SV=1	0.0409144	0.0220901	1.85216
Q6P6F0	Ribosomal protein S17 OS=Danio rerio OX=7955 GN=rps17 PE=1 SV=1	0.0778115	0.00516222	15.0733
Q6P980	Superoxide dismutase OS=Danio rerio OX=7955 GN=sod2 PE=1 SV=1	0.0125196	0.0107976	1.15948
Q6PBW3	Ribosomal protein S14 OS=Danio rerio OX=7955 GN=rps14 PE=1 SV=1	0.0746155	0.0203403	3.66836
Q6PBW7	Ribosomal protein S19 OS=Danio rerio OX=7955 GN=rps19 PE=1 SV=1	0.0752181	0.0117011	6.4283
Q6PBW9	Ribulose-phosphate 3-epimerase OS=Danio rerio OX=7955 GN=rpe PE=1 SV=1	0.0124374	0.00482702	2.57663
Q6PBY1	40S ribosomal protein S3a OS=Danio rerio OX=7955 GN=rps3a PE=2 SV=3	0.193886	0.01695	11.4387
Q6PBZ1	Ribosomal protein L7a OS=Danio rerio OX=7955 GN=rpl7a PE=1 SV=1	0.0495781	0.00485896	10.2034
Q6PC13	Prohibitin 2 OS=Danio rerio OX=7955 GN=phb2a PE=1 SV=1	0.23713	0.0165627	14.3171
Q6PC14	60S ribosomal protein L23 OS=Danio rerio OX=7955 GN=rpl23 PE=2 SV=1	0.0808295	0.00514004	15.7255
Q6PC53	Peptidyl-prolyl cis-trans isomerase OS=Danio rerio OX=7955 GN=ppiab PE=1 SV=1	0.070041	0.0303924	2.30456
Q6PC65	Peptidyl-prolyl cis-trans isomerase (Fragment) OS=Danio rerio OX=7955 GN=ppiaa PE=2 SV=1	0.0644841	0.0192351	3.35241
Q6PC69	60S ribosomal protein L10a OS=Danio rerio OX=7955 GN=rpl10a PE=2 SV=1	0.0708728	0.0108961	6.50441
Q6PC77	ATP synthase subunit d, mitochondrial OS=Danio rerio OX=7955 GN=atp5pd PE=1 SV=1	0.0342744	0.0114299	2.99866
Q6PC80	Ribosomal protein S5 OS=Danio rerio OX=7955 GN=rps5 PE=1 SV=1	0.0309152	0.0182691	1.69222
Q6PC90	40S ribosomal protein S12 OS=Danio rerio OX=7955 GN=rps12 PE=1 SV=1	0.0581158	0.0121792	4.77171
Q6PEI6	Aconitate hydratase, mitochondrial OS=Danio rerio OX=7955 GN=aco2 PE=2 SV=1	0.118948	0.0100755	11.8056
Q6PFJ6	Glutathione S-transferase M OS=Danio rerio OX=7955 GN=gstm.1 PE=2 SV=1	0.130797	0.0106899	12.2356
Q6Q415	60S ribosomal protein L36 OS=Danio rerio OX=7955 GN=rpl36 PE=3 SV=1	0.00609723	0.00525859	1.15948
Q6TGS5	Tubulin alpha chain OS=Danio rerio OX=7955 GN=tuba4l PE=1 SV=1	0.375174	0.0720853	5.20459
Q6TGV6	Proteasome subunit alpha type OS=Danio rerio OX=7955 GN=psma5 PE=1 SV=1	0.0294131	0.00484546	6.07023
Q6TH14	Enolase 1, (Alpha) OS=Danio rerio OX=7955 GN=eno3 PE=1 SV=1	0.447372	0.0635377	7.04104
Q6TH32	Cofilin 1 OS=Danio rerio OX=7955 GN=cfl1 PE=1 SV=1	0.0880951	0.0291756	3.01948
Q6TLG8	Ribosomal protein S3 OS=Danio rerio OX=7955 GN=rps3 PE=1 SV=1	0.377771	0.0174075	21.7016
Q6TNT9	Rab GDP dissociation inhibitor OS=Danio rerio OX=7955 GN=gdi2 PE=1 SV=1	0.0962318	0.00982842	9.79118
Q6TNU6	Dihydrolipoyl dehydrogenase OS=Danio rerio OX=7955 GN=dldh PE=1 SV=1	0.0496595	0.00463016	10.7252
Q6YBS2	Adenylyl cyclase-associated protein OS=Danio rerio OX=7955 GN=cap1 PE=1 SV=1	0.126731	0.0101302	12.5102
Q7SXG7	Brd7 protein OS=Danio rerio OX=7955 GN=brd7 PE=2 SV=1	0.011622	0.0100234	1.15948
Q7SYB4	Phosphoglycerate mutase OS=Danio rerio OX=7955 GN=pgam1b PE=2 SV=1	0.0198338	0.0105745	1.87563
Q7SYE2	Actinin, alpha 4 OS=Danio rerio OX=7955 GN=actn4 PE=2 SV=1	0.0909234	0.0145632	6.24336
Q7SYK7	Aspartate aminotransferase OS=Danio rerio OX=7955 GN=got2a PE=1 SV=1	0.113752	0.0220867	5.15025
Q7SZD2	Pdgfa-associated protein 1a OS=Danio rerio OX=7955 GN=pdap1a PE=1 SV=1	0.0132164	0.00510971	2.58654
Q7SZD3	Heat shock protein 5 OS=Danio rerio OX=7955 GN=hspa5 PE=2 SV=1	0.47111	0.161592	2.91543
Q7T1D8	Phb OS=Danio rerio OX=7955 GN=phb PE=1 SV=1	0.116658	0.0246724	4.72827
Q7T1J9	Ribosomal protein S10 OS=Danio rerio OX=7955 GN=rps10 PE=1 SV=1	0.0654684	0.00509598	12.8471
Q7T2P2	T-complex protein 1 subunit gamma OS=Danio rerio OX=7955 GN=cct3 PE=1 SV=1	0.14108	0.0156161	9.03429
Q7T334	Malate dehydrogenase OS=Danio rerio OX=7955 GN=mdh2 PE=1 SV=1	0.49693	0.0737875	6.7346
Q7T3B1	Proteasome (Prosome, macropain) 26S subunit, ATPase 2 OS=Danio rerio OX=7955 GN=psmc2 PE=1 SV=1	0.0981352	0.00998823	9.82508
Q7ZTH6	Hydroxyacyl-Coenzyme A dehydrogenase/3-ketoacyl-Coenzyme A thiolase/enoyl-Coenzyme A hydratase (Trifunctional protein), beta subunit OS=Danio rerio OX=7955 GN=hadhb PE=2 SV=1	0.110696	0.00485443	22.8031
Q7ZU46	Heat shock protein 4, like OS=Danio rerio OX=7955 GN=hspa4a PE=1 SV=1	0.0362146	0.00503766	7.18878
Q7ZU89	Coatomer subunit delta OS=Danio rerio OX=7955 GN=arcn1b PE=1 SV=1	0.0248463	0.00489802	5.07273
Q7ZU99	Transitional endoplasmic reticulum ATPase OS=Danio rerio OX=7955 GN=vcp PE=1 SV=1	0.452141	0.0666006	6.78885
Q7ZUI3	Tetratricopeptide repeat domain 9C OS=Danio rerio OX=7955 GN=ttc9c PE=1 SV=1	0.00575597	0.00496426	1.15948
Q7ZUM0	Tyrosine 3-monooxygenase/tryptophan 5-monooxygenase activation protein, theta polypeptide a OS=Danio rerio OX=7955 GN=ywhaqa PE=1 SV=1	0.039265	0.00479494	8.18884
Q7ZUP6	Isocitrate dehydrogenase [NADP] OS=Danio rerio OX=7955 GN=idh2 PE=2 SV=1	0.248505	0.0157752	15.753
Q7ZUZ4	Programmed cell death 5 OS=Danio rerio OX=7955 GN=pdcd5 PE=1 SV=1	0.0388882	0.0121245	3.2074
Q7ZVF9	Actin, cytoplasmic 2 OS=Danio rerio OX=7955 GN=actbb PE=2 SV=2	0.752977	0.141509	5.32106
Q7ZVS5	DNA helicase OS=Danio rerio OX=7955 GN=mcm3l PE=2 SV=1	0.0954476	0.0097999	9.73964
Q802C9	Eukaryotic translation initiation factor 4A, isoform 1A OS=Danio rerio OX=7955 GN=eif4a1a PE=1 SV=1	0.170766	0.0219668	7.7738
Q802D5	Profilin OS=Danio rerio OX=7955 GN=pfn2 PE=1 SV=1	0.0377465	0.00509693	7.40572
Q803B0	Heat shock 60 protein 1 OS=Danio rerio OX=7955 GN=hspd1 PE=1 SV=1	0.991056	0.0660542	15.0037
Q803P2	T-complex 1 OS=Danio rerio OX=7955 GN=tcp1 PE=1 SV=1	0.141651	0.0214443	6.60553
Q803T5	Adenosylhomocysteinase OS=Danio rerio OX=7955 GN=ahcy PE=1 SV=1	0.165674	0.00983638	16.843
Q804G6	Annexin OS=Danio rerio OX=7955 GN=anxa5b PE=2 SV=1	0.165851	0.031408	5.28053
Q804G7	Annexin OS=Danio rerio OX=7955 GN=anxa4 PE=1 SV=1	0.0361227	0.00500005	7.22446
Q8AY63	Brain-subtype creatine kinase OS=Danio rerio OX=7955 GN=ckbb PE=1 SV=1	0.717016	0.105534	6.79415
Q8JHI0	Solute carrier family 25 (mitochondrial carrier; adenine nucleotide translocator), member 5 OS=Danio rerio OX=7955 GN=slc25a5 PE=1 SV=1	0.375178	0.024047	15.6018
Q90WA5	Protein disulfide isomerase family A, member 6 OS=Danio rerio OX=7955 GN=pdia6 PE=1 SV=1	0.0853181	0.021764	3.92015
Q9DDU5	Glutathione S-transferase pi OS=Danio rerio OX=7955 GN=gstp1 PE=1 SV=1	0.145448	0.026409	5.50754
Q9PVK4	L-lactate dehydrogenase B-A chain OS=Danio rerio OX=7955 GN=ldhba PE=2 SV=4	0.215477	0.030908	6.97157
R4GDY8	Carbonic anhydrase XVb OS=Danio rerio OX=7955 GN=ca15b PE=1 SV=1	0.0057019	0.00491763	1.15948
R4GE02	Uncharacterized protein OS=Danio rerio OX=7955 GN=si:ch211-113a14.11 PE=1 SV=1	0.083588	0.0345801	2.41722
X1WC76	Si:dkey-108k21.24 (Fragment) OS=Danio rerio OX=7955 GN=si:dkey-108k21.24 PE=3 SV=1	0.0134272	0.00514682	2.60883
X1WC82	40S ribosomal protein S28 OS=Danio rerio OX=7955 GN=rps28 PE=1 SV=1	0.0202604	0.00600242	3.37538
X1WF94	Serpin peptidase inhibitor, clade A (alpha-1 antiproteinase, antitrypsin), member 1 OS=Danio rerio OX=7955 GN=serpina1 PE=1 SV=2	0.00540749	0.0362733	0.149076
	total	21.0631	3.24521	6.49053

## Sheet: BUD 
Relative content of non- vitellogenin proteins in deyolked versus non-deyolked samples of zebrafish embryos; only proteins shared in the two protocols are shown
		Protein content/embryo (%)
Accession	Protein name	Deyolked	Non-deyolked	Fold change
A0A0A0MPF3	Nucleophosmin 1a OS=Danio rerio OX=7955 GN=npm1a PE=1 SV=1	0.0752188	0.00468861	16.0429
A0A0A0VG08	Cytochrome c oxidase subunit 2 OS=Danio rerio OX=7955 GN=mt-co2 PE=3 SV=1	0.0200734	0.00498188	4.02929
A0A0G2KWP7	Transaldolase OS=Danio rerio OX=7955 GN=taldo1 PE=1 SV=1	0.22033	0.0102256	21.5469
A0A0H2UKQ7	Pyrroline-5-carboxylate reductase OS=Danio rerio OX=7955 GN=pycr1b PE=1 SV=1	0.104683	0.0164659	6.35758
A0A0R4I9C4	Triosephosphate isomerase OS=Danio rerio OX=7955 GN=tpi1b PE=1 SV=1	0.103287	0.0248598	4.15479
A0A0R4IA30	Eukaryotic translation elongation factor 1 delta a (guanine nucleotide exchange protein) OS=Danio rerio OX=7955 GN=eef1da PE=1 SV=1	0.0394066	0.00497979	7.91331
A0A0R4IAH2	Aspartyl aminopeptidase OS=Danio rerio OX=7955 GN=dnpep PE=1 SV=1	0.0503049	0.00979819	5.1341
A0A0R4IAQ1	Eukaryotic translation initiation factor 3 subunit E OS=Danio rerio OX=7955 GN=eif3ea PE=1 SV=1	0.0246839	0.00444232	5.55652
A0A0R4IAR5	E3 ubiquitin-protein ligase UHRF1 OS=Danio rerio OX=7955 GN=uhrf1 PE=1 SV=1	0.0303748	0.00463678	6.55085
A0A0R4IBP7	60S ribosomal protein L8 OS=Danio rerio OX=7955 GN=rpl8 PE=1 SV=1	0.0201893	0.00480983	4.1975
A0A0R4IBV0	40S ribosomal protein S30 OS=Danio rerio OX=7955 GN=faua PE=3 SV=1	0.0242685	0.00510671	4.75229
A0A0R4ICB4	Ribonucleoside-diphosphate reductase subunit M2 OS=Danio rerio OX=7955 GN=rrm2 PE=1 SV=1	0.0185978	0.00485783	3.82842
A0A0R4ICK7	Catalase OS=Danio rerio OX=7955 GN=cat PE=1 SV=1	0.256209	0.0152362	16.8158
A0A0R4ICX9	Eukaryotic translation initiation factor 3 subunit A OS=Danio rerio OX=7955 GN=eif3s10 PE=1 SV=1	0.1152	0.00484321	23.7858
A0A0R4IDK6	Nucleosome assembly protein 1-like 1 OS=Danio rerio OX=7955 GN=nap1l1 PE=1 SV=1	0.10096	0.0289292	3.48989
A0A0R4IDW2	Glycogenin 1a OS=Danio rerio OX=7955 GN=gyg1a PE=1 SV=1	0.0824683	0.0479229	1.72085
A0A0R4IEM8	Serine/arginine-rich-splicing factor 1A OS=Danio rerio OX=7955 GN=srsf1a PE=1 SV=1	0.0290494	0.00485241	5.98659
A0A0R4IF65	DNA helicase OS=Danio rerio OX=7955 GN=mcm2 PE=1 SV=1	0.17951	0.00426262	42.1126
A0A0R4IFJ4	Pyruvate carboxylase OS=Danio rerio OX=7955 GN=pcxa PE=1 SV=1	0.257286	0.00414984	61.9991
A0A0R4IG82	Ubiquinol-cytochrome c reductase core protein 2a OS=Danio rerio OX=7955 GN=uqcrc2a PE=1 SV=1	0.0605346	0.00470437	12.8677
A0A0R4IGI1	Glyceraldehyde-3-phosphate dehydrogenase OS=Danio rerio OX=7955 GN=gapdh PE=1 SV=1	0.324299	0.0719022	4.51028
A0A0R4IGN3	Protein disulfide-isomerase (Fragment) OS=Danio rerio OX=7955 GN=pdia3 PE=1 SV=1	0.300101	0.0511994	5.86142
A0A0R4II97	Stathmin OS=Danio rerio OX=7955 GN=stmn1a PE=1 SV=1	0.0336884	0.00493126	6.8316
A0A0R4IIP6	40S ribosomal protein S18 OS=Danio rerio OX=7955 GN=rps18 PE=1 SV=1	0.0690139	0.0126331	5.46294
A0A0R4IIZ7	Heterogeneous nuclear ribonucleoprotein A/Bb OS=Danio rerio OX=7955 GN=hnrnpabb PE=1 SV=1	0.207786	0.0101003	20.5722
A0A0R4IJ38	Proteasome 26S subunit, non-ATPase 1 OS=Danio rerio OX=7955 GN=psmd1 PE=1 SV=1	0.118775	0.00456335	26.0279
A0A0R4IJA4	Nucleobindin 1 OS=Danio rerio OX=7955 GN=nucb1 PE=1 SV=1	0.00536696	0.00458795	1.16979
A0A0R4IJR3	Oogenesis-related gene OS=Danio rerio OX=7955 GN=org PE=1 SV=1	0.0302649	0.0176749	1.71231
A0A0R4IJT8	Chaperonin-containing TCP1, subunit 8 (theta) OS=Danio rerio OX=7955 GN=cct8 PE=1 SV=1	0.155911	0.0148808	10.4773
A0A0R4IJU2	Aldehyde dehydrogenase 9 family, member A1a, tandem duplicate 1 OS=Danio rerio OX=7955 GN=aldh9a1a.1 PE=1 SV=1	0.0910103	0.0100197	9.08311
A0A0R4ILA8	Proteasome 26S subunit, ATPase 3 OS=Danio rerio OX=7955 GN=psmc3 PE=1 SV=1	0.128871	0.00459022	28.0751
A0A0R4ILK0	Serine--tRNA ligase, cytoplasmic OS=Danio rerio OX=7955 GN=sars PE=1 SV=1	0.0483745	0.00438593	11.0295
A0A0R4IMF8	Heat shock cognate 71 kDa protein OS=Danio rerio OX=7955 GN=hspa8 PE=1 SV=1	0.383308	0.0705404	5.43388
A0A0R4IMS2	Cold-inducible RNA-binding protein b OS=Danio rerio OX=7955 GN=cirbpb PE=1 SV=1	0.0129179	0.00488437	2.64475
A0A0R4IMS3	60S ribosomal protein L24 OS=Danio rerio OX=7955 GN=rpl24 PE=1 SV=1	0.0918041	0.0112385	8.16873
A0A0R4IMZ8	Karyopherin (importin) beta 1 OS=Danio rerio OX=7955 GN=kpnb1 PE=1 SV=1	0.0667937	0.00934342	7.14874
A0A0R4IP07	Elongation factor 1-gamma OS=Danio rerio OX=7955 GN=eef1g PE=1 SV=1	0.110332	0.0154531	7.13978
A0A0R4IPH2	Tubulin beta chain OS=Danio rerio OX=7955 GN=tubb2b PE=1 SV=1	2.15514	0.238113	9.05092
A0A0R4IPV5	Protein disulfide-isomerase OS=Danio rerio OX=7955 GN=p4hb PE=1 SV=1	0.200306	0.0874376	2.29085
A0A0R4IQ97	Proliferation-associated 2G4, a OS=Danio rerio OX=7955 GN=pa2g4a PE=1 SV=1	0.0977599	0.00464279	21.0563
A0A0R4IQH8	Chaperonin-containing TCP1, subunit 6A (zeta 1) OS=Danio rerio OX=7955 GN=cct6a PE=1 SV=1	0.129473	0.00491912	26.3204
A0A0R4IRA1	Very-long-chain 3-oxoacyl-CoA reductase-B OS=Danio rerio OX=7955 GN=hsd17b12b PE=1 SV=1	0.0189191	0.0048895	3.86932
A0A0R4IRS8	Signal sequence receptor, alpha OS=Danio rerio OX=7955 GN=ssr1 PE=1 SV=1	0.0196418	0.0103328	1.90092
A0A0R4ISK8	KH domain-containing, RNA-binding, signal transduction-associated 1a OS=Danio rerio OX=7955 GN=khdrbs1a PE=1 SV=1	0.0530148	0.00462447	11.464
A0A0R4IUH6	NADH dehydrogenase (ubiquinone) 1 alpha subcomplex 4,-like OS=Danio rerio OX=7955 GN=ndufa4l PE=1 SV=1	0.00616598	0.00527099	1.16979
A0A0R4IVH8	Ribosomal protein, large, P1 OS=Danio rerio OX=7955 GN=rplp1 PE=1 SV=1	0.00608481	0.00520161	1.16979
A0A0R4IYJ8	Peroxiredoxin 1 OS=Danio rerio OX=7955 GN=prdx1 PE=1 SV=1	0.123506	0.0179509	6.88024
A0A0R4IYT0	Insulin-like growth factor 2 mRNA-binding protein 3 OS=Danio rerio OX=7955 GN=igf2bp3 PE=1 SV=1	0.0648734	0.0203577	3.18668
A0A0R4IZ00	Lysosomal-associated membrane protein 2 OS=Danio rerio OX=7955 GN=lamp2 PE=1 SV=1	0.0118716	0.00487125	2.43707
A0A286Y8N7	Profilin OS=Danio rerio OX=7955 GN=pfn2l PE=1 SV=1	0.0563645	0.00507192	11.113
A0A286Y931	Family with sequence similarity 196 member A OS=Danio rerio OX=7955 GN=fam196ab PE=4 SV=1	0.00542438	0.00463703	1.16979
A0A286Y9D4	Isovaleryl-CoA dehydrogenase OS=Danio rerio OX=7955 GN=ivd PE=1 SV=1	0.0116118	0.00496318	2.33959
A0A286Y9D5	MICOS complex subunit MIC60 OS=Danio rerio OX=7955 GN=immt PE=1 SV=1	0.0976305	0.00976654	9.99642
A0A286Y9Q9	Si:ch211-12h2.6 OS=Danio rerio OX=7955 GN=si:ch211-12h2.6 PE=4 SV=1	0.00588657	0.031367	0.187668
A0A286Y9U1	Retinol saturase (all-trans-retinol 13,14-reductase)-like OS=Danio rerio OX=7955 GN=retsatl PE=1 SV=1	0.317749	0.0472081	6.73082
A0A286Y9Z5	Ubiquitin-like modifier-activating enzyme 1 OS=Danio rerio OX=7955 GN=uba1 PE=1 SV=1	0.135241	0.009945	13.5989
A0A286YAP4	Heat shock protein 90, beta (grp94), member 1 OS=Danio rerio OX=7955 GN=hsp90b1 PE=1 SV=1	0.482603	0.0577973	8.34991
A0A286YAR2	Ribosomal protein L5b OS=Danio rerio OX=7955 GN=rpl5b PE=1 SV=1	0.0369769	0.00486304	7.60366
A0A286YAZ4	Clathrin heavy chain OS=Danio rerio OX=7955 GN=cltca PE=1 SV=1	0.167013	0.00413831	40.3579
A0A286YB28	Tubulin alpha chain OS=Danio rerio OX=7955 GN=tuba8l4 PE=1 SV=1	0.340359	0.0708739	4.80231
A0JMD3	Zgc:152896 OS=Danio rerio OX=7955 GN=uggt1 PE=2 SV=1	0.0604285	0.00368981	16.3771
A1A5X7	TAF15 RNA polymerase II, TATA box-binding protein (TBP)-associated factor OS=Danio rerio OX=7955 GN=taf15 PE=1 SV=1	0.011574	0.00471144	2.45657
A2AWA1	DEAD (Asp-Glu-Ala-Asp) box polypeptide 39Aa OS=Danio rerio OX=7955 GN=ddx39aa PE=1 SV=1	0.0506053	0.00469085	10.7881
A2CF49	Serine/threonine-protein phosphatase 2A activator OS=Danio rerio OX=7955 GN=ptpa PE=1 SV=1	0.0119296	0.00470677	2.53455
A2CG95	Acyl-CoA dehydrogenase medium chain OS=Danio rerio OX=7955 GN=acadm PE=1 SV=1	0.191738	0.0533192	3.59603
A3KH13	Protein S100 OS=Danio rerio OX=7955 GN=s100a1 PE=1 SV=1	0.119216	0.013098	9.10182
A3KPZ2	Carnitine O-acetyltransferase b OS=Danio rerio OX=7955 GN=cratb PE=1 SV=1	0.0113451	0.00447617	2.53455
A4IGC8	Delta-1-pyrroline-5-carboxylate synthase OS=Danio rerio OX=7955 GN=aldh18a1 PE=1 SV=1	0.417007	0.0254628	16.3771
A4VAK4	Heat shock protein 1 OS=Danio rerio OX=7955 GN=hspb1 PE=1 SV=1	0.0209404	0.00501225	4.17784
A7E2K4	Ribosomal protein, large P2,-like OS=Danio rerio OX=7955 GN=rplp2l PE=1 SV=1	0.0704766	0.0234294	3.00804
A7MCL7	Cystatin 14a, tandem duplicate 2 OS=Danio rerio OX=7955 GN=cst14a.2 PE=1 SV=1	0.0283721	0.00535013	5.30307
A8E590	Eif4a1b protein OS=Danio rerio OX=7955 GN=eif4a1b PE=2 SV=1	0.0839618	0.0156032	5.38105
A8KB78	Ribosomal protein S23 OS=Danio rerio OX=7955 GN=rps23 PE=1 SV=1	0.00592435	0.00506444	1.16979
A8WGC6	ATP synthase subunit beta OS=Danio rerio OX=7955 GN=atp5f1b PE=1 SV=1	1.21106	0.313576	3.86207
B0BLX4	Zgc:175088 OS=Danio rerio OX=7955 GN=zgc:175088 PE=1 SV=1	0.0129769	0.00490667	2.64475
B0R085	Zgc:103482 OS=Danio rerio OX=7955 GN=zgc:103482 PE=1 SV=1	0.0672523	0.0102662	6.55085
B0S585	Microtubule-associated protein, RP/EB family, member 1a OS=Danio rerio OX=7955 GN=mapre1a PE=1 SV=1	0.0282172	0.00482431	5.84897
B0UY94	Eukaryotic translation initiation factor 5A (Fragment) OS=Danio rerio OX=7955 GN=eif5a2 PE=1 SV=1	0.119643	0.0050914	23.4991
B0UYL5	Dehydrogenase/reductase (SDR family) member 12 OS=Danio rerio OX=7955 GN=dhrs12 PE=1 SV=1	0.0266964	0.00494465	5.39905
B0UYN4	Zgc:162944 OS=Danio rerio OX=7955 GN=zgc:162944 PE=1 SV=1	0.113963	0.00487105	23.3959
B0V0X1	Propionyl CoA carboxylase, beta polypeptide OS=Danio rerio OX=7955 GN=pccb PE=1 SV=1	0.0665368	0.0096953	6.86279
B2GNT1	40S ribosomal protein SA OS=Danio rerio OX=7955 GN=rpsa PE=2 SV=1	0.145785	0.0311562	4.67918
B2GP62	60S ribosomal protein L27 OS=Danio rerio OX=7955 GN=rpl27 PE=2 SV=1	0.0237938	0.00504301	4.71817
B2GQW3	Calm1b protein OS=Danio rerio OX=7955 GN=calm3a PE=2 SV=1	0.013427	0.00502165	2.67382
B2GRH9	Superoxide dismutase [Cu-Zn] OS=Danio rerio OX=7955 GN=sod1 PE=2 SV=1	0.0749382	0.0115548	6.48548
B2GRK9	Tkt protein OS=Danio rerio OX=7955 GN=tktb PE=2 SV=1	0.193194	0.0268009	7.20846
B3DIE8	Tripeptidyl peptidase I OS=Danio rerio OX=7955 GN=tpp1 PE=2 SV=1	0.00536741	0.00458834	1.16979
B3DKJ0	Chaperonin-containing TCP1, subunit 7 (eta) OS=Danio rerio OX=7955 GN=cct7 PE=1 SV=1	0.192682	0.00953942	20.1984
B7ZD39	Pyrophosphatase (inorganic) 1b OS=Danio rerio OX=7955 GN=ppa1b PE=1 SV=1	0.0191308	0.0048714	3.92717
B8JJ35	Si:dkey-167i21.2 OS=Danio rerio OX=7955 GN=si:dkey-167i21.2 PE=1 SV=2	0.0599704	0.0204104	2.93823
B8JL29	High mobility group box 2a OS=Danio rerio OX=7955 GN=hmgb2a PE=1 SV=1	0.0303253	0.0107801	2.81308
B8JM34	ATP synthase-coupling factor 6, mitochondrial OS=Danio rerio OX=7955 GN=atp5pf PE=1 SV=1	0.0148167	0.00524556	2.82463
E7F8Y5	Translationally-controlled tumor protein homolog OS=Danio rerio OX=7955 GN=tpt1 PE=1 SV=2	0.0751076	0.00479148	15.6752
E7FE19	2',3'-cyclic nucleotide 3' phosphodiesterase OS=Danio rerio OX=7955 GN=cnp PE=1 SV=1	0.085789	0.00991038	8.65648
E9QCP4	Lysosomal-associated membrane protein 1 OS=Danio rerio OX=7955 GN=lamp1 PE=1 SV=1	0.00576641	0.00492942	1.16979
F1Q4N4	NADH dehydrogenase (ubiquinone) Fe-S protein 2 OS=Danio rerio OX=7955 GN=ndufs2 PE=1 SV=1	0.0807841	0.0044916	17.9856
F1Q5Q3	SERPINE1 mRNA-binding protein 1a OS=Danio rerio OX=7955 GN=serbp1a PE=1 SV=1	0.0183107	0.00460379	3.9773
F1Q9T9	Ribosomal protein L23a (Fragment) OS=Danio rerio OX=7955 GN=rpl23a PE=1 SV=1	0.0134179	0.00499512	2.68619
F1QBI9	Armadillo repeat-containing 2 OS=Danio rerio OX=7955 GN=armc2 PE=4 SV=1	0.00558666	0.00477576	1.16979
F1QC34	Ribophorin II OS=Danio rerio OX=7955 GN=rpn2 PE=1 SV=1	0.0828999	0.00980076	8.45851
F1QCD4	Aspartate aminotransferase OS=Danio rerio OX=7955 GN=got2b PE=1 SV=1	0.0850647	0.0217143	3.91745
F1QEY8	D-3-phosphoglycerate dehydrogenase OS=Danio rerio OX=7955 GN=phgdh PE=1 SV=1	0.0249453	0.00473879	5.26407
F1QFC0	Heat shock protein 9 OS=Danio rerio OX=7955 GN=hspa9 PE=1 SV=1	0.166782	0.0259942	6.41614
F1QFV2	Heterogeneous nuclear ribonucleoprotein A1b OS=Danio rerio OX=7955 GN=hnrnpa1b PE=1 SV=1	0.0439348	0.00474868	9.25201
F1QFV6	Ribosomal protein L28 OS=Danio rerio OX=7955 GN=rpl28 PE=1 SV=1	0.0367979	0.00499313	7.3697
F1QG80	Ribosomal protein L22 OS=Danio rerio OX=7955 GN=rpl22 PE=1 SV=1	0.0359247	0.0116248	3.09035
F1QHJ1	40S ribosomal protein S26 OS=Danio rerio OX=7955 GN=rps26l PE=3 SV=1	0.00600303	0.0051317	1.16979
F1QJD7	Si:ch211-226h8.14 (Fragment) OS=Danio rerio OX=7955 GN=si:ch211-226h8.14 PE=1 SV=1	0.0057793	0.011116	0.519909
F1QJT6	Double-stranded RNA-binding protein Staufen homolog 2 OS=Danio rerio OX=7955 GN=stau2 PE=4 SV=1	0.0173756	0.00469059	3.70435
F1QK57	Tectorin alpha OS=Danio rerio OX=7955 GN=tecta PE=1 SV=2	0.00607095	0.00518975	1.16979
F1QP99	Protein disulfide-isomerase OS=Danio rerio OX=7955 GN=zgc:77086 PE=1 SV=1	0.0402272	0.00990848	4.05987
F1QR17	Aldehyde dehydrogenase 7 family, member A1 OS=Danio rerio OX=7955 GN=aldh7a1 PE=1 SV=1	0.142826	0.0094403	15.1293
F1QS22	Ferritin OS=Danio rerio OX=7955 GN=zgc:56095 PE=1 SV=1	0.0810682	0.00499664	16.2245
F1QSP8	Peroxiredoxin 4 OS=Danio rerio OX=7955 GN=prdx4 PE=1 SV=1	0.0790745	0.00496124	15.9384
F1QTL9	Heterogeneous nuclear ribonucleoprotein A0b OS=Danio rerio OX=7955 GN=hnrnpa0b PE=1 SV=1	0.0477642	0.00484439	9.85969
F1QXF8	Signal sequence receptor, delta OS=Danio rerio OX=7955 GN=ssr4 PE=1 SV=1	0.0339255	0.00506062	6.70382
F1QXJ6	Leucine-rich repeats and IQ motif-containing 1 (Fragment) OS=Danio rerio OX=7955 GN=lrriq1 PE=4 SV=1	0.00557448	0.00476535	1.16979
F1QXV8	Phosphoglycerate kinase OS=Danio rerio OX=7955 GN=pgk1 PE=1 SV=1	0.222388	0.00476462	46.6748
F1QY25	Zgc:162509 OS=Danio rerio OX=7955 GN=zgc:162509 PE=1 SV=1	0.0234607	0.00501385	4.67918
F1QYX8	Hydroxyacyl-CoA dehydrogenase trifunctional multienzyme complex subunit alpha b OS=Danio rerio OX=7955 GN=hadhab PE=1 SV=1	0.269421	0.00441216	61.0633
F1QZM2	DnaJ (Hsp40) homolog, subfamily C, member 9 OS=Danio rerio OX=7955 GN=dnajc9 PE=1 SV=1	0.0196095	0.00496687	3.94806
F1R1E9	Ubiquitin-conjugating enzyme E2 variant 1 OS=Danio rerio OX=7955 GN=ube2v1 PE=1 SV=2	0.00574581	0.00491181	1.16979
F1R1P6	N-acetylneuraminic acid synthase a OS=Danio rerio OX=7955 GN=nansa PE=1 SV=2	0.0790431	0.00983615	8.03598
F1R314	Zgc:110425 OS=Danio rerio OX=7955 GN=zgc:110425 PE=1 SV=1	0.0128622	0.00495864	2.59389
F1R3F7	Complement component 1, q subcomponent-binding protein OS=Danio rerio OX=7955 GN=c1qbp PE=1 SV=1	0.0381656	0.0239896	1.59092
F1R3G4	Myosin, heavy chain 10, non-muscle OS=Danio rerio OX=7955 GN=myh10 PE=3 SV=1	0.106572	0.00492449	21.6412
F1R3I6	SET nuclear proto-oncogene b OS=Danio rerio OX=7955 GN=setb PE=1 SV=1	0.0118996	0.0047471	2.5067
F1R4C8	NADH dehydrogenase (ubiquinone) Fe-S protein 3, (NADH-coenzyme Q reductase) OS=Danio rerio OX=7955 GN=ndufs3 PE=1 SV=1	0.0385747	0.0047108	8.18856
F1R6D5	Cadherin, EGF LAG seven-pass G-type receptor 3 (Fragment) OS=Danio rerio OX=7955 GN=celsr3 PE=4 SV=1	0.00532563	0.0156813	0.339618
F1R6E5	RAD23 homolog B, nucleotide excision repair protein OS=Danio rerio OX=7955 GN=rad23b PE=1 SV=1	0.0115266	0.00471257	2.44593
F1R6L6	Nucleolin OS=Danio rerio OX=7955 GN=ncl PE=1 SV=1	0.090723	0.00959439	9.45584
F1R7L3	Bystin-like (Fragment) OS=Danio rerio OX=7955 GN=bysl PE=1 SV=1	0.0112573	0.00452861	2.48581
F1R9P5	Filamin A, alpha (actin-binding protein 280) OS=Danio rerio OX=7955 GN=flna PE=1 SV=2	0.346301	0.0232185	14.9149
F1R9W6	Zgc:110239 OS=Danio rerio OX=7955 GN=zgc:110239 PE=1 SV=1	0.00535641	0.00981201	0.545904
F1RBF6	14-3-3 protein beta/alpha-B OS=Danio rerio OX=7955 GN=ywhabb PE=1 SV=1	0.0515657	0.00496276	10.3905
F1RBS6	Nucleoside diphosphate kinase OS=Danio rerio OX=7955 GN=nme2b.1 PE=1 SV=1	0.287351	0.0603073	4.76477
F1RCM3	Proteasome subunit beta type OS=Danio rerio OX=7955 GN=psmb6 PE=1 SV=1	0.0698535	0.0106633	6.55085
F6NLI6	Peptidyl-prolyl cis-trans isomerase OS=Danio rerio OX=7955 GN=ppib PE=1 SV=1	0.120044	0.0365628	3.28322
F6P2R4	Glycine C-acetyltransferase OS=Danio rerio OX=7955 GN=gcat PE=1 SV=1	0.169591	0.00494794	34.275
G1K2N0	40S ribosomal protein S25 OS=Danio rerio OX=7955 GN=rps25 PE=1 SV=1	0.024469	0.0118636	2.06253
H0WEB6	Si:dkeyp-98a7.7 (Fragment) OS=Danio rerio OX=7955 GN=si:dkeyp-98a7.7 PE=4 SV=1	0.00584805	0.0203301	0.287654
O57521	Heat shock protein HSP 90-beta OS=Danio rerio OX=7955 GN=hsp90ab1 PE=1 SV=2	0.308474	0.0594878	5.18551
P62084	40S ribosomal protein S7 OS=Danio rerio OX=7955 GN=rps7 PE=2 SV=1	0.0762397	0.00497689	15.3187
P62247	40S ribosomal protein S8 OS=Danio rerio OX=7955 GN=rps8 PE=2 SV=2	0.0909609	0.0107783	8.43923
P83571	RuvB-like 2 OS=Danio rerio OX=7955 GN=ruvbl2 PE=1 SV=1	0.0600275	0.0049131	12.2179
Q08BA1	ATP synthase subunit alpha OS=Danio rerio OX=7955 GN=atp5fa1 PE=1 SV=1	0.364765	0.0750913	4.85762
Q0P455	Chromobox homolog 3a (HP1 gamma homolog, Drosophila) OS=Danio rerio OX=7955 GN=cbx3a PE=2 SV=1	0.0460365	0.0048927	9.40921
Q0P4A5	Npm2 protein (Fragment) OS=Danio rerio OX=7955 GN=npm2b PE=2 SV=1	0.012929	0.00488853	2.64475
Q0ZBR7	Macrophage migration inhibitory factor OS=Danio rerio OX=7955 GN=mif PE=1 SV=1	0.0264454	0.0124272	2.12803
Q1ECX9	Protein disulfide-isomerase A4 OS=Danio rerio OX=7955 GN=pdia4 PE=1 SV=1	0.279007	0.0200687	13.9026
Q1JPX8	Aldh2b protein OS=Danio rerio OX=7955 GN=aldh2.2 PE=2 SV=1	0.297564	0.0210474	14.1378
Q1L8Q7	Ribosomal protein L30 OS=Danio rerio OX=7955 GN=rpl30 PE=1 SV=1	0.0779361	0.00533444	14.61
Q1LWH1	Ribosomal protein S16 OS=Danio rerio OX=7955 GN=rps16 PE=1 SV=1	0.0525803	0.0116726	4.50458
Q1LWV7	TLD domain-containing protein 1 OS=Danio rerio OX=7955 GN=tldc1 PE=2 SV=1	0.00560122	0.00478821	1.16979
Q1LXD4	Histone-binding protein RBBP4 OS=Danio rerio OX=7955 GN=rbbp4 PE=1 SV=1	0.0515473	0.00455847	11.308
Q1LYB7	Ribosomal protein L13a OS=Danio rerio OX=7955 GN=rpl13a PE=1 SV=1	0.0303865	0.00479167	6.34152
Q1MTI4	Triosephosphate isomerase A OS=Danio rerio OX=7955 GN=tpi1a PE=2 SV=1	0.185361	0.0340367	5.44593
Q24JV3	Ribosomal protein L31 OS=Danio rerio OX=7955 GN=rpl31 PE=1 SV=1	0.00607416	0.0051925	1.16979
Q4JHL7	Voltage-dependent anion channel 2 OS=Danio rerio OX=7955 GN=vdac2 PE=2 SV=1	0.136544	0.0168135	8.12107
Q4JIY5	Elongation factor 1-alpha OS=Danio rerio OX=7955 GN=eef1a1l1 PE=2 SV=1	0.338698	0.0351923	9.62422
Q4KME8	Vesicle amine transport protein 1 homolog (T californica) OS=Danio rerio OX=7955 GN=vat1 PE=2 SV=1	0.069388	0.0045628	15.2073
Q4VBT9	Cox4i1 protein OS=Danio rerio OX=7955 GN=cox4i1 PE=2 SV=1	0.0220459	0.0111833	1.97132
Q566W6	Cold-inducible RNA-binding protein a OS=Danio rerio OX=7955 GN=cirbpa PE=1 SV=1	0.0131068	0.0112044	1.16979
Q5BJB9	Prdx3 protein OS=Danio rerio OX=7955 GN=prdx3 PE=2 SV=1	0.0522209	0.010588	4.93211
Q5RH26	ATP synthase subunit gamma OS=Danio rerio OX=7955 GN=atp5f1c PE=1 SV=1	0.0745055	0.00479395	15.5416
Q5RKM3	Stress-induced phosphoprotein 1 OS=Danio rerio OX=7955 GN=stip1 PE=1 SV=1	0.0560918	0.00985277	5.693
Q5TYZ5	Cullin-associated and neddylation-dissociated 1 OS=Danio rerio OX=7955 GN=cand1 PE=1 SV=1	0.10181	0.00435163	23.3959
Q5XJS8	Hsd17b10 protein OS=Danio rerio OX=7955 GN=hsd17b10 PE=1 SV=1	0.102488	0.00489934	20.9187
Q642H9	40S ribosomal protein S4, X isoform OS=Danio rerio OX=7955 GN=rps4x PE=2 SV=3	0.0958063	0.0167595	5.71654
Q6AZC1	Proteasome (Prosome, macropain) 26S subunit, ATPase, 5 OS=Danio rerio OX=7955 GN=psmc5 PE=1 SV=1	0.245054	0.00486044	50.4181
Q6DC49	Tubulin alpha chain OS=Danio rerio OX=7955 GN=tuba8l3 PE=2 SV=1	0.223326	0.0517272	4.31738
Q6DGJ6	Peroxiredoxin 2 OS=Danio rerio OX=7955 GN=prdx2 PE=1 SV=1	0.30112	0.0502723	5.98978
Q6DGX8	Proteasome subunit alpha type OS=Danio rerio OX=7955 GN=psma1 PE=1 SV=1	0.0634117	0.00498461	12.7215
Q6DGY8	Proteasome subunit alpha type OS=Danio rerio OX=7955 GN=psma6b PE=1 SV=1	0.0518351	0.00495587	10.4593
Q6DRD1	ATP synthase oligomycin sensitivity conferral protein OS=Danio rerio OX=7955 GN=atp5po PE=1 SV=1	0.0756345	0.010776	7.01877
Q6DRN7	60S ribosomal protein L14 OS=Danio rerio OX=7955 GN=rpl14 PE=2 SV=1	0.0362212	0.00501647	7.22045
Q6GTE7	GTP-binding nuclear protein Ran OS=Danio rerio OX=7955 GN=ran PE=2 SV=1	0.171284	0.00495023	34.6013
Q6IQI6	60S ribosomal protein L11 OS=Danio rerio OX=7955 GN=rpl11 PE=1 SV=1	0.0215811	0.00499198	4.32315
Q6IQI7	Heat shock 10 protein 1 OS=Danio rerio OX=7955 GN=hspe1 PE=1 SV=1	0.0753823	0.00528202	14.2715
Q6IQV0	Zgc:86598 OS=Danio rerio OX=7955 GN=zgc:86598 PE=1 SV=1	0.0334052	0.00484008	6.90179
Q6NUW5	Acidic leucine-rich nuclear phosphoprotein 32 family member E OS=Danio rerio OX=7955 GN=anp32e PE=1 SV=1	0.0648556	0.00479498	13.5257
Q6NWC1	Vdac1 protein OS=Danio rerio OX=7955 GN=vdac1 PE=1 SV=1	0.0763207	0.00489321	15.5973
Q6NWC3	Ribosomal protein S2 OS=Danio rerio OX=7955 GN=rps2 PE=1 SV=1	0.0622734	0.0048395	12.8677
Q6NWF6	Keratin, type II cytoskeletal 8 OS=Danio rerio OX=7955 GN=krt8 PE=1 SV=1	0.290032	0.0270697	10.7143
Q6NWH2	MARCKS-like 1b OS=Danio rerio OX=7955 GN=marcksl1b PE=1 SV=1	0.0318909	0.0049161	6.48704
Q6NWK3	RAN-binding protein 1 OS=Danio rerio OX=7955 GN=ranbp1 PE=1 SV=1	0.0125807	0.00498385	2.52429
Q6NX98	ST13, Hsp70-interacting protein OS=Danio rerio OX=7955 GN=st13 PE=1 SV=1	0.0938705	0.0101899	9.21213
Q6NXC1	RNA-binding motif protein 4.3 OS=Danio rerio OX=7955 GN=rbm4.3 PE=1 SV=1	0.0557399	0.00488711	11.4055
Q6NY22	Txndc4 protein (Fragment) OS=Danio rerio OX=7955 GN=erp44 PE=2 SV=1	0.0412993	0.00488835	8.44851
Q6NYN3	Importin 7 OS=Danio rerio OX=7955 GN=ipo7 PE=1 SV=1	0.071436	0.00890563	8.02145
Q6NYU8	Heterogeneous nuclear ribonucleoprotein A/B OS=Danio rerio OX=7955 GN=hnrnpaba PE=1 SV=1	0.181264	0.0102775	17.6369
Q6NYX8	PITH domain-containing protein 1 OS=Danio rerio OX=7955 GN=pithd1 PE=2 SV=1	0.0551567	0.00486883	11.3285
Q6NZV2	DNA helicase OS=Danio rerio OX=7955 GN=mcm4 PE=1 SV=1	0.113066	0.00503411	22.46
Q6P026	Barrier-to-autointegration factor OS=Danio rerio OX=7955 GN=banf1 PE=1 SV=1	0.0156744	0.00533791	2.93642
Q6P0I2	Proteasome subunit alpha type OS=Danio rerio OX=7955 GN=psma8 PE=1 SV=1	0.0511197	0.0170608	2.99632
Q6P0K4	Zgc:77126 OS=Danio rerio OX=7955 GN=nansa PE=2 SV=1	0.169063	0.00983443	17.1909
Q6P102	Tyrosine 3-monooxygenase/tryptophan 5-monooxygenase activation protein, beta polypeptide-like OS=Danio rerio OX=7955 GN=ywhabl PE=1 SV=1	0.0653729	0.010404	6.28347
Q6P113	Hnrpa0l protein (Fragment) OS=Danio rerio OX=7955 GN=hnrnpa0l PE=2 SV=1	0.0481695	0.00472532	10.1939
Q6P2M0	Zgc:77235 OS=Danio rerio OX=7955 GN=rpl27a PE=2 SV=1	0.0520581	0.00512126	10.1651
Q6P3G1	Ceruloplasmin OS=Danio rerio OX=7955 GN=cp PE=1 SV=1	0.0108488	0.0251726	0.430977
Q6P3J5	Eukaryotic translation elongation factor 2 OS=Danio rerio OX=7955 GN=eef2b PE=1 SV=1	0.44621	0.07222	6.17849
Q6P3L0	Major vault protein OS=Danio rerio OX=7955 GN=mvp PE=2 SV=1	0.0505165	0.00514096	9.82627
Q6P3L3	Heat shock protein 5 OS=Danio rerio OX=7955 GN=hspa5 PE=1 SV=1	0.407243	0.144927	2.80998
Q6P5J4	Peptidyl-prolyl cis-trans isomerase (Fragment) OS=Danio rerio OX=7955 GN=ppiaa PE=2 SV=1	0.0851612	0.0282075	3.0191
Q6P5K3	60S acidic ribosomal protein P0 OS=Danio rerio OX=7955 GN=rplp0 PE=1 SV=1	0.103375	0.0161341	6.40728
Q6P5M9	Tubulin beta chain OS=Danio rerio OX=7955 GN=tubb4b PE=2 SV=1	2.15505	0.392419	5.49171
Q6P6E0	ATP synthase, H+-transporting, mitochondrial F0 complex, subunit g OS=Danio rerio OX=7955 GN=atp5l PE=1 SV=1	0.0462436	0.0128959	3.58591
Q6P6E7	Ribosomal protein S20 OS=Danio rerio OX=7955 GN=rps20 PE=2 SV=1	0.040734	0.0217989	1.86863
Q6P6F0	Ribosomal protein S17 OS=Danio rerio OX=7955 GN=rps17 PE=1 SV=1	0.0545931	0.00509415	10.7168
Q6P980	Superoxide dismutase OS=Danio rerio OX=7955 GN=sod2 PE=1 SV=1	0.0124644	0.00479483	2.59954
Q6PBJ8	Peptidylprolyl isomerase OS=Danio rerio OX=7955 GN=fkbp1aa PE=1 SV=1	0.10687	0.00522757	20.4435
Q6PBW3	Ribosomal protein S14 OS=Danio rerio OX=7955 GN=rps14 PE=1 SV=1	0.0742865	0.0115934	6.40768
Q6PBW7	Ribosomal protein S19 OS=Danio rerio OX=7955 GN=rps19 PE=1 SV=1	0.0748864	0.00509417	14.7004
Q6PBY1	40S ribosomal protein S3a OS=Danio rerio OX=7955 GN=rps3a PE=2 SV=3	0.227649	0.0241247	9.43634
Q6PBZ1	Ribosomal protein L7a OS=Danio rerio OX=7955 GN=rpl7a PE=1 SV=1	0.0624473	0.0102291	6.10486
Q6PC13	Prohibitin 2 OS=Danio rerio OX=7955 GN=phb2a PE=1 SV=1	0.236084	0.0312674	7.55049
Q6PC53	Peptidyl-prolyl cis-trans isomerase OS=Danio rerio OX=7955 GN=ppiab PE=1 SV=1	0.0503379	0.0298053	1.68889
Q6PC65	Peptidyl-prolyl cis-trans isomerase (Fragment) OS=Danio rerio OX=7955 GN=ppiaa PE=2 SV=1	0.0641998	0.0284722	2.25482
Q6PC69	60S ribosomal protein L10a OS=Danio rerio OX=7955 GN=rpl10a PE=2 SV=1	0.0705603	0.0175711	4.01571
Q6PC77	ATP synthase subunit d, mitochondrial OS=Danio rerio OX=7955 GN=atp5pd PE=1 SV=1	0.0341233	0.0112792	3.02533
Q6PC90	40S ribosomal protein S12 OS=Danio rerio OX=7955 GN=rps12 PE=1 SV=1	0.0830942	0.0120186	6.91378
Q6PEI6	Aconitate hydratase, mitochondrial OS=Danio rerio OX=7955 GN=aco2 PE=2 SV=1	0.118423	0.00994263	11.9106
Q6PFJ6	Glutathione S-transferase M OS=Danio rerio OX=7955 GN=gstm.1 PE=2 SV=1	0.19192	0.0344227	5.57539
Q6Q415	60S ribosomal protein L36 OS=Danio rerio OX=7955 GN=rpl36 PE=3 SV=1	0.0147206	0.00518924	2.83675
Q6TGS5	Tubulin alpha chain OS=Danio rerio OX=7955 GN=tuba4l PE=1 SV=1	0.337857	0.0513454	6.58009
Q6TGV6	Proteasome subunit alpha type OS=Danio rerio OX=7955 GN=psma5 PE=1 SV=1	0.0526443	0.0171574	3.06831
Q6TH14	Enolase 1, (Alpha) OS=Danio rerio OX=7955 GN=eno3 PE=1 SV=1	0.543588	0.0728128	7.46556
Q6TH32	Cofilin 1 OS=Danio rerio OX=7955 GN=cfl1 PE=1 SV=1	0.14992	0.0287908	5.20721
Q6TLG8	Ribosomal protein S3 OS=Danio rerio OX=7955 GN=rps3 PE=1 SV=1	0.376106	0.017178	21.8946
Q6TNU6	Dihydrolipoyl dehydrogenase OS=Danio rerio OX=7955 GN=dldh PE=1 SV=1	0.0587941	0.00456911	12.8677
Q6YBS2	Adenylyl cyclase-associated protein OS=Danio rerio OX=7955 GN=cap1 PE=1 SV=1	0.161255	0.0152581	10.5685
Q6YI49	Ubiquitin carboxyl-terminal hydrolase OS=Danio rerio OX=7955 GN=uchl1 PE=1 SV=1	0.211787	0.0472631	4.48102
Q7SXG7	Brd7 protein OS=Danio rerio OX=7955 GN=brd7 PE=2 SV=1	0.0115707	0.00989126	1.16979
Q7SYE2	Actinin, alpha 4 OS=Danio rerio OX=7955 GN=actn4 PE=2 SV=1	0.140956	0.00994927	14.1675
Q7SYK7	Aspartate aminotransferase OS=Danio rerio OX=7955 GN=got2a PE=1 SV=1	0.0729308	0.015713	4.64144
Q7SZD2	Pdgfa-associated protein 1a OS=Danio rerio OX=7955 GN=pdap1a PE=1 SV=1	0.0131582	0.00504233	2.60954
Q7T1D8	Phb OS=Danio rerio OX=7955 GN=phb PE=1 SV=1	0.116143	0.0325681	3.56617
Q7T1J9	Ribosomal protein S10 OS=Danio rerio OX=7955 GN=rps10 PE=1 SV=1	0.0651797	0.0112645	5.7863
Q7T1K0	Ribosomal protein L17 OS=Danio rerio OX=7955 GN=rpl17 PE=1 SV=1	0.059538	0.00502114	11.8575
Q7T2P2	T-complex protein 1 subunit gamma OS=Danio rerio OX=7955 GN=cct3 PE=1 SV=1	0.231343	0.0147681	15.6651
Q7T334	Malate dehydrogenase OS=Danio rerio OX=7955 GN=mdh2 PE=1 SV=1	0.2904	0.0724373	4.00898
Q7T3B1	Proteasome (Prosome, macropain) 26S subunit, ATPase 2 OS=Danio rerio OX=7955 GN=psmc2 PE=1 SV=1	0.14443	0.00466888	30.9346
Q7ZTH6	Hydroxyacyl-Coenzyme A dehydrogenase/3-ketoacyl-Coenzyme A thiolase/enoyl-Coenzyme A hydratase (Trifunctional protein), beta subunit OS=Danio rerio OX=7955 GN=hadhb PE=2 SV=1	0.110208	0.00479042	23.006
Q7ZTS4	Keratin, type I cytoskeletal 18 OS=Danio rerio OX=7955 GN=krt18 PE=1 SV=2	0.163001	0.00984194	16.5618
Q7ZU46	Heat shock protein 4, like OS=Danio rerio OX=7955 GN=hspa4a PE=1 SV=1	0.0755991	0.00497123	15.2073
Q7ZU99	Transitional endoplasmic reticulum ATPase OS=Danio rerio OX=7955 GN=vcp PE=1 SV=1	0.42452	0.0581024	7.30642
Q7ZUM0	Tyrosine 3-monooxygenase/tryptophan 5-monooxygenase activation protein, theta polypeptide a OS=Danio rerio OX=7955 GN=ywhaqa PE=1 SV=1	0.0390918	0.00473171	8.26167
Q7ZUP6	Isocitrate dehydrogenase [NADP] OS=Danio rerio OX=7955 GN=idh2 PE=2 SV=1	0.178336	0.00966237	18.4568
Q7ZUZ4	Programmed cell death 5 OS=Danio rerio OX=7955 GN=pdcd5 PE=1 SV=1	0.0574389	0.0119647	4.80071
Q7ZVF9	Actin, cytoplasmic 2 OS=Danio rerio OX=7955 GN=actbb PE=2 SV=2	0.60243	0.158766	3.79446
Q7ZWD8	Cfl1 protein OS=Danio rerio OX=7955 GN=cfl1l PE=1 SV=1	0.0337689	0.00490941	6.87839
Q7ZYX7	Proteasome (Prosome, macropain) 26S subunit, non-ATPase, 7 (Mov34 homolog) OS=Danio rerio OX=7955 GN=psmd7 PE=1 SV=1	0.0264134	0.00475358	5.55652
Q802C9	Eukaryotic translation initiation factor 4A, isoform 1A OS=Danio rerio OX=7955 GN=eif4a1a PE=1 SV=1	0.191913	0.0157652	12.1732
Q802D5	Profilin OS=Danio rerio OX=7955 GN=pfn2 PE=1 SV=1	0.03758	0.00502972	7.47159
Q803B0	Heat shock 60 protein 1 OS=Danio rerio OX=7955 GN=hspd1 PE=1 SV=1	0.534519	0.0743088	7.19321
Q803T5	Adenosylhomocysteinase OS=Danio rerio OX=7955 GN=ahcy PE=1 SV=1	0.259965	0.0153263	16.962
Q804G6	Annexin OS=Danio rerio OX=7955 GN=anxa5b PE=2 SV=1	0.165119	0.0395824	4.17153
Q804G7	Annexin OS=Danio rerio OX=7955 GN=anxa4 PE=1 SV=1	0.100786	0.00493412	20.4264
Q8JHI0	Solute carrier family 25 (mitochondrial carrier; adenine nucleotide translocator), member 5 OS=Danio rerio OX=7955 GN=slc25a5 PE=1 SV=1	0.240851	0.0233809	10.3012
Q8UVG7	Fatty acid-binding protein 3, muscle and heart OS=Danio rerio OX=7955 GN=fabp3 PE=1 SV=1	0.0242919	0.0118889	2.04324
Q90WA5	Protein disulfide isomerase family A, member 6 OS=Danio rerio OX=7955 GN=pdia6 PE=1 SV=1	0.0849419	0.021477	3.95502
Q9DDT0	Ferritin OS=Danio rerio OX=7955 GN=fth1a PE=1 SV=1	0.0320118	0.0110344	2.90109
Q9DDU5	Glutathione S-transferase pi OS=Danio rerio OX=7955 GN=gstp1 PE=1 SV=1	0.219556	0.0177915	12.3405
Q9PVK4	L-lactate dehydrogenase B-A chain OS=Danio rerio OX=7955 GN=ldhba PE=2 SV=4	0.214527	0.0389942	5.50151
R4GE02	Uncharacterized protein OS=Danio rerio OX=7955 GN=si:ch211-113a14.11 PE=1 SV=1	0.18403	0.0566808	3.24678
R4GE87	Creatine kinase, brain b OS=Danio rerio OX=7955 GN=ckbb PE=1 SV=1	0.0123625	0.0170263	0.726079
	total	20.8499	3.22323	6.46864
