# Supplementary material for: Proteomics Analysis of Early Developmental Stages of Zebrafish Embryos
Source: Int J Mol Sci. 2019 Dec 17;20(24):6359. doi: 10.3390/ijms20246359 (PMC6940819; doi:10.3390/ijms20246359)
Supplement: Supplementary file 1 [file ijms-20-06359-s001.zip › Supplementary File 4.xlsx]

## Sheet: ND-GO-complete
Go Biological process complete of unique proteins of non-deyolked cleavage stages (1, 16 & 32 cells) embryos
GO biological process complete	Danio rerio (REF)	Gene count	Expected gene count	Fold Enrichment	Up / down	P value
positive regulation of RNA polymerase II transcriptional preinitiation complex assembly	5	4	0.07	60.71	+	0.0126
positive regulation of transcription initiation from RNA polymerase II promoter	7	4	0.09	43.36	+	0.0322
positive regulation of DNA-templated transcription, initiation	7	4	0.09	43.36	+	0.0322
regulation of DNA-templated transcription, initiation	8	4	0.11	37.94	+	0.0478
regulation of cellular process	7411	61	97.66	0.62	-	0.0227
biological regulation	8517	73	112.23	0.65	-	0.0125
regulation of transcription initiation from RNA polymerase II promoter	8	4	0.11	37.94	+	0.0478
regulation of RNA polymerase II transcriptional preinitiation complex assembly	6	4	0.08	50.59	+	0.0207
proteasomal ubiquitin-independent protein catabolic process	25	7	0.33	21.25	+	0.000561
proteasomal protein catabolic process	181	19	2.39	7.97	+	6.98e-08
proteolysis involved in cellular protein catabolic process	399	24	5.26	4.56	+	7.38e-06
protein metabolic process	3350	88	44.14	1.99	+	7.8e-07
primary metabolic process	5706	130	75.19	1.73	+	8.81e-08
metabolic process	6527	148	86.01	1.72	+	1.17e-09
macromolecule metabolic process	4585	105	60.42	1.74	+	1.78e-05
organic substance metabolic process	6006	133	79.14	1.68	+	3.19e-07
organonitrogen compound metabolic process	4076	106	53.71	1.97	+	8.43e-09
nitrogen compound metabolic process	5260	121	69.31	1.75	+	3.81e-07
cellular protein catabolic process	401	24	5.28	4.54	+	8.1e-06
cellular protein metabolic process	2749	79	36.22	2.18	+	1.54e-07
cellular macromolecule metabolic process	3594	92	47.36	1.94	+	9.66e-07
cellular metabolic process	5552	129	73.16	1.76	+	2.29e-08
cellular process	11833	200	155.93	1.28	+	0.00601
cellular macromolecule catabolic process	501	26	6.6	3.94	+	2.85e-05
macromolecule catabolic process	546	31	7.19	4.31	+	1.17e-07
organic substance catabolic process	950	43	12.52	3.43	+	1.88e-08
catabolic process	1109	47	14.61	3.22	+	1.58e-08
cellular catabolic process	995	42	13.11	3.2	+	2.78e-07
protein catabolic process	425	27	5.6	4.82	+	2.2e-07
organonitrogen compound catabolic process	624	30	8.22	3.65	+	1.04e-05
cytoplasmic translation	47	9	0.62	14.53	+	0.000158
translation	313	42	4.12	10.18	+	3.44e-24
cellular macromolecule biosynthetic process	1044	52	13.76	3.78	+	2.07e-12
macromolecule biosynthetic process	1047	52	13.8	3.77	+	2.31e-12
organic substance biosynthetic process	1725	65	22.73	2.86	+	1.21e-10
biosynthetic process	1780	65	23.46	2.77	+	4.88e-10
cellular biosynthetic process	1657	64	21.83	2.93	+	6.66e-11
peptide biosynthetic process	319	42	4.2	9.99	+	6.78e-24
peptide metabolic process	408	44	5.38	8.18	+	6.14e-22
cellular amide metabolic process	544	45	7.17	6.28	+	3.54e-18
cellular nitrogen compound metabolic process	2238	77	29.49	2.61	+	3.23e-11
organonitrogen compound biosynthetic process	1009	55	13.3	4.14	+	6.03e-15
amide biosynthetic process	378	42	4.98	8.43	+	2.88e-21
cellular nitrogen compound biosynthetic process	997	58	13.14	4.41	+	3.24e-17
gene expression	1226	47	16.16	2.91	+	4.2e-07
proteasome-mediated ubiquitin-dependent protein catabolic process	172	19	2.27	8.38	+	3.1e-08
ubiquitin-dependent protein catabolic process	330	23	4.35	5.29	+	1.13e-06
modification-dependent protein catabolic process	340	23	4.48	5.13	+	1.95e-06
modification-dependent macromolecule catabolic process	346	23	4.56	5.04	+	2.67e-06
protein folding	119	12	1.57	7.65	+	0.00057
generation of precursor metabolites and energy	172	13	2.27	5.74	+	0.00376
carbohydrate metabolic process	315	16	4.15	3.85	+	0.0299
drug metabolic process	352	17	4.64	3.67	+	0.0294
Unclassified	7947	76	104.72	0.73	-	0
signal transduction	3540	16	46.65	0.34	-	0.000351
signaling	3753	21	49.45	0.42	-	0.00888
cell communication	3817	21	50.3	0.42	-	0.00478
Go Molecular function complete of unique proteins of non-deyolked cleavage stages (1, 16 & 32 cells) embryos
GO molecular function complete	Danio rerio (REF)	Gene count	Expected gene count	Fold Enrichment	Up / down	P value
proteasome-activating ATPase activity	7	5	0.09	54.21	+	0.000488
nucleoside-triphosphatase activity	901	32	11.87	2.7	+	0.00125
pyrophosphatase activity	945	33	12.45	2.65	+	0.00119
hydrolase activity, acting on acid anhydrides, in phosphorus-containing anhydrides	948	33	12.49	2.64	+	0.00127
hydrolase activity, acting on acid anhydrides	951	33	12.53	2.63	+	0.00136
threonine-type endopeptidase activity	24	7	0.32	22.13	+	0.000219
threonine-type peptidase activity	24	7	0.32	22.13	+	0.000219
structural constituent of ribosome	153	32	2.02	15.87	+	2.4e-23
structural molecule activity	570	43	7.51	5.72	+	3.87e-16
rRNA binding	37	7	0.49	14.36	+	0.00276
RNA binding	837	36	11.03	3.26	+	2.17e-06
unfolded protein binding	92	10	1.21	8.25	+	0.00164
translation factor activity, RNA binding	108	10	1.42	7.03	+	0.00626
endopeptidase inhibitor activity	122	10	1.61	6.22	+	0.0171
endopeptidase regulator activity	127	10	1.67	5.98	+	0.0237
peptidase inhibitor activity	132	10	1.74	5.75	+	0.0324
carbohydrate binding	195	14	2.57	5.45	+	0.00127
Unclassified	7209	44	95	0.46	-	0
transcription regulator activity	1118	1	14.73	0.07	-	0.0175
Go Cellular component complete of unique proteins of non-deyolked cleavage stages (1, 16 & 32 cells) embryos
GO cellular component complete	Danio rerio (REF)	Gene count	Expected gene count	Fold Enrichment	Up / down	P value
chaperonin-containing T-complex	9	6	0.12	50.59	+	1.71e-05
cytosolic part	159	37	2.1	17.66	+	3.53e-29
cytosol	821	65	10.82	6.01	+	1.99e-27
cytoplasmic part	3985	109	52.51	2.08	+	2.99e-11
intracellular part	10392	200	136.94	1.46	+	3.5e-09
intracellular	10593	200	139.59	1.43	+	2.87e-08
cell part	12909	211	170.11	1.24	+	0.00678
cell	12909	211	170.11	1.24	+	0.00678
cytoplasm	6674	165	87.95	1.88	+	2.9e-16
chaperone complex	9	6	0.12	50.59	+	1.71e-05
protein-containing complex	3738	106	49.26	2.15	+	5.75e-12
proteasome core complex, alpha-subunit complex	10	5	0.13	37.94	+	0.000792
proteasome core complex	25	7	0.33	21.25	+	0.000122
proteasome complex	62	20	0.82	24.48	+	2.62e-17
endopeptidase complex	62	20	0.82	24.48	+	2.62e-17
peptidase complex	79	20	1.04	19.21	+	1.48e-15
proteasome regulatory particle, lid subcomplex	9	4	0.12	33.73	+	0.0149
proteasome regulatory particle	25	12	0.33	36.43	+	2.16e-11
proteasome accessory complex	28	12	0.37	32.52	+	6.29e-11
proteasome regulatory particle, base subcomplex	14	6	0.18	32.52	+	0.000125
cytosolic large ribosomal subunit	46	16	0.61	26.4	+	6.03e-14
large ribosomal subunit	83	16	1.09	14.63	+	1.62e-10
ribosomal subunit	139	27	1.83	14.74	+	5.71e-19
ribonucleoprotein complex	563	41	7.42	5.53	+	4.07e-15
ribosome	187	32	2.46	12.99	+	2.53e-21
intracellular non-membrane-bounded organelle	2044	65	26.93	2.41	+	4.65e-08
non-membrane-bounded organelle	2044	65	26.93	2.41	+	4.65e-08
cytosolic ribosome	86	27	1.13	23.83	+	1.04e-23
MCM complex	12	4	0.16	25.3	+	0.0367
cytosolic small ribosomal subunit	35	11	0.46	23.85	+	1.1e-08
small ribosomal subunit	56	11	0.74	14.91	+	8.33e-07
Unclassified	7080	72	93.3	0.77	-	0
integral component of membrane	6153	28	81.08	0.35	-	9.23e-11
intrinsic component of membrane	6189	28	81.55	0.34	-	6.19e-11
membrane part	6859	37	90.38	0.41	-	1.18e-09
membrane	7697	49	101.43	0.48	-	3.93e-08
plasma membrane	2975	12	39.2	0.31	-	0.000215
cell periphery	3080	13	40.59	0.32	-	0.000215
Go Biological process complete of unique proteins of non- deyolked Post- MBT stages ( oblong & bud) embryos
GO biological process complete	Danio rerio (REF)	Gene count	Expected gene count	Fold Enrichment	Up / down	P value
translation	313	15	2.55	5.88	+	0.0003
peptide biosynthetic process	319	15	2.6	5.77	+	0.00038
peptide metabolic process	408	17	3.32	5.11	+	0.000279
cellular amide metabolic process	544	17	4.43	3.84	+	0.013
organonitrogen compound biosynthetic process	1009	24	8.22	2.92	+	0.0132
amide biosynthetic process	378	15	3.08	4.87	+	0.00302
cellular nitrogen compound biosynthetic process	997	24	8.12	2.96	+	0.0109
Unclassified	7947	59	64.74	0.91	-	0
signal transduction	3540	7	28.84	0.24	-	0.00281
signaling	3753	9	30.57	0.29	-	0.00932
regulation of cellular process	7411	29	60.37	0.48	-	0.00152
regulation of biological process	7854	33	63.98	0.52	-	0.00368
cell communication	3817	8	31.09	0.26	-	0.00139
Go Molecular function complete of unique proteins of non- deyolked Post- MBT stages ( oblong & bud) embryos
GO molecular function complete	Danio rerio (REF)	Gene count	Expected gene count	Fold Enrichment	Up / down	P value
carbohydrate binding	195	16	1.59	10.07	+	3.48e-08
endopeptidase inhibitor activity	122	8	0.99	8.05	+	0.0204
endopeptidase regulator activity	127	8	1.03	7.73	+	0.0269
peptidase inhibitor activity	132	8	1.08	7.44	+	0.035
structural constituent of ribosome	153	9	1.25	7.22	+	0.0132
Unclassified	7209	31	58.72	0.53	-	0
Go Cellular component complete of unique proteins of non- deyolked Post- MBT stages ( oblong & bud) embryos
GO cellular component complete	Danio rerio (REF)	Gene count	Expected gene count	Fold Enrichment	Up / down	P value
cytosolic large ribosomal subunit	46	5	0.37	13.34	+	0.0463
cytosolic part	159	14	1.3	10.81	+	1.22e-07
cytosol	821	21	6.69	3.14	+	0.00419
cytoplasmic part	3985	59	32.46	1.82	+	0.00252
ribosomal subunit	139	8	1.13	7.07	+	0.022
ribosome	187	11	1.52	7.22	+	0.000553
cytosolic ribosome	86	8	0.7	11.42	+	0.000791
Unclassified	7080	53	57.67	0.92	-	0
Go Biological process complete of unique proteins of non- deyolked all 5 stages of embryos
GO biological process complete	Danio rerio (REF)	Gene count	Expected gene count	Fold Enrichment	Up / down	P value
positive regulation of RNA polymerase II transcriptional preinitiation complex assembly	5	4	0.09	46.06	+	0.0368
regulation of cellular process	7411	79	128.73	0.61	-	0.000263
regulation of biological process	7854	87	136.42	0.64	-	0.000582
biological regulation	8517	98	147.94	0.66	-	0.00104
proteasomal ubiquitin-independent protein catabolic process	25	7	0.43	16.12	+	0.0035
proteasomal protein catabolic process	181	19	3.14	6.04	+	6.89e-06
proteolysis involved in cellular protein catabolic process	399	29	6.93	4.18	+	1.39e-06
proteolysis	895	38	15.55	2.44	+	0.00325
protein metabolic process	3350	112	58.19	1.92	+	3.56e-08
primary metabolic process	5706	167	99.11	1.68	+	2.05e-09
metabolic process	6527	186	113.37	1.64	+	3.51e-10
macromolecule metabolic process	4585	134	79.64	1.68	+	1.75e-06
organic substance metabolic process	6006	170	104.32	1.63	+	1.87e-08
organonitrogen compound metabolic process	4076	135	70.8	1.91	+	1.64e-10
nitrogen compound metabolic process	5260	156	91.37	1.71	+	6.26e-09
cellular protein catabolic process	401	29	6.97	4.16	+	1.55e-06
cellular protein metabolic process	2749	98	47.75	2.05	+	3.55e-08
cellular macromolecule metabolic process	3594	116	62.43	1.86	+	1.4e-07
cellular metabolic process	5552	164	96.44	1.7	+	1.86e-09
cellular process	11833	252	205.54	1.23	+	0.0373
cellular macromolecule catabolic process	501	31	8.7	3.56	+	1.31e-05
macromolecule catabolic process	546	37	9.48	3.9	+	3.26e-08
organic substance catabolic process	950	52	16.5	3.15	+	4.08e-09
catabolic process	1109	57	19.26	2.96	+	3.47e-09
cellular catabolic process	995	51	17.28	2.95	+	6.8e-08
protein catabolic process	425	33	7.38	4.47	+	1.58e-08
organonitrogen compound catabolic process	624	38	10.84	3.51	+	3.21e-07
cytoplasmic translation	47	11	0.82	13.47	+	1.31e-05
translation	313	48	5.44	8.83	+	5.85e-25
cellular macromolecule biosynthetic process	1044	63	18.13	3.47	+	1.56e-13
macromolecule biosynthetic process	1047	63	18.19	3.46	+	1.77e-13
organic substance biosynthetic process	1725	81	29.96	2.7	+	3.19e-12
biosynthetic process	1780	81	30.92	2.62	+	1.7e-11
cellular biosynthetic process	1657	79	28.78	2.74	+	3.51e-12
peptide biosynthetic process	319	48	5.54	8.66	+	1.25e-24
peptide metabolic process	408	51	7.09	7.2	+	5.8e-23
cellular amide metabolic process	544	52	9.45	5.5	+	1.44e-18
cellular nitrogen compound metabolic process	2238	94	38.87	2.42	+	9.83e-12
organonitrogen compound biosynthetic process	1009	65	17.53	3.71	+	2.08e-15
amide biosynthetic process	378	48	6.57	7.31	+	1.04e-21
cellular nitrogen compound biosynthetic process	997	69	17.32	3.98	+	3.69e-18
gene expression	1226	57	21.3	2.68	+	1.53e-07
ribosome assembly	46	8	0.8	10.01	+	0.0132
protein-containing complex subunit organization	796	36	13.83	2.6	+	0.00142
ribonucleoprotein complex biogenesis	299	18	5.19	3.47	+	0.0375
cellular component biogenesis	1469	50	25.52	1.96	+	0.0321
protein-containing complex assembly	687	30	11.93	2.51	+	0.04
proteasome-mediated ubiquitin-dependent protein catabolic process	172	19	2.99	6.36	+	3.17e-06
ubiquitin-dependent protein catabolic process	330	24	5.73	4.19	+	4.64e-05
modification-dependent protein catabolic process	340	26	5.91	4.4	+	4.26e-06
modification-dependent macromolecule catabolic process	346	26	6.01	4.33	+	6e-06
protein folding	119	12	2.07	5.81	+	0.01
generation of precursor metabolites and energy	172	14	2.99	4.69	+	0.0156
drug metabolic process	352	20	6.11	3.27	+	0.0274
Unclassified	7947	107	138.04	0.78	-	0
signal transduction	3540	21	61.49	0.34	-	1.99e-06
cellular response to stimulus	4227	36	73.42	0.49	-	0.00132
response to stimulus	5186	50	90.08	0.56	-	0.00293
signaling	3753	27	65.19	0.41	-	9.7e-05
cell communication	3817	27	66.3	0.41	-	3.81e-05
Go molecular function complete of unique proteins of non- deyolked all 5 stages of embryos
GO molecular function complete	Danio rerio (REF)	Gene count	Expected gene count	Fold Enrichment	Up / down	P value
proteasome-activating ATPase activity	7	5	0.12	41.12	+	0.00187
nucleoside-triphosphatase activity	901	36	15.65	2.3	+	0.0131
pyrophosphatase activity	945	37	16.41	2.25	+	0.0134
hydrolase activity, acting on acid anhydrides, in phosphorus-containing anhydrides	948	37	16.47	2.25	+	0.0142
hydrolase activity, acting on acid anhydrides	951	37	16.52	2.24	+	0.015
threonine-type endopeptidase activity	24	7	0.42	16.79	+	0.00137
threonine-type peptidase activity	24	7	0.42	16.79	+	0.00137
structural constituent of ribosome	153	35	2.66	13.17	+	7.66e-23
structural molecule activity	570	48	9.9	4.85	+	3.75e-15
rRNA binding	37	7	0.64	10.89	+	0.0165
RNA binding	837	44	14.54	3.03	+	4.29e-07
binding	11315	242	196.54	1.23	+	0.0332
unfolded protein binding	92	10	1.6	6.26	+	0.0184
helicase activity	102	11	1.77	6.21	+	0.00711
translation factor activity, RNA binding	108	11	1.88	5.86	+	0.0118
carbohydrate binding	195	18	3.39	5.31	+	5.69e-05
endopeptidase inhibitor activity	122	11	2.12	5.19	+	0.034
endopeptidase regulator activity	127	11	2.21	4.99	+	0.0481
Unclassified	7209	62	125.22	0.5	-	0
Go cellular component complete of unique proteins of non- deyolked all 5 stages of embryos
GO cellular component complete	Danio rerio (REF)	Gene count	Expected gene count	Fold Enrichment	Up / down	P value
chaperonin-containing T-complex	9	6	0.16	38.38	+	8.55e-05
cytosolic part	159	41	2.76	14.85	+	2.84e-29
cytosol	821	71	14.26	4.98	+	9.42e-25
cytoplasmic part	3985	138	69.22	1.99	+	4.36e-13
intracellular part	10392	254	180.51	1.41	+	2.46e-09
intracellular	10593	254	184	1.38	+	2.29e-08
cell part	12909	270	224.23	1.2	+	0.0103
cell	12909	270	224.23	1.2	+	0.0103
cytoplasm	6674	206	115.93	1.78	+	6.94e-17
chaperone complex	9	6	0.16	38.38	+	8.55e-05
protein-containing complex	3738	126	64.93	1.94	+	1.07e-10
proteasome core complex, alpha-subunit complex	10	5	0.17	28.79	+	0.00301
proteasome core complex	25	7	0.43	16.12	+	0.000763
proteasome complex	62	20	1.08	18.57	+	5.48e-15
endopeptidase complex	62	20	1.08	18.57	+	5.48e-15
peptidase complex	79	20	1.37	14.57	+	2.9e-13
proteasome regulatory particle, lid subcomplex	9	4	0.16	25.59	+	0.0431
proteasome regulatory particle	25	12	0.43	27.63	+	5.4e-10
proteasome accessory complex	28	12	0.49	24.67	+	1.56e-09
proteasome regulatory particle, base subcomplex	14	6	0.24	24.67	+	0.000616
MCM complex	12	5	0.21	23.99	+	0.00602
cytosolic large ribosomal subunit	46	18	0.8	22.53	+	1.53e-14
large ribosomal subunit	83	18	1.44	12.49	+	8.87e-11
ribosomal subunit	139	30	2.41	12.43	+	5.35e-19
ribonucleoprotein complex	563	49	9.78	5.01	+	2.02e-16
ribosome	187	37	3.25	11.39	+	1.09e-22
intracellular non-membrane-bounded organelle	2044	81	35.5	2.28	+	6.66e-09
non-membrane-bounded organelle	2044	81	35.5	2.28	+	6.66e-09
cytosolic ribosome	86	30	1.49	20.08	+	3.85e-24
cytosolic small ribosomal subunit	35	12	0.61	19.74	+	1.31e-08
small ribosomal subunit	56	12	0.97	12.34	+	1.32e-06
autophagosome membrane	20	5	0.35	14.39	+	0.0462
membrane	7697	76	133.7	0.57	-	4.76e-07
Unclassified	7080	100	122.98	0.81	-	0
integral component of membrane	6153	51	106.88	0.48	-	3.27e-08
intrinsic component of membrane	6189	51	107.5	0.47	-	1.72e-08
membrane part	6859	61	119.14	0.51	-	3.74e-08
plasma membrane	2975	20	51.68	0.39	-	0.000209
cell periphery	3080	21	53.5	0.39	-	0.000203

## Sheet: DY-GO-Complete
Go Biological process completeof unique proteins of deyolked cleavage stages embryos
GO biological process complete	Danio rerio (REF)	Gene count	Expected gene count	Fold Enrichment	Up / down	P value
valine metabolic process	6	5	0.17	28.86	+	0.0257
branched-chain amino acid metabolic process	13	10	0.38	26.64	+	8.74e-07
cellular amino acid metabolic process	236	34	6.81	4.99	+	1.05e-09
primary metabolic process	5706	263	164.73	1.6	+	1.73e-12
metabolic process	6527	344	188.44	1.83	+	1.34e-30
organonitrogen compound metabolic process	4076	220	117.68	1.87	+	7.84e-17
organic substance metabolic process	6006	293	173.4	1.69	+	1.81e-18
nitrogen compound metabolic process	5260	234	151.86	1.54	+	9.37e-09
carboxylic acid metabolic process	503	78	14.52	5.37	+	2.35e-27
oxoacid metabolic process	523	78	15.1	5.17	+	2.38e-26
organic acid metabolic process	568	78	16.4	4.76	+	3.08e-24
small molecule metabolic process	1062	147	30.66	4.79	+	8.27e-50
cellular metabolic process	5552	290	160.29	1.81	+	7.9e-23
cellular process	11833	436	341.62	1.28	+	1.83e-08
mitochondrial electron transport, ubiquinol to cytochrome c	12	10	0.35	28.86	+	5.06e-07
mitochondrial ATP synthesis coupled electron transport	47	31	1.36	22.85	+	2.37e-24
ATP synthesis coupled electron transport	52	33	1.5	21.98	+	1.13e-25
oxidative phosphorylation	53	33	1.53	21.57	+	1.79e-25
generation of precursor metabolites and energy	172	59	4.97	11.88	+	6.87e-36
ATP metabolic process	120	47	3.46	13.57	+	3.67e-30
purine ribonucleoside triphosphate metabolic process	138	50	3.98	12.55	+	6.18e-31
ribonucleoside triphosphate metabolic process	147	50	4.24	11.78	+	7.26e-30
nucleoside triphosphate metabolic process	159	51	4.59	11.11	+	1.7e-29
nucleoside phosphate metabolic process	352	64	10.16	6.3	+	2.53e-25
organophosphate metabolic process	611	73	17.64	4.14	+	3.13e-19
nucleobase-containing small molecule metabolic process	412	66	11.89	5.55	+	2.09e-23
nucleobase-containing compound metabolic process	1736	98	50.12	1.96	+	2.48e-06
organic cyclic compound metabolic process	1944	109	56.12	1.94	+	3.14e-07
cellular nitrogen compound metabolic process	2238	165	64.61	2.55	+	2.47e-24
heterocycle metabolic process	1826	103	52.72	1.95	+	9.3e-07
cellular aromatic compound metabolic process	1850	104	53.41	1.95	+	7.96e-07
purine nucleoside triphosphate metabolic process	141	50	4.07	12.28	+	1.43e-30
purine ribonucleoside monophosphate metabolic process	148	47	4.27	11	+	7.96e-27
purine nucleoside monophosphate metabolic process	148	47	4.27	11	+	7.96e-27
nucleoside monophosphate metabolic process	167	48	4.82	9.96	+	8.1e-26
ribonucleoside monophosphate metabolic process	161	48	4.65	10.33	+	2.04e-26
purine ribonucleotide metabolic process	249	56	7.19	7.79	+	7.39e-26
purine nucleotide metabolic process	259	56	7.48	7.49	+	4.16e-25
purine-containing compound metabolic process	286	56	8.26	6.78	+	3.19e-23
nucleotide metabolic process	348	64	10.05	6.37	+	1.43e-25
ribonucleotide metabolic process	264	57	7.62	7.48	+	1.42e-25
ribose phosphate metabolic process	277	59	8	7.38	+	2.71e-26
carbohydrate derivative metabolic process	707	68	20.41	3.33	+	3.38e-13
drug metabolic process	352	68	10.16	6.69	+	1.78e-28
respiratory electron transport chain	64	37	1.85	20.02	+	5.71e-28
cellular respiration	97	52	2.8	18.57	+	4.74e-39
energy derivation by oxidation of organic compounds	126	52	3.64	14.29	+	1.48e-34
oxidation-reduction process	723	126	20.87	6.04	+	1.31e-51
electron transport chain	69	39	1.99	19.58	+	2.5e-29
branched-chain amino acid catabolic process	10	8	0.29	27.71	+	4.71e-05
cellular amino acid catabolic process	77	14	2.22	6.3	+	0.000897
carboxylic acid catabolic process	129	28	3.72	7.52	+	2.01e-11
organic acid catabolic process	129	28	3.72	7.52	+	2.01e-11
small molecule catabolic process	184	30	5.31	5.65	+	1.62e-09
mitochondrial electron transport, NADH to ubiquinone	16	11	0.46	23.81	+	2.55e-07
cristae formation	12	8	0.35	23.09	+	0.000129
inner mitochondrial membrane organization	22	12	0.64	18.89	+	2.53e-07
mitochondrial membrane organization	36	14	1.04	13.47	+	2.28e-07
mitochondrion organization	198	56	5.72	9.8	+	3.05e-30
organelle organization	1986	107	57.34	1.87	+	4.51e-06
cellular component organization or biogenesis	3299	139	95.24	1.46	+	0.0245
tricarboxylic acid cycle	27	16	0.78	20.53	+	6.13e-11
citrate metabolic process	29	16	0.84	19.11	+	1.42e-10
tricarboxylic acid metabolic process	32	16	0.92	17.32	+	4.58e-10
antibiotic metabolic process	69	18	1.99	9.04	+	1.11e-07
aerobic respiration	57	32	1.65	19.45	+	1.42e-23
mitochondrial translation	30	17	0.87	19.63	+	1.61e-11
mitochondrial gene expression	43	18	1.24	14.5	+	1.5e-10
gene expression	1226	90	35.4	2.54	+	2.01e-11
translation	313	68	9.04	7.53	+	3.43e-31
cellular macromolecule biosynthetic process	1044	81	30.14	2.69	+	2.87e-11
macromolecule biosynthetic process	1047	81	30.23	2.68	+	5.36e-11
organic substance biosynthetic process	1725	132	49.8	2.65	+	6.35e-20
biosynthetic process	1780	134	51.39	2.61	+	1.58e-19
cellular biosynthetic process	1657	129	47.84	2.7	+	4.94e-20
peptide biosynthetic process	319	68	9.21	7.38	+	9.44e-31
peptide metabolic process	408	74	11.78	6.28	+	1.12e-29
cellular amide metabolic process	544	84	15.71	5.35	+	1.37e-29
organonitrogen compound biosynthetic process	1009	106	29.13	3.64	+	3.93e-25
amide biosynthetic process	378	71	10.91	6.51	+	3.45e-29
cellular nitrogen compound biosynthetic process	997	97	28.78	3.37	+	2.03e-20
fatty acid beta-oxidation	22	12	0.64	18.89	+	2.53e-07
fatty acid catabolic process	39	13	1.13	11.55	+	5.2e-06
fatty acid metabolic process	121	19	3.49	5.44	+	5.51e-05
monocarboxylic acid metabolic process	206	30	5.95	5.04	+	2.09e-08
monocarboxylic acid catabolic process	51	17	1.47	11.55	+	1.52e-08
cellular lipid catabolic process	100	16	2.89	5.54	+	0.000599
fatty acid oxidation	27	12	0.78	15.39	+	1.59e-06
lipid oxidation	27	12	0.78	15.39	+	1.59e-06
lipid modification	138	16	3.98	4.02	+	0.0275
respiratory chain complex IV assembly	11	6	0.32	18.89	+	0.017
cytochrome complex assembly	20	10	0.58	17.32	+	1.92e-05
cellular protein-containing complex assembly	529	39	15.27	2.55	+	0.00149
protein-containing complex assembly	687	44	19.83	2.22	+	0.0126
protein-containing complex subunit organization	796	48	22.98	2.09	+	0.0144
ubiquinone biosynthetic process	17	9	0.49	18.34	+	7.81e-05
quinone biosynthetic process	17	9	0.49	18.34	+	7.81e-05
cofactor biosynthetic process	156	18	4.5	4	+	0.00798
cofactor metabolic process	301	38	8.69	4.37	+	1.7e-09
coenzyme metabolic process	197	25	5.69	4.4	+	1.57e-05
quinone metabolic process	17	9	0.49	18.34	+	7.81e-05
cellular ketone metabolic process	39	10	1.13	8.88	+	0.00324
ketone biosynthetic process	21	9	0.61	14.84	+	0.000323
ubiquinone metabolic process	17	9	0.49	18.34	+	7.81e-05
oxidoreduction coenzyme metabolic process	89	18	2.57	7.01	+	3.97e-06
ATP synthesis coupled proton transport	23	12	0.66	18.07	+	3.75e-07
ATP biosynthetic process	60	16	1.73	9.24	+	1.06e-06
purine ribonucleotide biosynthetic process	148	20	4.27	4.68	+	0.000219
ribonucleotide biosynthetic process	162	21	4.68	4.49	+	0.000196
nucleotide biosynthetic process	206	22	5.95	3.7	+	0.00203
nucleoside phosphate biosynthetic process	209	23	6.03	3.81	+	0.000693
organophosphate biosynthetic process	322	28	9.3	3.01	+	0.00295
ribose phosphate biosynthetic process	166	21	4.79	4.38	+	0.000285
purine nucleotide biosynthetic process	153	20	4.42	4.53	+	0.000358
purine-containing compound biosynthetic process	165	20	4.76	4.2	+	0.00108
purine ribonucleoside triphosphate biosynthetic process	71	17	2.05	8.29	+	1.23e-06
purine nucleoside triphosphate biosynthetic process	71	17	2.05	8.29	+	1.23e-06
nucleoside triphosphate biosynthetic process	86	18	2.48	7.25	+	2.45e-06
ribonucleoside triphosphate biosynthetic process	80	17	2.31	7.36	+	5.99e-06
purine ribonucleoside monophosphate biosynthetic process	87	17	2.51	6.77	+	1.81e-05
purine nucleoside monophosphate biosynthetic process	87	17	2.51	6.77	+	1.81e-05
nucleoside monophosphate biosynthetic process	105	18	3.03	5.94	+	3.95e-05
ribonucleoside monophosphate biosynthetic process	100	18	2.89	6.23	+	2.01e-05
energy coupled proton transport, down electrochemical gradient	23	12	0.66	18.07	+	3.75e-07
proton transmembrane transport	70	17	2.02	8.41	+	1.02e-06
transport	2614	115	75.47	1.52	+	0.0341
establishment of localization	2654	116	76.62	1.51	+	0.0394
mitochondrial respiratory chain complex I assembly	17	8	0.49	16.3	+	0.000978
mitochondrial respiratory chain complex assembly	35	17	1.01	16.82	+	1.13e-10
NADH dehydrogenase complex assembly	17	8	0.49	16.3	+	0.000978
mitochondrial electron transport, cytochrome c to oxygen	15	7	0.43	16.16	+	0.00586
aerobic electron transport chain	15	7	0.43	16.16	+	0.00586
protein import into mitochondrial matrix	18	7	0.52	13.47	+	0.0154
protein targeting to mitochondrion	35	13	1.01	12.87	+	1.75e-06
establishment of protein localization to mitochondrion	37	14	1.07	13.11	+	3.06e-07
protein localization to mitochondrion	37	14	1.07	13.11	+	3.06e-07
protein localization to organelle	244	22	7.04	3.12	+	0.026
cellular protein localization	794	54	22.92	2.36	+	0.00011
protein localization	974	61	28.12	2.17	+	0.000256
macromolecule localization	1191	67	34.38	1.95	+	0.00246
cellular macromolecule localization	798	54	23.04	2.34	+	0.000121
cellular localization	1200	65	34.64	1.88	+	0.0106
establishment of protein localization to organelle	163	20	4.71	4.25	+	0.000905
establishment of protein localization	781	57	22.55	2.53	+	3.14e-06
mitochondrial transport	87	21	2.51	8.36	+	8.97e-09
protein targeting	116	18	3.35	5.37	+	0.000155
intracellular protein transport	599	49	17.29	2.83	+	1.51e-06
intracellular transport	879	59	25.38	2.32	+	3.02e-05
establishment of localization in cell	973	60	28.09	2.14	+	0.00045
protein transport	770	56	22.23	2.52	+	4.99e-06
peptide transport	778	56	22.46	2.49	+	1e-05
amide transport	792	56	22.87	2.45	+	1.46e-05
nitrogen compound transport	929	58	26.82	2.16	+	0.000445
organic substance transport	1176	65	33.95	1.91	+	0.00542
intracellular protein transmembrane transport	46	10	1.33	7.53	+	0.0118
protein transmembrane transport	46	10	1.33	7.53	+	0.0118
protein transmembrane import into intracellular organelle	36	9	1.04	8.66	+	0.0137
mitochondrial transmembrane transport	62	13	1.79	7.26	+	0.000573
cell redox homeostasis	57	15	1.65	9.12	+	4.46e-06
biological regulation	8517	133	245.89	0.54	-	1.43e-16
regulation of cellular process	7411	100	213.96	0.47	-	3.22e-19
regulation of biological process	7854	106	226.75	0.47	-	6.64e-21
tRNA aminoacylation for protein translation	44	10	1.27	7.87	+	0.00833
tRNA aminoacylation	48	12	1.39	8.66	+	0.000331
amino acid activation	48	12	1.39	8.66	+	0.000331
protein folding	119	15	3.44	4.37	+	0.0212
Unclassified	7947	143	229.43	0.62	-	0
positive regulation of cellular process	1796	22	51.85	0.42	-	0.0111
positive regulation of biological process	2087	25	60.25	0.41	-	0.00106
regulation of response to stimulus	1522	18	43.94	0.41	-	0.0397
negative regulation of cellular process	1800	16	51.97	0.31	-	2.18e-05
negative regulation of biological process	1956	18	56.47	0.32	-	9.33e-06
regulation of transcription, DNA-templated	1782	13	51.45	0.25	-	6.11e-07
regulation of cellular macromolecule biosynthetic process	1950	15	56.3	0.27	-	2.01e-07
regulation of cellular biosynthetic process	1989	16	57.42	0.28	-	3.1e-07
regulation of biosynthetic process	2012	17	58.09	0.29	-	6.53e-07
regulation of metabolic process	3021	34	87.22	0.39	-	1e-07
regulation of cellular metabolic process	2853	30	82.37	0.36	-	4.54e-08
regulation of macromolecule biosynthetic process	1959	15	56.56	0.27	-	2.08e-07
regulation of macromolecule metabolic process	2872	25	82.92	0.3	-	8.63e-11
regulation of gene expression	2151	20	62.1	0.32	-	1.46e-06
regulation of nucleic acid-templated transcription	1783	13	51.48	0.25	-	6.12e-07
regulation of RNA biosynthetic process	1784	13	51.5	0.25	-	6.13e-07
regulation of RNA metabolic process	1922	14	55.49	0.25	-	9.03e-08
regulation of nucleobase-containing compound metabolic process	2005	19	57.89	0.33	-	9.49e-06
regulation of primary metabolic process	2801	29	80.87	0.36	-	4.66e-08
regulation of nitrogen compound metabolic process	2752	27	79.45	0.34	-	1.31e-08
protein phosphorylation	985	4	28.44	0.14	-	7.84e-05
cellular protein modification process	2194	20	63.34	0.32	-	5.55e-07
protein modification process	2194	20	63.34	0.32	-	5.55e-07
macromolecule modification	2320	21	66.98	0.31	-	1.13e-07
G protein-coupled receptor signaling pathway	1081	2	31.21	0.06	-	8.89e-08
signal transduction	3540	31	102.2	0.3	-	4.99e-14
cellular response to stimulus	4227	59	122.03	0.48	-	8.47e-08
response to stimulus	5186	88	149.72	0.59	-	1.57e-05
signaling	3753	34	108.35	0.31	-	1.22e-14
cell communication	3817	36	110.2	0.33	-	3.46e-14
cell surface receptor signaling pathway	1096	2	31.64	0.06	-	6.08e-08
Go Molecular function complete of unique proteins of deyolked cleavage stages embryos
GO molecular function complete	Danio rerio (REF)	Gene count	Expected gene count	Fold Enrichment	Up / down	P value
acyl-CoA dehydrogenase activity	11	10	0.32	31.49	+	1.4e-07
oxidoreductase activity, acting on the CH-CH group of donors	55	18	1.59	11.34	+	2.26e-09
oxidoreductase activity	787	122	22.72	5.37	+	2.8e-45
catalytic activity	6440	331	185.93	1.78	+	5.39e-27
ubiquinol-cytochrome-c reductase activity	6	5	0.17	28.86	+	0.0127
oxidoreductase activity, acting on diphenols and related substances as donors, cytochrome as acceptor	6	5	0.17	28.86	+	0.0127
oxidoreductase activity, acting on diphenols and related substances as donors	7	5	0.2	24.74	+	0.0212
electron transfer activity	69	28	1.99	14.06	+	1.15e-17
oxidoreductase activity, acting on the CH-CH group of donors, quinone or related compound as acceptor	7	5	0.2	24.74	+	0.0212
NADH dehydrogenase (ubiquinone) activity	21	13	0.61	21.44	+	5.96e-09
NADH dehydrogenase (quinone) activity	21	13	0.61	21.44	+	5.96e-09
oxidoreductase activity, acting on NAD(P)H, quinone or similar compound as acceptor	23	14	0.66	21.08	+	1.02e-09
oxidoreductase activity, acting on NAD(P)H	70	24	2.02	11.88	+	1.65e-13
NADH dehydrogenase activity	27	15	0.78	19.24	+	4.1e-10
quinone binding	13	6	0.38	15.99	+	0.0175
cofactor binding	474	68	13.68	4.97	+	4.94e-22
structural constituent of ribosome	153	53	4.42	12	+	1.9e-32
structural molecule activity	570	65	16.46	3.95	+	3.54e-16
cytochrome-c oxidase activity	30	10	0.87	11.55	+	0.000207
heme-copper terminal oxidase activity	30	10	0.87	11.55	+	0.000207
oxidoreductase activity, acting on a heme group of donors, oxygen as acceptor	30	10	0.87	11.55	+	0.000207
oxidoreductase activity, acting on a heme group of donors	30	10	0.87	11.55	+	0.000207
proton transmembrane transporter activity	120	22	3.46	6.35	+	1.47e-07
flavin adenine dinucleotide binding	76	23	2.19	10.48	+	6.8e-12
coenzyme binding	249	46	7.19	6.4	+	4.9e-18
nucleotide binding	2627	130	75.84	1.71	+	4.46e-06
nucleoside phosphate binding	2627	130	75.84	1.71	+	4.46e-06
small molecule binding	2887	147	83.35	1.76	+	4.28e-08
anion binding	3028	141	87.42	1.61	+	3.75e-05
oxidoreductase activity, acting on the aldehyde or oxo group of donors, NAD or NADP as acceptor	27	8	0.78	10.26	+	0.00819
oxidoreductase activity, acting on the aldehyde or oxo group of donors	37	14	1.07	13.11	+	1.51e-07
NAD binding	46	12	1.33	9.04	+	0.000109
aminoacyl-tRNA ligase activity	44	10	1.27	7.87	+	0.0041
ligase activity, forming carbon-oxygen bonds	44	10	1.27	7.87	+	0.0041
ligase activity	139	21	4.01	5.23	+	8.79e-06
catalytic activity, acting on a tRNA	102	14	2.94	4.75	+	0.0088
4 iron, 4 sulfur cluster binding	36	8	1.04	7.7	+	0.0493
iron-sulfur cluster binding	66	13	1.91	6.82	+	0.000531
metal cluster binding	66	13	1.91	6.82	+	0.000531
oxidoreductase activity, acting on the CH-OH group of donors, NAD or NADP as acceptor	92	16	2.66	6.02	+	0.000107
oxidoreductase activity, acting on CH-OH group of donors	97	18	2.8	6.43	+	6.49e-06
unfolded protein binding	92	13	2.66	4.89	+	0.0144
GTPase activity	380	31	10.97	2.83	+	0.00135
nucleoside-triphosphatase activity	901	56	26.01	2.15	+	0.000426
pyrophosphatase activity	945	56	27.28	2.05	+	0.0021
hydrolase activity, acting on acid anhydrides, in phosphorus-containing anhydrides	948	56	27.37	2.05	+	0.00222
hydrolase activity, acting on acid anhydrides	951	56	27.46	2.04	+	0.00235
hydrolase activity	2595	112	74.92	1.49	+	0.0489
Unclassified	7209	129	208.13	0.62	-	0
molecular function regulator	1246	12	35.97	0.33	-	0.0116
signaling receptor binding	798	5	23.04	0.22	-	0.0203
transmembrane signaling receptor activity	1242	4	35.86	0.11	-	4.95e-08
signaling receptor activity	1419	4	40.97	0.1	-	5.35e-10
molecular transducer activity	1448	4	41.8	0.1	-	2.5e-10
protein serine/threonine kinase activity	782	2	22.58	0.09	-	0.00013
protein kinase activity	1050	4	30.31	0.13	-	9.28e-06
transferase activity, transferring phosphorus-containing groups	1420	15	41	0.37	-	0.00896
phosphotransferase activity, alcohol group as acceptor	1159	8	33.46	0.24	-	0.00046
sequence-specific DNA binding	865	2	24.97	0.08	-	1.35e-05
DNA binding	1756	17	50.7	0.34	-	7.32e-05
nucleic acid binding	3377	56	97.5	0.57	-	0.00399
DNA-binding transcription factor activity, RNA polymerase II-specific	520	1	15.01	0.07	-	0.0195
DNA-binding transcription factor activity	936	3	27.02	0.11	-	2.55e-05
transcription regulator activity	1118	5	32.28	0.15	-	9.39e-06
Go Cellular component complete of unique proteins of deyolked cleavage stages embryos
GO cellular component complete	Danio rerio (REF)	Gene count	Expected gene count	Fold Enrichment	Up / down	P value
mitochondrial respiratory chain complex III	9	9	0.26	34.64	+	3.24e-07
mitochondrial respiratory chain	72	44	2.08	21.17	+	3.65e-35
mitochondrial inner membrane	249	106	7.19	14.75	+	1.06e-75
mitochondrial membrane	359	121	10.36	11.67	+	1.78e-77
organelle membrane	1071	150	30.92	4.85	+	3.27e-52
organelle part	3983	272	114.99	2.37	+	1.03e-40
organelle	8119	440	234.4	1.88	+	1.39e-50
membrane-bounded organelle	6937	406	200.27	2.03	+	5.82e-53
membrane	7697	280	222.22	1.26	+	0.00561
mitochondrial envelope	382	125	11.03	11.33	+	6.07e-79
mitochondrial part	501	187	14.46	12.93	+	1.69e-130
mitochondrion	838	287	24.19	11.86	+	9.31e-202
cytoplasmic part	3985	411	115.05	3.57	+	1.02e-130
intracellular part	10392	492	300.02	1.64	+	9.82e-43
intracellular	10593	493	305.82	1.61	+	1.58e-40
cell part	12909	504	372.69	1.35	+	1.29e-19
cell	12909	504	372.69	1.35	+	1.29e-19
cytoplasm	6674	453	192.68	2.35	+	2.82e-85
intracellular membrane-bounded organelle	6590	395	190.26	2.08	+	1.57e-53
intracellular organelle	7945	439	229.37	1.91	+	5.74e-53
intracellular organelle part	3823	272	110.37	2.46	+	7.41e-44
organelle envelope	527	129	15.21	8.48	+	1.04e-68
envelope	527	129	15.21	8.48	+	1.04e-68
organelle inner membrane	278	107	8.03	13.33	+	8.19e-73
mitochondrial membrane part	171	82	4.94	16.61	+	5.23e-61
respiratory chain	84	47	2.43	19.38	+	2.33e-36
respiratory chain complex III	10	9	0.29	31.17	+	5.99e-07
respiratory chain complex	71	42	2.05	20.49	+	4.78e-33
membrane protein complex	920	96	26.56	3.61	+	7.01e-23
protein-containing complex	3738	212	107.92	1.96	+	3.72e-19
cytochrome complex	32	16	0.92	17.32	+	9.97e-11
oxidoreductase complex	73	40	2.11	18.98	+	2.11e-30
catalytic complex	1012	54	29.22	1.85	+	0.0305
inner mitochondrial membrane protein complex	122	67	3.52	19.02	+	2.49e-52
mitochondrial protein complex	205	116	5.92	19.6	+	3.22e-94
extrinsic component of mitochondrial inner membrane	9	7	0.26	26.94	+	9.93e-05
extrinsic component of organelle membrane	17	7	0.49	14.26	+	0.00247
mitochondrial small ribosomal subunit	20	14	0.58	24.25	+	1.12e-10
organellar small ribosomal subunit	20	14	0.58	24.25	+	1.12e-10
small ribosomal subunit	56	17	1.62	10.51	+	1.14e-08
ribosomal subunit	139	47	4.01	11.71	+	1.73e-28
ribonucleoprotein complex	563	68	16.25	4.18	+	1.28e-18
ribosome	187	63	5.4	11.67	+	8.6e-39
intracellular non-membrane-bounded organelle	2044	97	59.01	1.64	+	0.00231
non-membrane-bounded organelle	2044	97	59.01	1.64	+	0.00231
organellar ribosome	60	39	1.73	22.51	+	1e-31
mitochondrial ribosome	60	39	1.73	22.51	+	1e-31
mitochondrial matrix	131	68	3.78	17.98	+	6.74e-52
intracellular organelle lumen	1136	84	32.8	2.56	+	3.41e-11
organelle lumen	1136	84	32.8	2.56	+	3.41e-11
membrane-enclosed lumen	1136	84	32.8	2.56	+	3.41e-11
mitochondrial respiratory chain complex I	34	22	0.98	22.41	+	3.74e-17
respiratory chain complex I	34	22	0.98	22.41	+	3.74e-17
NADH dehydrogenase complex	34	22	0.98	22.41	+	3.74e-17
mitochondrial large ribosomal subunit	36	23	1.04	22.13	+	6.5e-18
organellar large ribosomal subunit	36	23	1.04	22.13	+	6.5e-18
large ribosomal subunit	83	30	2.4	12.52	+	2.96e-18
tricarboxylic acid cycle enzyme complex	11	6	0.32	18.89	+	0.00369
MICOS complex	11	6	0.32	18.89	+	0.00369
integral component of mitochondrial inner membrane	34	11	0.98	11.21	+	2.72e-05
intrinsic component of mitochondrial inner membrane	34	11	0.98	11.21	+	2.72e-05
intrinsic component of mitochondrial membrane	48	13	1.39	9.38	+	9.28e-06
intrinsic component of organelle membrane	131	14	3.78	3.7	+	0.0496
integral component of mitochondrial membrane	45	11	1.3	8.47	+	0.000302
mitochondrial proton-transporting ATP synthase complex	17	9	0.49	18.34	+	1.7e-05
proton-transporting ATP synthase complex	19	11	0.55	20.05	+	2.15e-07
proton-transporting two-sector ATPase complex	50	13	1.44	9.01	+	1.41e-05
proton-transporting ATP synthase complex, coupling factor F(o)	13	6	0.38	15.99	+	0.00772
proton-transporting two-sector ATPase complex, proton-transporting domain	27	8	0.78	10.26	+	0.00362
mitochondrial respiratory chain complex IV	19	7	0.55	12.76	+	0.00447
respiratory chain complex IV	22	7	0.64	11.02	+	0.00985
mitochondrial intermembrane space	32	9	0.92	9.74	+	0.00131
organelle envelope lumen	33	9	0.95	9.45	+	0.00162
mitochondrial outer membrane	80	13	2.31	5.63	+	0.00161
organelle outer membrane	87	13	2.51	5.18	+	0.00368
whole membrane	475	37	13.71	2.7	+	0.000149
outer membrane	87	13	2.51	5.18	+	0.00368
Golgi-associated vesicle	79	11	2.28	4.82	+	0.0356
coated vesicle	97	12	2.8	4.29	+	0.0462
Unclassified	7080	116	204.4	0.57	-	0
integral component of plasma membrane	1276	8	36.84	0.22	-	1.37e-05
intrinsic component of plasma membrane	1307	8	37.73	0.21	-	6.95e-06
plasma membrane part	1942	18	56.07	0.32	-	2.8e-06
plasma membrane	2975	36	85.89	0.42	-	3.94e-07
cell periphery	3080	37	88.92	0.42	-	1.12e-07
nucleoplasm	567	1	16.37	0.06	-	0.00184
nuclear lumen	947	6	27.34	0.22	-	0.00148
nuclear part	1361	12	39.29	0.31	-	0.000431
nucleus	4350	48	125.59	0.38	-	6.74e-14
Go Biological process complete of unique proteins of deyolked Post- MBT stages embryos
GO biological process complete	Danio rerio (REF)	Gene count	Expected gene count	Fold Enrichment	Up / down	P value
mitochondrial electron transport, ubiquinol to cytochrome c	12	10	0.74	13.52	+	0.000537
mitochondrial ATP synthesis coupled electron transport	47	23	2.9	7.94	+	1.51e-08
ATP synthesis coupled electron transport	52	25	3.21	7.8	+	2.4e-09
oxidative phosphorylation	53	25	3.27	7.65	+	3.34e-09
generation of precursor metabolites and energy	172	61	10.6	5.75	+	2.52e-20
cellular metabolic process	5552	688	342.3	2.01	+	2.71e-75
cellular process	11833	1024	729.55	1.4	+	6.38e-45
metabolic process	6527	765	402.42	1.9	+	3.94e-77
ATP metabolic process	120	44	7.4	5.95	+	1.73e-14
purine ribonucleoside triphosphate metabolic process	138	45	8.51	5.29	+	2.78e-13
ribonucleoside triphosphate metabolic process	147	46	9.06	5.08	+	4.64e-13
nucleoside triphosphate metabolic process	159	48	9.8	4.9	+	3.28e-13
nucleoside phosphate metabolic process	352	83	21.7	3.82	+	1.67e-18
organophosphate metabolic process	611	94	37.67	2.5	+	1.63e-10
organic substance metabolic process	6006	701	370.29	1.89	+	1.12e-66
nucleobase-containing small molecule metabolic process	412	98	25.4	3.86	+	1.53e-22
nucleobase-containing compound metabolic process	1736	318	107.03	2.97	+	5.66e-59
organic cyclic compound metabolic process	1944	334	119.86	2.79	+	2.2e-56
cellular nitrogen compound metabolic process	2238	435	137.98	3.15	+	9.98e-93
nitrogen compound metabolic process	5260	624	324.3	1.92	+	1.04e-58
heterocycle metabolic process	1826	329	112.58	2.92	+	7.83e-60
cellular aromatic compound metabolic process	1850	329	114.06	2.88	+	1.2e-58
primary metabolic process	5706	668	351.8	1.9	+	1.07e-62
small molecule metabolic process	1062	208	65.48	3.18	+	3.62e-40
purine nucleoside triphosphate metabolic process	141	45	8.69	5.18	+	5.41e-13
purine ribonucleoside monophosphate metabolic process	148	52	9.12	5.7	+	7.5e-17
purine nucleoside monophosphate metabolic process	148	52	9.12	5.7	+	7.5e-17
nucleoside monophosphate metabolic process	167	57	10.3	5.54	+	3.45e-18
ribonucleoside monophosphate metabolic process	161	55	9.93	5.54	+	1.74e-17
purine ribonucleotide metabolic process	249	61	15.35	3.97	+	1.17e-13
purine nucleotide metabolic process	259	64	15.97	4.01	+	1.34e-14
purine-containing compound metabolic process	286	69	17.63	3.91	+	1.93e-15
organonitrogen compound metabolic process	4076	445	251.3	1.77	+	4.39e-29
nucleotide metabolic process	348	82	21.46	3.82	+	3.09e-18
ribonucleotide metabolic process	264	65	16.28	3.99	+	8.56e-15
ribose phosphate metabolic process	277	72	17.08	4.22	+	9.23e-18
carbohydrate derivative metabolic process	707	105	43.59	2.41	+	3.95e-11
drug metabolic process	352	83	21.7	3.82	+	1.67e-18
respiratory electron transport chain	64	28	3.95	7.1	+	6.25e-10
cellular respiration	97	42	5.98	7.02	+	7.69e-16
energy derivation by oxidation of organic compounds	126	48	7.77	6.18	+	1.48e-16
oxidation-reduction process	723	145	44.58	3.25	+	9.1e-28
electron transport chain	69	29	4.25	6.82	+	5.2e-10
branched-chain amino acid metabolic process	13	9	0.8	11.23	+	0.00683
cellular amino acid metabolic process	236	58	14.55	3.99	+	6.25e-13
carboxylic acid metabolic process	503	116	31.01	3.74	+	3.74e-26
oxoacid metabolic process	523	116	32.25	3.6	+	7.18e-25
organic acid metabolic process	568	116	35.02	3.31	+	3.38e-22
proteasome assembly	16	9	0.99	9.12	+	0.0239
cellular protein-containing complex assembly	529	109	32.61	3.34	+	5.82e-21
protein-containing complex assembly	687	120	42.36	2.83	+	6.93e-18
cellular component assembly	1319	168	81.32	2.07	+	1.68e-13
cellular component organization	3159	355	194.76	1.82	+	1.1e-23
cellular component organization or biogenesis	3299	378	203.4	1.86	+	2.9e-27
cellular component biogenesis	1469	194	90.57	2.14	+	1.48e-17
protein-containing complex subunit organization	796	138	49.08	2.81	+	7.74e-21
formation of cytoplasmic translation initiation complex	16	9	0.99	9.12	+	0.0239
ribonucleoprotein complex assembly	151	54	9.31	5.8	+	7.15e-18
ribonucleoprotein complex subunit organization	162	55	9.99	5.51	+	2.2e-17
ribonucleoprotein complex biogenesis	299	81	18.43	4.39	+	2.96e-21
cytoplasmic translational initiation	24	12	1.48	8.11	+	0.00179
translational initiation	60	24	3.7	6.49	+	1.49e-07
translation	313	121	19.3	6.27	+	5.29e-46
cellular protein metabolic process	2749	288	169.49	1.7	+	4.07e-14
cellular macromolecule metabolic process	3594	387	221.58	1.75	+	4.15e-23
macromolecule metabolic process	4585	505	282.68	1.79	+	1.88e-35
protein metabolic process	3350	322	206.54	1.56	+	2.33e-11
cellular macromolecule biosynthetic process	1044	197	64.37	3.06	+	8.83e-36
macromolecule biosynthetic process	1047	197	64.55	3.05	+	1.26e-35
organic substance biosynthetic process	1725	288	106.35	2.71	+	2.76e-45
biosynthetic process	1780	295	109.74	2.69	+	4.5e-46
cellular biosynthetic process	1657	289	102.16	2.83	+	6.97e-49
peptide biosynthetic process	319	122	19.67	6.2	+	5.2e-46
peptide metabolic process	408	133	25.15	5.29	+	5.16e-44
cellular amide metabolic process	544	146	33.54	4.35	+	3.6e-40
organonitrogen compound biosynthetic process	1009	205	62.21	3.3	+	1.3e-41
amide biosynthetic process	378	128	23.31	5.49	+	1.05e-43
cellular nitrogen compound biosynthetic process	997	213	61.47	3.47	+	1.87e-46
gene expression	1226	259	75.59	3.43	+	5.78e-57
cytoplasmic translation	47	25	2.9	8.63	+	4.19e-10
mitochondrial electron transport, NADH to ubiquinone	16	9	0.99	9.12	+	0.0239
fatty acid beta-oxidation	22	12	1.36	8.85	+	0.000872
fatty acid catabolic process	39	13	2.4	5.41	+	0.0229
monocarboxylic acid metabolic process	206	42	12.7	3.31	+	1.46e-06
monocarboxylic acid catabolic process	51	15	3.14	4.77	+	0.0163
carboxylic acid catabolic process	129	29	7.95	3.65	+	0.000119
organic acid catabolic process	129	29	7.95	3.65	+	0.000119
cellular catabolic process	995	137	61.35	2.23	+	7.73e-13
catabolic process	1109	148	68.37	2.16	+	6.12e-13
small molecule catabolic process	184	37	11.34	3.26	+	2.19e-05
organic substance catabolic process	950	140	58.57	2.39	+	2.29e-15
fatty acid oxidation	27	12	1.66	7.21	+	0.00474
lipid oxidation	27	12	1.66	7.21	+	0.00474
tricarboxylic acid cycle	27	14	1.66	8.41	+	0.00014
citrate metabolic process	29	15	1.79	8.39	+	4.67e-05
tricarboxylic acid metabolic process	32	15	1.97	7.6	+	0.000129
antibiotic metabolic process	69	20	4.25	4.7	+	0.000528
aerobic respiration	57	25	3.51	7.11	+	1.18e-08
proteasomal ubiquitin-independent protein catabolic process	25	12	1.54	7.79	+	0.0025
proteasomal protein catabolic process	181	34	11.16	3.05	+	0.000376
proteolysis involved in cellular protein catabolic process	399	64	24.6	2.6	+	4.84e-07
proteolysis	895	95	55.18	1.72	+	0.00553
cellular protein catabolic process	401	64	24.72	2.59	+	5.55e-07
cellular macromolecule catabolic process	501	79	30.89	2.56	+	7.07e-09
macromolecule catabolic process	546	86	33.66	2.55	+	6.62e-10
protein catabolic process	425	69	26.2	2.63	+	5.96e-08
organonitrogen compound catabolic process	624	90	38.47	2.34	+	2.04e-08
tRNA aminoacylation for protein translation	44	21	2.71	7.74	+	1.86e-07
tRNA aminoacylation	48	22	2.96	7.43	+	1.2e-07
amino acid activation	48	22	2.96	7.43	+	1.2e-07
tRNA metabolic process	148	29	9.12	3.18	+	0.0015
ncRNA metabolic process	329	57	20.28	2.81	+	3.25e-07
RNA metabolic process	955	164	58.88	2.79	+	5.29e-25
nucleic acid metabolic process	1319	223	81.32	2.74	+	2.45e-34
inner mitochondrial membrane organization	22	10	1.36	7.37	+	0.0314
mitochondrion organization	198	41	12.21	3.36	+	1.57e-06
organelle organization	1986	249	122.44	2.03	+	8.92e-21
DNA replication initiation	22	10	1.36	7.37	+	0.0314
DNA-dependent DNA replication	78	27	4.81	5.61	+	1.36e-07
DNA replication	118	37	7.28	5.09	+	4.17e-10
DNA metabolic process	410	70	25.28	2.77	+	5.2e-09
spliceosomal snRNP assembly	22	10	1.36	7.37	+	0.0314
mRNA splicing, via spliceosome	145	46	8.94	5.15	+	3.01e-13
mRNA processing	238	68	14.67	4.63	+	1.57e-18
RNA processing	525	107	32.37	3.31	+	3.32e-20
mRNA metabolic process	302	76	18.62	4.08	+	3.64e-18
RNA splicing, via transesterification reactions with bulged adenosine as nucleophile	145	46	8.94	5.15	+	3.01e-13
RNA splicing, via transesterification reactions	145	46	8.94	5.15	+	3.01e-13
RNA splicing	199	57	12.27	4.65	+	3.27e-15
protein import into nucleus	53	22	3.27	6.73	+	5.45e-07
establishment of protein localization to organelle	163	45	10.05	4.48	+	4.61e-11
protein localization to organelle	244	52	15.04	3.46	+	2.83e-09
cellular protein localization	794	109	48.95	2.23	+	1.69e-09
protein localization	974	127	60.05	2.11	+	4.06e-10
macromolecule localization	1191	141	73.43	1.92	+	1.5e-08
cellular macromolecule localization	798	109	49.2	2.22	+	1.93e-09
cellular localization	1200	132	73.98	1.78	+	5.08e-06
establishment of protein localization	781	118	48.15	2.45	+	2.64e-13
protein import	92	29	5.67	5.11	+	1.67e-07
protein transport	770	116	47.47	2.44	+	5.88e-13
peptide transport	778	116	47.97	2.42	+	1.45e-12
amide transport	792	116	48.83	2.38	+	4.87e-12
nitrogen compound transport	929	124	57.28	2.16	+	1.85e-10
organic substance transport	1176	132	72.51	1.82	+	1.61e-06
intracellular protein transport	599	97	36.93	2.63	+	5.11e-12
intracellular transport	879	116	54.19	2.14	+	2.73e-09
establishment of localization in cell	973	118	59.99	1.97	+	2.06e-07
protein localization to nucleus	53	22	3.27	6.73	+	5.45e-07
import into nucleus	54	22	3.33	6.61	+	7.25e-07
nucleocytoplasmic transport	116	33	7.15	4.61	+	7.86e-08
nuclear transport	116	33	7.15	4.61	+	7.86e-08
ribosome assembly	46	17	2.84	5.99	+	0.000262
ribosome biogenesis	199	44	12.27	3.59	+	5.76e-08
ATP-dependent chromatin remodeling	33	12	2.03	5.9	+	0.0252
chromatin remodeling	69	21	4.25	4.94	+	0.000129
chromatin organization	351	55	21.64	2.54	+	1.93e-05
chromosome organization	507	78	31.26	2.5	+	3.71e-08
protein folding	119	41	7.34	5.59	+	1.38e-12
ribosomal large subunit biogenesis	59	19	3.64	5.22	+	0.000274
ATP biosynthetic process	60	18	3.7	4.87	+	0.00144
purine ribonucleotide biosynthetic process	148	31	9.12	3.4	+	0.000164
ribonucleotide biosynthetic process	162	34	9.99	3.4	+	3.57e-05
nucleotide biosynthetic process	206	42	12.7	3.31	+	1.46e-06
nucleoside phosphate biosynthetic process	209	43	12.89	3.34	+	7.06e-07
organophosphate biosynthetic process	322	49	19.85	2.47	+	0.000279
nucleobase-containing compound biosynthetic process	590	82	36.38	2.25	+	6.73e-07
organic cyclic compound biosynthetic process	725	95	44.7	2.13	+	5.6e-07
heterocycle biosynthetic process	654	92	40.32	2.28	+	3.45e-08
aromatic compound biosynthetic process	648	91	39.95	2.28	+	4.92e-08
ribose phosphate biosynthetic process	166	36	10.23	3.52	+	6.23e-06
carbohydrate derivative biosynthetic process	456	62	28.11	2.21	+	0.000245
purine nucleotide biosynthetic process	153	34	9.43	3.6	+	1.03e-05
purine-containing compound biosynthetic process	165	38	10.17	3.74	+	5.06e-07
purine ribonucleoside triphosphate biosynthetic process	71	18	4.38	4.11	+	0.0112
purine nucleoside triphosphate biosynthetic process	71	18	4.38	4.11	+	0.0112
nucleoside triphosphate biosynthetic process	86	20	5.3	3.77	+	0.0101
ribonucleoside triphosphate biosynthetic process	80	19	4.93	3.85	+	0.0136
purine ribonucleoside monophosphate biosynthetic process	87	27	5.36	5.03	+	1.03e-06
purine nucleoside monophosphate biosynthetic process	87	27	5.36	5.03	+	1.03e-06
nucleoside monophosphate biosynthetic process	105	32	6.47	4.94	+	3.52e-08
ribonucleoside monophosphate biosynthetic process	100	30	6.17	4.87	+	2.15e-07
pyruvate metabolic process	47	14	2.9	4.83	+	0.0299
cell redox homeostasis	57	16	3.51	4.55	+	0.0131
biological regulation	8517	414	525.11	0.79	-	1.4e-05
regulation of cellular process	7411	344	456.92	0.75	-	1.33e-06
regulation of biological process	7854	366	484.23	0.76	-	4.11e-07
ER to Golgi vesicle-mediated transport	99	27	6.1	4.42	+	1.11e-05
Golgi vesicle transport	172	35	10.6	3.3	+	4.31e-05
regulation of mRNA splicing, via spliceosome	69	18	4.25	4.23	+	0.00793
regulation of mRNA processing	84	24	5.18	4.63	+	3.87e-05
regulation of mRNA metabolic process	128	33	7.89	4.18	+	6.99e-07
carbohydrate catabolic process	66	17	4.07	4.18	+	0.0175
nicotinamide nucleotide metabolic process	72	18	4.44	4.05	+	0.0132
pyridine nucleotide metabolic process	72	18	4.44	4.05	+	0.0132
pyridine-containing compound metabolic process	75	18	4.62	3.89	+	0.0215
oxidoreduction coenzyme metabolic process	89	21	5.49	3.83	+	0.00467
coenzyme metabolic process	197	36	12.15	2.96	+	0.000293
cofactor metabolic process	301	52	18.56	2.8	+	2.37e-06
RNA transport	77	18	4.75	3.79	+	0.0294
establishment of RNA localization	78	19	4.81	3.95	+	0.00992
RNA localization	84	19	5.18	3.67	+	0.025
nucleic acid transport	77	18	4.75	3.79	+	0.0294
carboxylic acid biosynthetic process	189	36	11.65	3.09	+	0.000118
organic acid biosynthetic process	191	36	11.78	3.06	+	0.000149
small molecule biosynthetic process	340	47	20.96	2.24	+	0.00627
proteasome-mediated ubiquitin-dependent protein catabolic process	172	32	10.6	3.02	+	0.00107
ubiquitin-dependent protein catabolic process	330	59	20.35	2.9	+	5.03e-08
modification-dependent protein catabolic process	340	61	20.96	2.91	+	1.99e-08
modification-dependent macromolecule catabolic process	346	61	21.33	2.86	+	3.78e-08
alpha-amino acid metabolic process	162	30	9.99	3	+	0.00271
cofactor biosynthetic process	156	28	9.62	2.91	+	0.0107
posttranscriptional regulation of gene expression	178	31	10.97	2.82	+	0.00561
nucleobase-containing compound catabolic process	165	28	10.17	2.75	+	0.0272
DNA repair	252	40	15.54	2.57	+	0.00165
cellular response to stress	619	76	38.16	1.99	+	0.000392
cellular response to stimulus	4227	157	260.61	0.6	-	1.32e-09
response to stimulus	5186	212	319.74	0.66	-	2.43e-08
mitotic cell cycle process	255	38	15.72	2.42	+	0.0132
mitotic cell cycle	332	54	20.47	2.64	+	7.74e-06
cell cycle	550	78	33.91	2.3	+	8.39e-07
cell cycle process	378	49	23.31	2.1	+	0.0201
regulation of organelle organization	446	54	27.5	1.96	+	0.042
regulation of response to stimulus	1522	54	93.84	0.58	-	0.0399
intracellular signal transduction	1322	44	81.51	0.54	-	0.0289
signal transduction	3540	77	218.26	0.35	-	2.7e-26
signaling	3753	80	231.39	0.35	-	5.48e-29
cell communication	3817	82	235.33	0.35	-	2.52e-29
Unclassified	7947	237	489.96	0.48	-	0
cell surface receptor signaling pathway	1096	16	67.57	0.24	-	5.52e-10
chemical synaptic transmission	311	2	19.17	0.1	-	0.00888
anterograde trans-synaptic signaling	311	2	19.17	0.1	-	0.00888
trans-synaptic signaling	314	2	19.36	0.1	-	0.00915
synaptic signaling	315	2	19.42	0.1	-	0.00932
cell-cell signaling	507	7	31.26	0.22	-	0.0019
immune response	423	2	26.08	0.08	-	2.34e-05
G protein-coupled receptor signaling pathway	1081	5	66.65	0.08	-	1.3e-18
protein autophosphorylation	397	1	24.48	0.04	-	6.69e-06
protein phosphorylation	985	18	60.73	0.3	-	1.3e-06
Go Molecular function complete of unique proteins of deyolked Post- MBT stages embryos
GO molecular function complete	Danio rerio (REF)	Gene count	Expected gene count	Fold Enrichment	Up / down	P value
structural constituent of nuclear pore	20	13	1.23	10.54	+	2.87e-05
structural molecule activity	570	133	35.14	3.78	+	3.53e-31
threonine-type endopeptidase activity	24	12	1.48	8.11	+	0.00088
threonine-type peptidase activity	24	12	1.48	8.11	+	0.00088
catalytic activity	6440	671	397.05	1.69	+	6.39e-45
hydrolase activity	2595	273	159.99	1.71	+	8.8e-14
aminoacyl-tRNA ligase activity	44	21	2.71	7.74	+	9.18e-08
ligase activity, forming carbon-oxygen bonds	44	21	2.71	7.74	+	9.18e-08
ligase activity	139	49	8.57	5.72	+	4.14e-16
catalytic activity, acting on a tRNA	102	25	6.29	3.98	+	0.000124
catalytic activity, acting on RNA	274	53	16.89	3.14	+	2.12e-08
NADH dehydrogenase (ubiquinone) activity	21	10	1.29	7.72	+	0.0112
NADH dehydrogenase (quinone) activity	21	10	1.29	7.72	+	0.0112
oxidoreductase activity, acting on NAD(P)H, quinone or similar compound as acceptor	23	11	1.42	7.76	+	0.00372
oxidoreductase activity, acting on NAD(P)H	70	23	4.32	5.33	+	4.27e-06
oxidoreductase activity	787	137	48.52	2.82	+	4.33e-21
NADH dehydrogenase activity	27	13	1.66	7.81	+	0.000411
structural constituent of ribosome	153	69	9.43	7.31	+	1.28e-28
ribosome binding	28	12	1.73	6.95	+	0.00316
ribonucleoprotein complex binding	58	19	3.58	5.31	+	0.000108
protein-containing complex binding	453	63	27.93	2.26	+	5.7e-05
binding	11315	891	697.61	1.28	+	2.08e-18
4 iron, 4 sulfur cluster binding	36	15	2.22	6.76	+	0.000217
iron-sulfur cluster binding	66	22	4.07	5.41	+	7.61e-06
metal cluster binding	66	22	4.07	5.41	+	7.61e-06
cofactor binding	474	88	29.22	3.01	+	2.92e-14
oxidoreductase activity, acting on the aldehyde or oxo group of donors	37	15	2.28	6.58	+	0.000289
electron transfer activity	69	27	4.25	6.35	+	6.76e-09
translation initiation factor activity	65	25	4.01	6.24	+	5.7e-08
translation factor activity, RNA binding	108	35	6.66	5.26	+	4.27e-10
RNA binding	837	209	51.6	4.05	+	3.05e-55
nucleic acid binding	3377	331	208.21	1.59	+	2.57e-13
organic cyclic compound binding	6053	582	373.19	1.56	+	5.93e-27
heterocyclic compound binding	5994	580	369.55	1.57	+	1.83e-27
NAD binding	46	17	2.84	5.99	+	0.000129
nucleotide binding	2627	291	161.96	1.8	+	8.91e-18
nucleoside phosphate binding	2627	291	161.96	1.8	+	8.91e-18
small molecule binding	2887	316	177.99	1.78	+	4.43e-19
coenzyme binding	249	58	15.35	3.78	+	2.38e-12
unfolded protein binding	92	34	5.67	5.99	+	4.28e-11
disulfide oxidoreductase activity	32	11	1.97	5.58	+	0.0461
heat shock protein binding	35	12	2.16	5.56	+	0.0203
oxidoreductase activity, acting on the CH-CH group of donors	55	18	3.39	5.31	+	0.000243
structural constituent of cytoskeleton	43	14	2.65	5.28	+	0.00626
rRNA binding	37	12	2.28	5.26	+	0.0321
peptidyl-prolyl cis-trans isomerase activity	42	13	2.59	5.02	+	0.0219
isomerase activity	132	38	8.14	4.67	+	8.79e-10
oxidoreductase activity, acting on the CH-OH group of donors, NAD or NADP as acceptor	92	26	5.67	4.58	+	5.7e-06
oxidoreductase activity, acting on CH-OH group of donors	97	27	5.98	4.51	+	3.76e-06
mRNA binding	151	40	9.31	4.3	+	2.03e-09
helicase activity	102	27	6.29	4.29	+	9.38e-06
nucleoside-triphosphatase activity	901	132	55.55	2.38	+	2.11e-14
pyrophosphatase activity	945	136	58.26	2.33	+	1.98e-14
hydrolase activity, acting on acid anhydrides, in phosphorus-containing anhydrides	948	136	58.45	2.33	+	2.32e-14
hydrolase activity, acting on acid anhydrides	951	137	58.63	2.34	+	1.37e-14
flavin adenine dinucleotide binding	76	20	4.69	4.27	+	0.00096
anion binding	3028	305	186.69	1.63	+	2.04e-13
DNA-dependent ATPase activity	62	16	3.82	4.19	+	0.0159
ATPase activity, coupled	317	44	19.54	2.25	+	0.00673
ATPase activity	393	57	24.23	2.35	+	6.27e-05
magnesium ion binding	100	23	6.17	3.73	+	0.00107
lyase activity	177	29	10.91	2.66	+	0.0247
GTPase activity	380	48	23.43	2.05	+	0.0263
GTP binding	521	60	32.12	1.87	+	0.0371
purine ribonucleoside triphosphate binding	2380	239	146.74	1.63	+	1.36e-09
purine nucleotide binding	2451	248	151.11	1.64	+	2.03e-10
purine ribonucleotide binding	2445	246	150.74	1.63	+	4.98e-10
ribonucleotide binding	2457	248	151.48	1.64	+	2.9e-10
carbohydrate derivative binding	2564	253	158.08	1.6	+	1.51e-09
purine ribonucleoside binding	522	61	32.18	1.9	+	0.0168
purine nucleoside binding	522	61	32.18	1.9	+	0.0168
nucleoside binding	527	63	32.49	1.94	+	0.00547
ribonucleoside binding	526	62	32.43	1.91	+	0.0118
ATP binding	1864	181	114.92	1.57	+	1.74e-05
drug binding	2015	200	124.23	1.61	+	4.01e-07
adenyl ribonucleotide binding	1910	187	117.76	1.59	+	4.48e-06
adenyl nucleotide binding	1915	188	118.07	1.59	+	3.44e-06
Unclassified	7209	225	444.46	0.51	-	0
protein serine/threonine kinase activity	782	14	48.21	0.29	-	3.68e-05
protein kinase activity	1050	20	64.74	0.31	-	3.96e-07
kinase activity	1276	39	78.67	0.5	-	0.00213
phosphotransferase activity, alcohol group as acceptor	1159	30	71.46	0.42	-	0.000102
metal ion transmembrane transporter activity	465	7	28.67	0.24	-	0.0068
ion transmembrane transporter activity	951	27	58.63	0.46	-	0.0134
transmembrane transporter activity	1176	32	72.51	0.44	-	0.000362
inorganic molecular entity transmembrane transporter activity	906	26	55.86	0.47	-	0.0306
DNA-binding transcription factor activity, RNA polymerase II-specific	520	7	32.06	0.22	-	0.000478
DNA-binding transcription factor activity	936	11	57.71	0.19	-	3.55e-10
transcription regulator activity	1118	20	68.93	0.29	-	1.66e-08
cation channel activity	366	4	22.57	0.18	-	0.00972
ion channel activity	487	5	30.03	0.17	-	0.00015
substrate-specific channel activity	501	5	30.89	0.16	-	7.44e-05
channel activity	528	5	32.55	0.15	-	1.78e-05
passive transmembrane transporter activity	528	5	32.55	0.15	-	1.78e-05
ion gated channel activity	380	3	23.43	0.13	-	0.000794
gated channel activity	395	3	24.35	0.12	-	0.000388
receptor ligand activity	362	2	22.32	0.09	-	0.000338
receptor regulator activity	369	3	22.75	0.13	-	0.00168
signaling receptor binding	798	11	49.2	0.22	-	3.55e-07
G protein-coupled receptor activity	884	1	54.5	0.02	-	8.42e-19
transmembrane signaling receptor activity	1242	4	76.57	0.05	-	3.84e-24
signaling receptor activity	1419	5	87.49	0.06	-	2.1e-27
molecular transducer activity	1448	7	89.27	0.08	-	5.31e-26
Go Cellular component complete of unique proteins of deyolked Post- MBT stages embryos
GO cellular component complete	Danio rerio (REF)	Gene count	Expected gene count	Fold Enrichment	Up / down	P value
mitochondrial respiratory chain complex III	9	9	0.55	16.22	+	0.00018
mitochondrial respiratory chain	72	35	4.44	7.88	+	1e-14
mitochondrial inner membrane	249	71	15.35	4.62	+	4.53e-20
mitochondrial membrane	359	83	22.13	3.75	+	1.06e-18
organelle membrane	1071	147	66.03	2.23	+	1.45e-14
organelle part	3983	546	245.57	2.22	+	3.93e-69
organelle	8119	881	500.57	1.76	+	1.71e-79
membrane-bounded organelle	6937	751	427.69	1.76	+	8.81e-61
membrane	7697	332	474.55	0.7	-	2.67e-12
mitochondrial envelope	382	87	23.55	3.69	+	2.57e-19
mitochondrial part	501	122	30.89	3.95	+	3.17e-30
mitochondrion	838	208	51.67	4.03	+	6.11e-55
cytoplasmic part	3985	592	245.69	2.41	+	7.1e-90
intracellular part	10392	1100	640.71	1.72	+	2.38e-113
intracellular	10593	1106	653.1	1.69	+	2.81e-110
cell part	12909	1121	795.89	1.41	+	1.74e-57
cell	12909	1121	795.89	1.41	+	1.74e-57
cytoplasm	6674	801	411.48	1.95	+	1.42e-88
intracellular membrane-bounded organelle	6590	736	406.3	1.81	+	2.03e-64
intracellular organelle	7945	879	489.84	1.79	+	1.21e-83
intracellular organelle part	3823	544	235.7	2.31	+	2.92e-74
organelle envelope	527	119	32.49	3.66	+	7.48e-27
envelope	527	119	32.49	3.66	+	7.48e-27
organelle inner membrane	278	71	17.14	4.14	+	8.8e-18
mitochondrial membrane part	171	56	10.54	5.31	+	8.49e-18
membrane part	6859	272	422.88	0.64	-	1.91e-15
respiratory chain	84	37	5.18	7.14	+	1.5e-14
respiratory chain complex III	10	9	0.62	14.6	+	0.000324
respiratory chain complex	71	33	4.38	7.54	+	2.37e-13
membrane protein complex	920	102	56.72	1.8	+	6.67e-05
protein-containing complex	3738	566	230.46	2.46	+	1.01e-87
cytochrome complex	32	12	1.97	6.08	+	0.00425
oxidoreductase complex	73	38	4.5	8.44	+	6.74e-17
catalytic complex	1012	185	62.39	2.97	+	2.05e-32
inner mitochondrial membrane protein complex	122	47	7.52	6.25	+	5.48e-17
mitochondrial protein complex	205	78	12.64	6.17	+	5.81e-29
U6 snRNP	7	6	0.43	13.9	+	0.0372
spliceosomal snRNP complex	50	26	3.08	8.43	+	4.43e-11
small nuclear ribonucleoprotein complex	51	26	3.14	8.27	+	6.31e-11
Sm-like protein family complex	56	28	3.45	8.11	+	1.02e-11
ribonucleoprotein complex	563	175	34.71	5.04	+	2.66e-57
nuclear part	1361	206	83.91	2.45	+	2.37e-26
nucleus	4350	417	268.19	1.55	+	6.53e-17
U4 snRNP	7	6	0.43	13.9	+	0.0372
proteasome regulatory particle, lid subcomplex	9	7	0.55	12.62	+	0.0128
proteasome regulatory particle	25	16	1.54	10.38	+	3.25e-07
proteasome accessory complex	28	17	1.73	9.85	+	1.69e-07
proteasome complex	62	32	3.82	8.37	+	6.53e-14
endopeptidase complex	62	32	3.82	8.37	+	6.53e-14
peptidase complex	79	35	4.87	7.19	+	9.57e-14
COPI vesicle coat	11	8	0.68	11.8	+	0.00438
COPI-coated vesicle membrane	11	8	0.68	11.8	+	0.00438
Golgi-associated vesicle membrane	45	17	2.77	6.13	+	4.4e-05
Golgi-associated vesicle	79	27	4.87	5.54	+	3.75e-08
coated vesicle membrane	55	19	3.39	5.6	+	2.38e-05
coated vesicle	97	29	5.98	4.85	+	1.04e-07
COPI-coated vesicle	12	8	0.74	10.81	+	0.00693
endomembrane system	1663	159	102.53	1.55	+	0.000152
vesicle coat	46	17	2.84	5.99	+	5.71e-05
membrane coat	70	20	4.32	4.63	+	0.00014
coated membrane	70	20	4.32	4.63	+	0.00014
U2 snRNP	17	12	1.05	11.45	+	2.36e-05
U5 snRNP	13	9	0.8	11.23	+	0.00149
MCM complex	12	8	0.74	10.81	+	0.00693
U1 snRNP	18	11	1.11	9.91	+	0.00026
eukaryotic 48S preinitiation complex	18	11	1.11	9.91	+	0.00026
translation preinitiation complex	20	11	1.23	8.92	+	0.000571
U2-type prespliceosome	15	9	0.92	9.73	+	0.00352
prespliceosome	15	9	0.92	9.73	+	0.00352
spliceosomal complex	94	35	5.8	6.04	+	6.57e-12
U2-type spliceosomal complex	36	16	2.22	7.21	+	1.78e-05
viral nucleocapsid	31	18	1.91	9.42	+	8.55e-08
viral capsid	31	18	1.91	9.42	+	8.55e-08
virion part	33	19	2.03	9.34	+	2.89e-08
virion	33	19	2.03	9.34	+	2.89e-08
mitochondrial respiratory chain complex I	34	19	2.1	9.06	+	4.26e-08
respiratory chain complex I	34	19	2.1	9.06	+	4.26e-08
NADH dehydrogenase complex	34	19	2.1	9.06	+	4.26e-08
eukaryotic translation initiation factor 3 complex	18	10	1.11	9.01	+	0.00172
cytosolic large ribosomal subunit	46	25	2.84	8.81	+	6.3e-11
cytosolic part	159	53	9.8	5.41	+	4.83e-17
cytosol	821	166	50.62	3.28	+	2.49e-33
large ribosomal subunit	83	38	5.12	7.43	+	1.99e-15
ribosomal subunit	139	59	8.57	6.88	+	1.88e-23
ribosome	187	81	11.53	7.03	+	2.48e-33
intracellular non-membrane-bounded organelle	2044	290	126.02	2.3	+	3.09e-34
non-membrane-bounded organelle	2044	290	126.02	2.3	+	3.09e-34
cytosolic ribosome	86	40	5.3	7.54	+	1.65e-16
nuclear replisome	15	8	0.92	8.65	+	0.0231
nuclear replication fork	30	12	1.85	6.49	+	0.00248
replication fork	45	16	2.77	5.77	+	0.000212
chromosomal part	451	70	27.81	2.52	+	5.28e-08
chromosome	493	74	30.4	2.43	+	5.65e-08
nuclear chromosome part	261	44	16.09	2.73	+	2.85e-05
nuclear chromosome	268	44	16.52	2.66	+	4.48e-05
nuclear lumen	947	126	58.39	2.16	+	2.64e-11
intracellular organelle lumen	1136	176	70.04	2.51	+	4.42e-23
organelle lumen	1136	176	70.04	2.51	+	4.42e-23
membrane-enclosed lumen	1136	176	70.04	2.51	+	4.42e-23
replisome	16	8	0.99	8.11	+	0.0328
catalytic step 2 spliceosome	36	19	2.22	8.56	+	8.98e-08
eukaryotic 43S preinitiation complex	18	9	1.11	8.11	+	0.0108
U4/U6 x U5 tri-snRNP complex	20	10	1.23	8.11	+	0.00354
spliceosomal tri-snRNP complex	20	10	1.23	8.11	+	0.00354
proteasome core complex	25	12	1.54	7.79	+	0.000545
U12-type spliceosomal complex	17	8	1.05	7.63	+	0.0459
polysome	23	10	1.42	7.05	+	0.00931
nuclear pore	47	19	2.9	6.56	+	3e-06
nuclear envelope	150	32	9.25	3.46	+	1.5e-05
cytosolic small ribosomal subunit	35	14	2.16	6.49	+	0.000376
small ribosomal subunit	56	21	3.45	6.08	+	1.36e-06
mitochondrial large ribosomal subunit	36	13	2.22	5.86	+	0.00243
mitochondrial ribosome	60	22	3.7	5.95	+	7.89e-07
mitochondrial matrix	131	40	8.08	4.95	+	1.91e-11
organellar ribosome	60	22	3.7	5.95	+	7.89e-07
organellar large ribosomal subunit	36	13	2.22	5.86	+	0.00243
COPII-coated ER to Golgi transport vesicle	49	16	3.02	5.3	+	0.000543
nucleolus	220	36	13.56	2.65	+	0.000843
nuclear chromatin	165	26	10.17	2.56	+	0.0465
chromatin	263	41	16.21	2.53	+	0.000557
endoplasmic reticulum part	463	54	28.55	1.89	+	0.0291
endoplasmic reticulum	738	87	45.5	1.91	+	6.85e-05
cytoskeletal part	792	82	48.83	1.68	+	0.0146
Unclassified	7080	249	436.51	0.57	-	0
extracellular space	799	14	49.26	0.28	-	6.2e-06
extracellular region part	924	17	56.97	0.3	-	1.26e-06
extracellular region	1256	26	77.44	0.34	-	1.94e-08
integral component of plasma membrane	1276	10	78.67	0.13	-	4.02e-19
integral component of membrane	6153	182	379.36	0.48	-	1.44e-31
intrinsic component of membrane	6189	182	381.58	0.48	-	2.82e-32
intrinsic component of plasma membrane	1307	10	80.58	0.12	-	5.97e-20
plasma membrane part	1942	27	119.73	0.23	-	1.05e-21
plasma membrane	2975	56	183.42	0.31	-	2.58e-26
cell periphery	3080	66	189.89	0.35	-	2.26e-23
side of membrane	294	2	18.13	0.11	-	0.00605
cell surface	331	2	20.41	0.1	-	0.000635
Go Biological process complete of unique proteins of deyolked all 5 stages of embryos
GO biological process complete	Danio rerio (REF)	Gene count	Expected gene count	Fold Enrichment	Up / down	P value
mitochondrial electron transport, ubiquinol to cytochrome c	12	10	0.9	11.12	+	0.00294
mitochondrial ATP synthesis coupled electron transport	47	30	3.52	8.52	+	5.04e-12
ATP synthesis coupled electron transport	52	32	3.9	8.21	+	1.24e-12
oxidative phosphorylation	53	32	3.97	8.06	+	1.86e-12
generation of precursor metabolites and energy	172	74	12.89	5.74	+	2.19e-24
cellular metabolic process	5552	806	416.13	1.94	+	2.04e-78
cellular process	11833	1205	886.9	1.36	+	2.1e-42
metabolic process	6527	904	489.21	1.85	+	2.26e-82
ATP metabolic process	120	58	8.99	6.45	+	1.36e-20
purine ribonucleoside triphosphate metabolic process	138	61	10.34	5.9	+	3.47e-20
ribonucleoside triphosphate metabolic process	147	62	11.02	5.63	+	1.04e-19
nucleoside triphosphate metabolic process	159	64	11.92	5.37	+	1.51e-19
nucleoside phosphate metabolic process	352	102	26.38	3.87	+	5.54e-23
organophosphate metabolic process	611	120	45.8	2.62	+	4.11e-15
organic substance metabolic process	6006	818	450.16	1.82	+	1.23e-67
nucleobase-containing small molecule metabolic process	412	118	30.88	3.82	+	1.31e-26
nucleobase-containing compound metabolic process	1736	352	130.12	2.71	+	8.54e-55
organic cyclic compound metabolic process	1944	372	145.7	2.55	+	9.3e-53
cellular nitrogen compound metabolic process	2238	500	167.74	2.98	+	4.83e-96
nitrogen compound metabolic process	5260	723	394.24	1.83	+	4.14e-58
heterocycle metabolic process	1826	365	136.86	2.67	+	9.23e-56
cellular aromatic compound metabolic process	1850	366	138.66	2.64	+	5.65e-55
primary metabolic process	5706	772	427.67	1.81	+	5.33e-61
small molecule metabolic process	1062	250	79.6	3.14	+	6.75e-47
purine nucleoside triphosphate metabolic process	141	61	10.57	5.77	+	8.35e-20
purine ribonucleoside monophosphate metabolic process	148	66	11.09	5.95	+	3.42e-22
purine nucleoside monophosphate metabolic process	148	66	11.09	5.95	+	3.42e-22
nucleoside monophosphate metabolic process	167	71	12.52	5.67	+	4.65e-23
ribonucleoside monophosphate metabolic process	161	69	12.07	5.72	+	1.66e-22
purine ribonucleotide metabolic process	249	77	18.66	4.13	+	3.6e-18
purine nucleotide metabolic process	259	80	19.41	4.12	+	6.1e-19
purine-containing compound metabolic process	286	85	21.44	3.97	+	2.37e-19
organonitrogen compound metabolic process	4076	538	305.5	1.76	+	2.33e-34
nucleotide metabolic process	348	101	26.08	3.87	+	8.89e-23
ribonucleotide metabolic process	264	81	19.79	4.09	+	4.7e-19
ribose phosphate metabolic process	277	89	20.76	4.29	+	2.52e-22
carbohydrate derivative metabolic process	707	126	52.99	2.38	+	4.61e-13
drug metabolic process	352	103	26.38	3.9	+	1.64e-23
respiratory electron transport chain	64	36	4.8	7.5	+	1.51e-13
cellular respiration	97	52	7.27	7.15	+	8.4e-20
energy derivation by oxidation of organic compounds	126	58	9.44	6.14	+	9.07e-20
oxidation-reduction process	723	171	54.19	3.16	+	5.59e-31
electron transport chain	69	38	5.17	7.35	+	3.46e-14
branched-chain amino acid catabolic process	10	8	0.75	10.67	+	0.0477
carboxylic acid catabolic process	129	33	9.67	3.41	+	7.84e-05
carboxylic acid metabolic process	503	135	37.7	3.58	+	2.03e-28
oxoacid metabolic process	523	135	39.2	3.44	+	5.56e-27
organic acid metabolic process	568	135	42.57	3.17	+	5.46e-24
organic acid catabolic process	129	33	9.67	3.41	+	7.84e-05
cellular catabolic process	995	156	74.58	2.09	+	2.96e-12
catabolic process	1109	167	83.12	2.01	+	7.62e-12
small molecule catabolic process	184	42	13.79	3.05	+	1.81e-05
organic substance catabolic process	950	155	71.2	2.18	+	1.48e-13
organonitrogen compound catabolic process	624	100	46.77	2.14	+	2.18e-07
cellular amino acid metabolic process	236	70	17.69	3.96	+	1.7e-15
branched-chain amino acid metabolic process	13	10	0.97	10.26	+	0.00488
tRNA aminoacylation for protein translation	44	28	3.3	8.49	+	4.7e-11
tRNA aminoacylation	48	30	3.6	8.34	+	7.65e-12
amino acid activation	48	30	3.6	8.34	+	7.65e-12
tRNA metabolic process	148	38	11.09	3.43	+	6.31e-06
ncRNA metabolic process	329	68	24.66	2.76	+	1.91e-08
RNA metabolic process	955	178	71.58	2.49	+	1.5e-21
nucleic acid metabolic process	1319	237	98.86	2.4	+	1.05e-27
macromolecule metabolic process	4585	576	343.65	1.68	+	7.12e-32
translation	313	154	23.46	6.56	+	9.73e-60
cellular protein metabolic process	2749	339	206.04	1.65	+	1.25e-14
cellular macromolecule metabolic process	3594	441	269.37	1.64	+	2.13e-20
protein metabolic process	3350	386	251.09	1.54	+	6.1e-13
cellular macromolecule biosynthetic process	1044	235	78.25	3	+	5.7e-41
macromolecule biosynthetic process	1047	235	78.47	2.99	+	8.6e-41
organic substance biosynthetic process	1725	348	129.29	2.69	+	1.44e-53
biosynthetic process	1780	356	133.41	2.67	+	3.37e-54
cellular biosynthetic process	1657	347	124.19	2.79	+	7.86e-57
peptide biosynthetic process	319	155	23.91	6.48	+	1.4e-59
peptide metabolic process	408	167	30.58	5.46	+	4.45e-56
cellular amide metabolic process	544	182	40.77	4.46	+	8.55e-51
organonitrogen compound biosynthetic process	1009	253	75.63	3.35	+	7.15e-52
amide biosynthetic process	378	162	28.33	5.72	+	1.82e-56
cellular nitrogen compound biosynthetic process	997	258	74.73	3.45	+	2.95e-55
gene expression	1226	301	91.89	3.28	+	3.52e-61
tricarboxylic acid cycle	27	17	2.02	8.4	+	8.46e-06
citrate metabolic process	29	18	2.17	8.28	+	3.38e-06
tricarboxylic acid metabolic process	32	18	2.4	7.5	+	1.09e-05
antibiotic metabolic process	69	25	5.17	4.83	+	1.44e-05
aerobic respiration	57	32	4.27	7.49	+	8.71e-12
mitochondrial electron transport, NADH to ubiquinone	16	10	1.2	8.34	+	0.0187
mitochondrial translation	30	18	2.25	8.01	+	5.06e-06
mitochondrial gene expression	43	19	3.22	5.9	+	8.47e-05
fatty acid beta-oxidation	22	13	1.65	7.88	+	0.00114
fatty acid catabolic process	39	14	2.92	4.79	+	0.0413
monocarboxylic acid metabolic process	206	47	15.44	3.04	+	2.28e-06
monocarboxylic acid catabolic process	51	18	3.82	4.71	+	0.00291
fatty acid oxidation	27	13	2.02	6.42	+	0.00666
lipid oxidation	27	13	2.02	6.42	+	0.00666
ATP synthesis coupled proton transport	23	13	1.72	7.54	+	0.00167
ATP biosynthetic process	60	25	4.5	5.56	+	1.41e-06
purine ribonucleotide biosynthetic process	148	39	11.09	3.52	+	2.06e-06
ribonucleotide biosynthetic process	162	42	12.14	3.46	+	6.94e-07
nucleotide biosynthetic process	206	50	15.44	3.24	+	1.01e-07
nucleoside phosphate biosynthetic process	209	51	15.66	3.26	+	5.43e-08
organophosphate biosynthetic process	322	60	24.13	2.49	+	1.19e-05
nucleobase-containing compound biosynthetic process	590	91	44.22	2.06	+	9.53e-06
organic cyclic compound biosynthetic process	725	108	54.34	1.99	+	1.7e-06
heterocycle biosynthetic process	654	104	49.02	2.12	+	1.33e-07
aromatic compound biosynthetic process	648	102	48.57	2.1	+	3e-07
ribose phosphate biosynthetic process	166	44	12.44	3.54	+	1.41e-07
carbohydrate derivative biosynthetic process	456	72	34.18	2.11	+	0.000199
purine nucleotide biosynthetic process	153	42	11.47	3.66	+	1.55e-07
purine-containing compound biosynthetic process	165	46	12.37	3.72	+	1.18e-08
purine ribonucleoside triphosphate biosynthetic process	71	26	5.32	4.89	+	5.87e-06
purine nucleoside triphosphate biosynthetic process	71	26	5.32	4.89	+	5.87e-06
nucleoside triphosphate biosynthetic process	86	28	6.45	4.34	+	1.21e-05
ribonucleoside triphosphate biosynthetic process	80	27	6	4.5	+	1.22e-05
purine ribonucleoside monophosphate biosynthetic process	87	34	6.52	5.21	+	4.36e-09
purine nucleoside monophosphate biosynthetic process	87	34	6.52	5.21	+	4.36e-09
nucleoside monophosphate biosynthetic process	105	39	7.87	4.96	+	3.64e-10
ribonucleoside monophosphate biosynthetic process	100	37	7.5	4.94	+	1.71e-09
energy coupled proton transport, down electrochemical gradient	23	13	1.72	7.54	+	0.00167
proton transmembrane transport	70	24	5.25	4.57	+	7.01e-05
inner mitochondrial membrane organization	22	12	1.65	7.28	+	0.00615
mitochondrial membrane organization	36	15	2.7	5.56	+	0.00457
mitochondrion organization	198	61	14.84	4.11	+	7.21e-14
organelle organization	1986	292	148.85	1.96	+	4.91e-22
cellular component organization	3159	411	236.77	1.74	+	4.52e-23
cellular component organization or biogenesis	3299	437	247.26	1.77	+	1.57e-26
mitochondrial respiratory chain complex assembly	35	18	2.62	6.86	+	3.19e-05
cellular protein-containing complex assembly	529	126	39.65	3.18	+	2.8e-22
protein-containing complex assembly	687	140	51.49	2.72	+	2.32e-19
cellular component assembly	1319	198	98.86	2	+	1.44e-14
cellular component biogenesis	1469	227	110.1	2.06	+	1.15e-18
protein-containing complex subunit organization	796	160	59.66	2.68	+	5.3e-22
spliceosomal snRNP assembly	22	11	1.65	6.67	+	0.0316
mRNA splicing, via spliceosome	145	47	10.87	4.32	+	7.29e-11
mRNA processing	238	69	17.84	3.87	+	8.33e-15
RNA processing	525	112	39.35	2.85	+	2.79e-16
mRNA metabolic process	302	77	22.64	3.4	+	4.45e-14
RNA splicing, via transesterification reactions with bulged adenosine as nucleophile	145	47	10.87	4.32	+	7.29e-11
RNA splicing, via transesterification reactions	145	47	10.87	4.32	+	7.29e-11
RNA splicing	199	58	14.92	3.89	+	3.5e-12
ribonucleoprotein complex assembly	151	58	11.32	5.12	+	1e-16
ribonucleoprotein complex subunit organization	162	59	12.14	4.86	+	3.8e-16
ribonucleoprotein complex biogenesis	299	88	22.41	3.93	+	7.06e-20
cytoplasmic translational initiation	24	12	1.8	6.67	+	0.0123
translational initiation	60	27	4.5	6	+	7.07e-08
cytoplasmic translation	47	25	3.52	7.1	+	2.4e-08
proteasomal ubiquitin-independent protein catabolic process	25	12	1.87	6.4	+	0.0171
proteasomal protein catabolic process	181	37	13.57	2.73	+	0.00209
proteolysis involved in cellular protein catabolic process	399	71	29.91	2.37	+	2.57e-06
proteolysis	895	112	67.08	1.67	+	0.00377
cellular protein catabolic process	401	71	30.06	2.36	+	2.98e-06
cellular macromolecule catabolic process	501	86	37.55	2.29	+	2.44e-07
macromolecule catabolic process	546	94	40.92	2.3	+	2.1e-08
protein catabolic process	425	76	31.85	2.39	+	4.97e-07
ribosome assembly	46	20	3.45	5.8	+	4.51e-05
ribosome biogenesis	199	50	14.92	3.35	+	3.5e-08
protein import into nucleus	53	23	3.97	5.79	+	3.79e-06
establishment of protein localization to organelle	163	49	12.22	4.01	+	2.22e-10
protein localization to organelle	244	56	18.29	3.06	+	4.38e-08
cellular protein localization	794	126	59.51	2.12	+	1.07e-09
protein localization	974	150	73	2.05	+	4.55e-11
macromolecule localization	1191	167	89.27	1.87	+	1.67e-09
cellular macromolecule localization	798	126	59.81	2.11	+	1.26e-09
cellular localization	1200	152	89.94	1.69	+	1.36e-05
establishment of protein localization	781	139	58.54	2.37	+	1.23e-14
protein import	92	32	6.9	4.64	+	2.34e-07
protein transport	770	137	57.71	2.37	+	2.34e-14
peptide transport	778	137	58.31	2.35	+	6.04e-14
amide transport	792	137	59.36	2.31	+	2e-13
nitrogen compound transport	929	145	69.63	2.08	+	4.96e-11
organic substance transport	1176	157	88.14	1.78	+	2.77e-07
intracellular protein transport	599	112	44.9	2.49	+	1.51e-12
intracellular transport	879	135	65.88	2.05	+	1.31e-09
establishment of localization in cell	973	137	72.93	1.88	+	1.9e-07
protein localization to nucleus	53	23	3.97	5.79	+	3.79e-06
import into nucleus	54	23	4.05	5.68	+	5.05e-06
nucleocytoplasmic transport	116	35	8.69	4.03	+	7.69e-07
nuclear transport	116	35	8.69	4.03	+	7.69e-07
cell redox homeostasis	57	22	4.27	5.15	+	4.85e-05
biological regulation	8517	480	638.36	0.75	-	1.08e-10
regulation of cellular process	7411	392	555.46	0.71	-	5.83e-13
regulation of biological process	7854	417	588.67	0.71	-	6.7e-14
establishment of protein localization to mitochondrion	37	14	2.77	5.05	+	0.0253
protein localization to mitochondrion	37	14	2.77	5.05	+	0.0253
protein folding	119	43	8.92	4.82	+	4.35e-11
DNA-dependent DNA replication	78	27	5.85	4.62	+	7.79e-06
DNA replication	118	37	8.84	4.18	+	9.42e-08
DNA metabolic process	410	70	30.73	2.28	+	2.22e-05
ribosomal large subunit biogenesis	59	20	4.42	4.52	+	0.00122
chromatin remodeling	69	21	5.17	4.06	+	0.00273
chromatin organization	351	61	26.31	2.32	+	9.11e-05
chromosome organization	507	85	38	2.24	+	9.31e-07
nicotinamide nucleotide metabolic process	72	21	5.4	3.89	+	0.00485
pyridine nucleotide metabolic process	72	21	5.4	3.89	+	0.00485
pyridine-containing compound metabolic process	75	21	5.62	3.74	+	0.00838
oxidoreduction coenzyme metabolic process	89	30	6.67	4.5	+	1.7e-06
coenzyme metabolic process	197	45	14.77	3.05	+	5.08e-06
cofactor metabolic process	301	68	22.56	3.01	+	5.28e-10
regulation of mRNA splicing, via spliceosome	69	19	5.17	3.67	+	0.0307
regulation of mRNA processing	84	25	6.3	3.97	+	0.000355
regulation of mRNA metabolic process	128	34	9.59	3.54	+	2.17e-05
ER to Golgi vesicle-mediated transport	99	27	7.42	3.64	+	0.000496
Golgi vesicle transport	172	35	12.89	2.71	+	0.00466
RNA transport	77	20	5.77	3.47	+	0.0374
establishment of RNA localization	78	21	5.85	3.59	+	0.0141
RNA localization	84	21	6.3	3.34	+	0.0374
nucleic acid transport	77	20	5.77	3.47	+	0.0374
mitochondrial transport	87	22	6.52	3.37	+	0.0198
DNA conformation change	113	25	8.47	2.95	+	0.0354
coenzyme biosynthetic process	127	28	9.52	2.94	+	0.0112
cofactor biosynthetic process	156	36	11.69	3.08	+	0.000175
alpha-amino acid metabolic process	162	33	12.14	2.72	+	0.00969
proteasome-mediated ubiquitin-dependent protein catabolic process	172	35	12.89	2.71	+	0.00466
ubiquitin-dependent protein catabolic process	330	62	24.73	2.51	+	5.05e-06
modification-dependent protein catabolic process	340	64	25.48	2.51	+	2.51e-06
modification-dependent macromolecule catabolic process	346	64	25.93	2.47	+	6.27e-06
carboxylic acid biosynthetic process	189	37	14.17	2.61	+	0.00422
organic acid biosynthetic process	191	37	14.32	2.58	+	0.00515
small molecule biosynthetic process	340	57	25.48	2.24	+	0.000882
mitotic cell cycle	332	58	24.88	2.33	+	0.000206
cell cycle	550	82	41.22	1.99	+	0.000196
cellular response to stress	619	85	46.39	1.83	+	0.00317
cellular response to stimulus	4227	188	316.82	0.59	-	1.08e-12
response to stimulus	5186	259	388.7	0.67	-	2.98e-10
regulation of cell communication	1269	54	95.11	0.57	-	0.0324
regulation of signaling	1279	54	95.86	0.56	-	0.0208
regulation of response to stimulus	1522	63	114.08	0.55	-	0.000958
intracellular signal transduction	1322	54	99.09	0.54	-	0.00448
signal transduction	3540	93	265.33	0.35	-	2.03e-32
signaling	3753	97	281.29	0.34	-	1.34e-35
cell communication	3817	101	286.09	0.35	-	3.23e-35
Unclassified	7947	324	595.64	0.54	-	0
nervous system process	421	8	31.55	0.25	-	0.00762
system process	723	22	54.19	0.41	-	0.00658
chemical synaptic transmission	311	3	23.31	0.13	-	0.00205
anterograde trans-synaptic signaling	311	3	23.31	0.13	-	0.00205
trans-synaptic signaling	314	3	23.53	0.13	-	0.00215
synaptic signaling	315	3	23.61	0.13	-	0.00142
cell-cell signaling	507	8	38	0.21	-	5.08e-05
enzyme linked receptor protein signaling pathway	314	3	23.53	0.13	-	0.00215
cell surface receptor signaling pathway	1096	16	82.15	0.19	-	7.32e-15
immune response	423	3	31.7	0.09	-	1.22e-06
G protein-coupled receptor signaling pathway	1081	7	81.02	0.09	-	5.59e-22
protein autophosphorylation	397	1	29.76	0.03	-	5.05e-08
protein phosphorylation	985	21	73.83	0.28	-	4.91e-09
Go Molecular function complete of unique proteins of deyolked all 5 stages of embryos
GO molecular function complete	Danio rerio (REF)	Gene count	Expected gene count	Fold Enrichment	Up / down	P value
acyl-CoA dehydrogenase activity	11	10	0.82	12.13	+	0.000843
oxidoreductase activity, acting on the CH-CH group of donors	55	23	4.12	5.58	+	3.3e-06
oxidoreductase activity	787	170	58.99	2.88	+	5.23e-27
catalytic activity	6440	809	482.68	1.68	+	4.37e-52
structural constituent of nuclear pore	20	13	1.5	8.67	+	0.000248
structural molecule activity	570	157	42.72	3.67	+	5.56e-35
aminoacyl-tRNA ligase activity	44	28	3.3	8.49	+	2.32e-11
ligase activity, forming carbon-oxygen bonds	44	28	3.3	8.49	+	2.32e-11
ligase activity	139	59	10.42	5.66	+	4.6e-19
catalytic activity, acting on a tRNA	102	34	7.65	4.45	+	7.61e-08
catalytic activity, acting on RNA	274	65	20.54	3.17	+	1.33e-10
structural constituent of ribosome	153	89	11.47	7.76	+	6.09e-38
NADH dehydrogenase (ubiquinone) activity	21	12	1.57	7.62	+	0.00209
NADH dehydrogenase (quinone) activity	21	12	1.57	7.62	+	0.00209
oxidoreductase activity, acting on NAD(P)H, quinone or similar compound as acceptor	23	14	1.72	8.12	+	0.000149
oxidoreductase activity, acting on NAD(P)H	70	28	5.25	5.34	+	1.34e-07
NADH dehydrogenase activity	27	15	2.02	7.41	+	0.000127
threonine-type endopeptidase activity	24	12	1.8	6.67	+	0.00607
threonine-type peptidase activity	24	12	1.8	6.67	+	0.00607
hydrolase activity	2595	335	194.5	1.72	+	1.28e-17
electron transfer activity	69	34	5.17	6.57	+	1.12e-11
4 iron, 4 sulfur cluster binding	36	17	2.7	6.3	+	0.000107
iron-sulfur cluster binding	66	26	4.95	5.26	+	8.23e-07
metal cluster binding	66	26	4.95	5.26	+	8.23e-07
binding	11315	1038	848.07	1.22	+	5.3e-14
cofactor binding	474	107	35.53	3.01	+	2.46e-17
ribosome binding	28	13	2.1	6.19	+	0.0045
ribonucleoprotein complex binding	58	21	4.35	4.83	+	0.000124
protein-containing complex binding	453	74	33.95	2.18	+	1.97e-05
translation initiation factor activity	65	29	4.87	5.95	+	7.44e-09
translation factor activity, RNA binding	108	41	8.09	5.07	+	2.32e-11
RNA binding	837	227	62.73	3.62	+	3.08e-51
nucleic acid binding	3377	362	253.11	1.43	+	3.79e-08
organic cyclic compound binding	6053	670	453.68	1.48	+	1.34e-23
heterocyclic compound binding	5994	666	449.26	1.48	+	8.99e-24
oxidoreductase activity, acting on the aldehyde or oxo group of donors	37	16	2.77	5.77	+	0.000672
NAD binding	46	19	3.45	5.51	+	9.82e-05
nucleotide binding	2627	352	196.9	1.79	+	3.24e-21
nucleoside phosphate binding	2627	352	196.9	1.79	+	3.24e-21
small molecule binding	2887	383	216.38	1.77	+	9.77e-23
coenzyme binding	249	70	18.66	3.75	+	9.17e-15
unfolded protein binding	92	35	6.9	5.08	+	1.88e-09
rRNA binding	37	14	2.77	5.05	+	0.0125
heat shock protein binding	35	13	2.62	4.96	+	0.0311
flavin adenine dinucleotide binding	76	27	5.7	4.74	+	2.42e-06
anion binding	3028	374	226.95	1.65	+	4.07e-17
ion binding	6380	566	478.19	1.18	+	0.0194
ligase activity, forming carbon-nitrogen bonds	40	14	3	4.67	+	0.0257
oxidoreductase activity, acting on a sulfur group of donors	49	16	3.67	4.36	+	0.0132
oxidoreductase activity, acting on the CH-OH group of donors, NAD or NADP as acceptor	92	28	6.9	4.06	+	2.03e-05
oxidoreductase activity, acting on CH-OH group of donors	97	30	7.27	4.13	+	4.51e-06
isomerase activity	132	39	9.89	3.94	+	6.04e-08
mRNA binding	151	44	11.32	3.89	+	4.99e-09
helicase activity	102	29	7.65	3.79	+	3.96e-05
nucleoside-triphosphatase activity	901	164	67.53	2.43	+	5.63e-19
pyrophosphatase activity	945	168	70.83	2.37	+	1.45e-18
hydrolase activity, acting on acid anhydrides, in phosphorus-containing anhydrides	948	168	71.05	2.36	+	1.82e-18
hydrolase activity, acting on acid anhydrides	951	169	71.28	2.37	+	1.09e-18
protein transporter activity	61	17	4.57	3.72	+	0.0392
magnesium ion binding	100	25	7.5	3.34	+	0.00274
proton transmembrane transporter activity	120	28	8.99	3.11	+	0.00214
lyase activity	177	34	13.27	2.56	+	0.00791
ATPase activity, coupled	317	56	23.76	2.36	+	9.88e-05
ATPase activity	393	70	29.46	2.38	+	1.67e-06
GTPase activity	380	62	28.48	2.18	+	0.000257
GTP binding	521	75	39.05	1.92	+	0.00144
purine ribonucleoside triphosphate binding	2380	288	178.38	1.61	+	3.49e-11
guanyl ribonucleotide binding	545	77	40.85	1.89	+	0.00169
guanyl nucleotide binding	545	77	40.85	1.89	+	0.00169
purine nucleotide binding	2451	299	183.71	1.63	+	3.32e-12
purine ribonucleotide binding	2445	297	183.26	1.62	+	7.99e-12
ribonucleotide binding	2457	299	184.15	1.62	+	4.85e-12
carbohydrate derivative binding	2564	305	192.17	1.59	+	2.9e-11
purine ribonucleoside binding	522	76	39.12	1.94	+	0.000667
purine nucleoside binding	522	76	39.12	1.94	+	0.000667
nucleoside binding	527	79	39.5	2	+	0.000131
ribonucleoside binding	526	78	39.42	1.98	+	0.000294
ATP binding	1864	215	139.71	1.54	+	5.19e-06
drug binding	2015	237	151.03	1.57	+	1.33e-07
adenyl ribonucleotide binding	1910	222	143.16	1.55	+	1.49e-06
adenyl nucleotide binding	1915	223	143.53	1.55	+	1.18e-06
Unclassified	7209	294	540.32	0.54	-	0
protein serine/threonine kinase activity	782	17	58.61	0.29	-	9.68e-07
protein kinase activity	1050	23	78.7	0.29	-	1.16e-09
kinase activity	1276	47	95.64	0.49	-	0.000123
transferase activity, transferring phosphorus-containing groups	1420	65	106.43	0.61	-	0.0474
phosphotransferase activity, alcohol group as acceptor	1159	34	86.87	0.39	-	4.42e-07
cation channel activity	366	6	27.43	0.22	-	0.00515
ion channel activity	487	9	36.5	0.25	-	0.000316
substrate-specific channel activity	501	9	37.55	0.24	-	0.000165
channel activity	528	9	39.57	0.23	-	3.1e-05
passive transmembrane transporter activity	528	9	39.57	0.23	-	3.1e-05
ion gated channel activity	380	6	28.48	0.21	-	0.0027
gated channel activity	395	6	29.61	0.2	-	0.000943
DNA-binding transcription factor activity, RNA polymerase II-specific	520	8	38.97	0.21	-	1.27e-05
DNA-binding transcription factor activity	936	14	70.15	0.2	-	2.46e-12
transcription regulator activity	1118	24	83.8	0.29	-	9.65e-11
RNA polymerase II regulatory region sequence-specific DNA binding	303	4	22.71	0.18	-	0.00874
RNA polymerase II regulatory region DNA binding	308	5	23.08	0.22	-	0.0315
transcription regulatory region sequence-specific DNA binding	372	7	27.88	0.25	-	0.017
sequence-specific DNA binding	865	28	64.83	0.43	-	0.00116
receptor ligand activity	362	2	27.13	0.07	-	4.43e-06
receptor regulator activity	369	3	27.66	0.11	-	2.58e-05
signaling receptor binding	798	14	59.81	0.23	-	9.59e-09
G protein-coupled receptor activity	884	1	66.26	0.02	-	1.69e-23
transmembrane signaling receptor activity	1242	6	93.09	0.06	-	4.02e-28
signaling receptor activity	1419	7	106.36	0.07	-	1.62e-32
molecular transducer activity	1448	9	108.53	0.08	-	4.14e-31
Go Cellular component complete of unique proteins of deyolked all 5 stages of embryos
GO cellular component complete	Danio rerio (REF)	Gene count	Expected gene count	Fold Enrichment	Up / down	P value
mitochondrial respiratory chain complex III	9	9	0.67	13.34	+	0.000848
mitochondrial respiratory chain	72	44	5.4	8.15	+	9.44e-19
mitochondrial inner membrane	249	106	18.66	5.68	+	2.52e-36
mitochondrial membrane	359	124	26.91	4.61	+	2.44e-35
organelle membrane	1071	201	80.27	2.5	+	1.09e-25
organelle part	3983	657	298.53	2.2	+	4.39e-80
organelle	8119	1053	608.53	1.73	+	2.44e-88
membrane-bounded organelle	6937	905	519.94	1.74	+	3.57e-70
membrane	7697	447	576.9	0.77	-	1.12e-07
mitochondrial envelope	382	130	28.63	4.54	+	1.32e-36
mitochondrial part	501	194	37.55	5.17	+	2.46e-63
mitochondrion	838	311	62.81	4.95	+	4.03e-101
cytoplasmic part	3985	741	298.68	2.48	+	6.87e-118
intracellular part	10392	1298	778.89	1.67	+	3.56e-117
intracellular	10593	1305	793.96	1.64	+	1.45e-113
cell part	12909	1329	967.54	1.37	+	1.66e-57
cell	12909	1329	967.54	1.37	+	1.66e-57
cytoplasm	6674	971	500.22	1.94	+	2.68e-105
intracellular membrane-bounded organelle	6590	884	493.93	1.79	+	1.63e-73
intracellular organelle	7945	1051	595.49	1.76	+	2.5e-93
intracellular organelle part	3823	655	286.54	2.29	+	2.51e-86
organelle envelope	527	165	39.5	4.18	+	3.2e-43
envelope	527	165	39.5	4.18	+	3.2e-43
organelle inner membrane	278	107	20.84	5.14	+	1.5e-33
mitochondrial membrane part	171	85	12.82	6.63	+	1.33e-32
membrane part	6859	373	514.09	0.73	-	2.75e-10
respiratory chain	84	46	6.3	7.31	+	3.26e-18
respiratory chain complex III	10	9	0.75	12.01	+	0.00151
respiratory chain complex	71	42	5.32	7.89	+	1.95e-17
membrane protein complex	920	136	68.95	1.97	+	2.24e-09
protein-containing complex	3738	653	280.17	2.33	+	2.95e-89
cytochrome complex	32	16	2.4	6.67	+	6.3e-05
oxidoreductase complex	73	43	5.47	7.86	+	7.79e-18
catalytic complex	1012	195	75.85	2.57	+	5.11e-26
inner mitochondrial membrane protein complex	122	68	9.14	7.44	+	5.2e-28
mitochondrial protein complex	205	119	15.36	7.74	+	7.9e-52
proteasome regulatory particle, lid subcomplex	9	7	0.67	10.38	+	0.042
proteasome regulatory particle	25	17	1.87	9.07	+	7.81e-07
proteasome accessory complex	28	18	2.1	8.58	+	4.86e-07
proteasome complex	62	33	4.65	7.1	+	2.25e-12
endopeptidase complex	62	33	4.65	7.1	+	2.25e-12
peptidase complex	79	36	5.92	6.08	+	5.2e-12
extrinsic component of mitochondrial inner membrane	9	7	0.67	10.38	+	0.042
COPI vesicle coat	11	8	0.82	9.7	+	0.0168
COPI-coated vesicle membrane	11	8	0.82	9.7	+	0.0168
Golgi-associated vesicle membrane	45	17	3.37	5.04	+	0.000594
whole membrane	475	64	35.6	1.8	+	0.0282
Golgi-associated vesicle	79	27	5.92	4.56	+	2.13e-06
coated vesicle membrane	55	19	4.12	4.61	+	0.000412
coated vesicle	97	30	7.27	4.13	+	1.99e-06
COPI-coated vesicle	12	8	0.9	8.89	+	0.0264
endomembrane system	1663	184	124.64	1.48	+	0.000629
vesicle coat	46	17	3.45	4.93	+	0.000761
membrane coat	70	20	5.25	3.81	+	0.00244
coated membrane	70	20	5.25	3.81	+	0.00244
U2 snRNP	17	12	1.27	9.42	+	0.000176
spliceosomal snRNP complex	50	27	3.75	7.2	+	5.75e-10
small nuclear ribonucleoprotein complex	51	27	3.82	7.06	+	8.21e-10
Sm-like protein family complex	56	29	4.2	6.91	+	1.83e-10
ribonucleoprotein complex	563	204	42.2	4.83	+	7.52e-63
nuclear part	1361	212	102.01	2.08	+	3.31e-18
nucleus	4350	444	326.04	1.36	+	2.96e-08
mitochondrial small ribosomal subunit	20	14	1.5	9.34	+	1.83e-05
organellar small ribosomal subunit	20	14	1.5	9.34	+	1.83e-05
small ribosomal subunit	56	30	4.2	7.15	+	3.59e-11
ribosomal subunit	139	80	10.42	7.68	+	5.39e-34
ribosome	187	107	14.02	7.63	+	6.27e-46
intracellular non-membrane-bounded organelle	2044	338	153.2	2.21	+	6.62e-36
non-membrane-bounded organelle	2044	338	153.2	2.21	+	6.62e-36
organellar ribosome	60	40	4.5	8.89	+	6.56e-18
mitochondrial ribosome	60	40	4.5	8.89	+	6.56e-18
mitochondrial matrix	131	70	9.82	7.13	+	5.04e-28
intracellular organelle lumen	1136	213	85.14	2.5	+	1.85e-27
organelle lumen	1136	213	85.14	2.5	+	1.85e-27
membrane-enclosed lumen	1136	213	85.14	2.5	+	1.85e-27
U5 snRNP	13	9	0.97	9.24	+	0.00671
MCM complex	12	8	0.9	8.89	+	0.0264
mitochondrial respiratory chain complex I	34	22	2.55	8.63	+	5.49e-09
respiratory chain complex I	34	22	2.55	8.63	+	5.49e-09
NADH dehydrogenase complex	34	22	2.55	8.63	+	5.49e-09
mitochondrial large ribosomal subunit	36	23	2.7	8.52	+	2.22e-09
organellar large ribosomal subunit	36	23	2.7	8.52	+	2.22e-09
large ribosomal subunit	83	50	6.22	8.04	+	2.63e-21
U1 snRNP	18	11	1.35	8.15	+	0.0016
eukaryotic 48S preinitiation complex	18	11	1.35	8.15	+	0.0016
translation preinitiation complex	20	11	1.5	7.34	+	0.00343
U2-type prespliceosome	15	9	1.12	8.01	+	0.0155
prespliceosome	15	9	1.12	8.01	+	0.0155
spliceosomal complex	94	35	7.05	4.97	+	1.37e-09
U2-type spliceosomal complex	36	16	2.7	5.93	+	0.000222
mitochondrial proton-transporting ATP synthase complex	17	10	1.27	7.85	+	0.00605
proton-transporting ATP synthase complex	19	12	1.42	8.43	+	0.000419
proton-transporting two-sector ATPase complex	50	20	3.75	5.34	+	2.98e-05
viral nucleocapsid	31	18	2.32	7.75	+	1.63e-06
viral capsid	31	18	2.32	7.75	+	1.63e-06
virion part	33	19	2.47	7.68	+	6.46e-07
virion	33	19	2.47	7.68	+	6.46e-07
cytosolic large ribosomal subunit	46	26	3.45	7.54	+	6.93e-10
cytosolic part	159	59	11.92	4.95	+	3.99e-17
cytosol	821	183	61.53	2.97	+	3.39e-31
cytosolic ribosome	86	43	6.45	6.67	+	8.59e-16
eukaryotic translation initiation factor 3 complex	18	10	1.35	7.41	+	0.00882
catalytic step 2 spliceosome	36	19	2.7	7.04	+	1.94e-06
U4/U6 x U5 tri-snRNP complex	20	10	1.5	6.67	+	0.0178
spliceosomal tri-snRNP complex	20	10	1.5	6.67	+	0.0178
eukaryotic 43S preinitiation complex	18	9	1.35	6.67	+	0.046
proteasome core complex	25	12	1.87	6.4	+	0.00372
cytosolic small ribosomal subunit	35	16	2.62	6.1	+	0.000164
polysome	23	10	1.72	5.8	+	0.0451
nuclear pore	47	19	3.52	5.39	+	5.7e-05
nuclear envelope	150	35	11.24	3.11	+	4.62e-05
nuclear replication fork	30	12	2.25	5.34	+	0.016
replication fork	45	16	3.37	4.74	+	0.00238
chromosomal part	451	75	33.8	2.22	+	2.87e-06
chromosome	493	79	36.95	2.14	+	4.73e-06
nuclear chromosome part	261	45	19.56	2.3	+	0.00179
nuclear chromosome	268	45	20.09	2.24	+	0.00418
nuclear lumen	947	129	70.98	1.82	+	1.21e-06
COPII-coated ER to Golgi transport vesicle	49	16	3.67	4.36	+	0.00583
chromatin	263	46	19.71	2.33	+	0.00109
nucleolus	220	37	16.49	2.24	+	0.0269
endoplasmic reticulum	738	95	55.31	1.72	+	0.00179
Unclassified	7080	320	530.65	0.6	-	0
plasma membrane bounded cell projection	767	26	57.49	0.45	-	0.0059
cell projection	793	30	59.44	0.5	-	0.0412
extracellular space	799	21	59.89	0.35	-	1.52e-05
extracellular region part	924	25	69.25	0.36	-	2.06e-06
extracellular region	1256	38	94.14	0.4	-	1.02e-07
integral component of plasma membrane	1276	16	95.64	0.17	-	3.3e-20
integral component of membrane	6153	261	461.17	0.57	-	2.4e-25
intrinsic component of membrane	6189	261	463.87	0.56	-	6.1e-26
intrinsic component of plasma membrane	1307	16	97.96	0.16	-	3.4e-21
plasma membrane part	1942	38	145.56	0.26	-	3.16e-23
plasma membrane	2975	76	222.98	0.34	-	4.09e-28
cell periphery	3080	87	230.85	0.38	-	1.99e-25
external side of plasma membrane	208	1	15.59	0.06	-	0.00621
cell surface	331	4	24.81	0.16	-	0.000995

## Sheet: SH-GO-Complete
Go Biological process complete of shared proteins of both non-deyolked and deyolked cleavage stages embryos
GO biological process complete	Danio rerio (REF)	Gene count	Expected gene count	Fold Enrichment	Up / down	P value
ATP synthesis coupled proton transport	23	9	0.24	36.98	+	1.12e-07
ATP biosynthetic process	60	13	0.63	20.48	+	2.5e-09
purine ribonucleotide biosynthetic process	148	14	1.57	8.94	+	7.01e-06
ribonucleotide biosynthetic process	162	14	1.71	8.17	+	2.06e-05
nucleotide biosynthetic process	206	16	2.18	7.34	+	6.93e-06
nucleoside phosphate biosynthetic process	209	16	2.21	7.23	+	8.42e-06
nucleoside phosphate metabolic process	352	27	3.72	7.25	+	1.98e-11
organophosphate metabolic process	611	27	6.47	4.18	+	3.43e-06
cellular metabolic process	5552	114	58.75	1.94	+	2.24e-10
cellular process	11833	174	125.21	1.39	+	1.08e-05
metabolic process	6527	131	69.07	1.9	+	2.92e-12
organic substance metabolic process	6006	117	63.55	1.84	+	3.58e-09
nucleobase-containing small molecule metabolic process	412	28	4.36	6.42	+	1.03e-10
cellular nitrogen compound metabolic process	2238	69	23.68	2.91	+	2.18e-12
nitrogen compound metabolic process	5260	102	55.66	1.83	+	4.04e-07
heterocycle metabolic process	1826	41	19.32	2.12	+	0.0287
primary metabolic process	5706	117	60.38	1.94	+	1.14e-10
small molecule metabolic process	1062	48	11.24	4.27	+	1.75e-13
organophosphate biosynthetic process	322	16	3.41	4.7	+	0.00238
organic substance biosynthetic process	1725	67	18.25	3.67	+	6.91e-17
biosynthetic process	1780	70	18.84	3.72	+	3.87e-18
heterocycle biosynthetic process	654	21	6.92	3.03	+	0.0373
cellular biosynthetic process	1657	65	17.53	3.71	+	1.82e-16
cellular nitrogen compound biosynthetic process	997	57	10.55	5.4	+	2.26e-21
nucleotide metabolic process	348	27	3.68	7.33	+	1.53e-11
ribose phosphate biosynthetic process	166	14	1.76	7.97	+	2.75e-05
carbohydrate derivative biosynthetic process	456	20	4.83	4.14	+	0.000638
carbohydrate derivative metabolic process	707	31	7.48	4.14	+	2.14e-07
ribose phosphate metabolic process	277	23	2.93	7.85	+	4.82e-10
ribonucleotide metabolic process	264	21	2.79	7.52	+	1.24e-08
purine nucleotide biosynthetic process	153	15	1.62	9.26	+	1.16e-06
purine-containing compound biosynthetic process	165	15	1.75	8.59	+	3.04e-06
organonitrogen compound biosynthetic process	1009	63	10.68	5.9	+	4.41e-26
organonitrogen compound metabolic process	4076	99	43.13	2.3	+	8.15e-13
purine-containing compound metabolic process	286	23	3.03	7.6	+	8.98e-10
purine nucleotide metabolic process	259	22	2.74	8.03	+	1.1e-09
purine ribonucleotide metabolic process	249	21	2.63	7.97	+	4.39e-09
purine ribonucleoside triphosphate biosynthetic process	71	13	0.75	17.3	+	1.63e-08
purine ribonucleoside triphosphate metabolic process	138	20	1.46	13.7	+	1.38e-12
ribonucleoside triphosphate metabolic process	147	20	1.56	12.86	+	4.14e-12
nucleoside triphosphate metabolic process	159	20	1.68	11.89	+	1.61e-11
purine nucleoside triphosphate metabolic process	141	20	1.49	13.4	+	2.01e-12
purine nucleoside triphosphate biosynthetic process	71	13	0.75	17.3	+	1.63e-08
nucleoside triphosphate biosynthetic process	86	13	0.91	14.29	+	1.41e-07
ribonucleoside triphosphate biosynthetic process	80	13	0.85	15.36	+	6.24e-08
ATP metabolic process	120	20	1.27	15.75	+	1.23e-13
purine ribonucleoside monophosphate metabolic process	148	20	1.57	12.77	+	4.66e-12
purine nucleoside monophosphate metabolic process	148	20	1.57	12.77	+	4.66e-12
nucleoside monophosphate metabolic process	167	20	1.77	11.32	+	3.77e-11
ribonucleoside monophosphate metabolic process	161	20	1.7	11.74	+	2e-11
drug metabolic process	352	30	3.72	8.05	+	3.8e-14
purine ribonucleoside monophosphate biosynthetic process	87	13	0.92	14.12	+	1.6e-07
purine nucleoside monophosphate biosynthetic process	87	13	0.92	14.12	+	1.6e-07
nucleoside monophosphate biosynthetic process	105	13	1.11	11.7	+	1.33e-06
ribonucleoside monophosphate biosynthetic process	100	13	1.06	12.29	+	7.66e-07
energy coupled proton transport, down electrochemical gradient	23	9	0.24	36.98	+	1.12e-07
proton transmembrane transport	70	9	0.74	12.15	+	0.000536
cellular response to estrogen stimulus	26	8	0.28	29.08	+	6.96e-06
response to estrogen	29	9	0.31	29.33	+	6.17e-07
ribosomal large subunit assembly	22	6	0.23	25.77	+	0.00144
ribonucleoprotein complex assembly	151	11	1.6	6.88	+	0.00446
ribonucleoprotein complex subunit organization	162	11	1.71	6.42	+	0.00849
ribonucleoprotein complex biogenesis	299	18	3.16	5.69	+	2.94e-05
ribosomal large subunit biogenesis	59	11	0.62	17.62	+	6.31e-07
ribosome biogenesis	199	17	2.11	8.07	+	5.44e-07
ribosome assembly	46	10	0.49	20.54	+	1.16e-06
fatty acid beta-oxidation	22	5	0.23	21.48	+	0.0303
monocarboxylic acid metabolic process	206	12	2.18	5.5	+	0.0133
carboxylic acid metabolic process	503	26	5.32	4.88	+	2.95e-07
oxoacid metabolic process	523	26	5.53	4.7	+	6.59e-07
organic acid metabolic process	568	26	6.01	4.33	+	3.53e-06
carboxylic acid catabolic process	129	11	1.37	8.06	+	0.00104
organic acid catabolic process	129	11	1.37	8.06	+	0.00104
cellular catabolic process	995	27	10.53	2.56	+	0.0401
small molecule catabolic process	184	12	1.95	6.16	+	0.00438
organic substance catabolic process	950	27	10.05	2.69	+	0.0178
oxidation-reduction process	723	37	7.65	4.84	+	2.75e-11
cell redox homeostasis	57	11	0.6	18.24	+	4.55e-07
cellular homeostasis	440	18	4.66	3.87	+	0.00694
homeostatic process	768	27	8.13	3.32	+	0.00034
regulation of cellular process	7411	41	78.42	0.52	-	0.000526
regulation of biological process	7854	48	83.11	0.58	-	0.00522
translational elongation	37	7	0.39	17.88	+	0.00131
translation	313	38	3.31	11.47	+	1.08e-23
cellular protein metabolic process	2749	59	29.09	2.03	+	0.000669
protein metabolic process	3350	67	35.45	1.89	+	0.001
cellular macromolecule biosynthetic process	1044	46	11.05	4.16	+	2.16e-12
macromolecule biosynthetic process	1047	46	11.08	4.15	+	2.4e-12
peptide biosynthetic process	319	38	3.38	11.26	+	2.02e-23
peptide metabolic process	408	38	4.32	8.8	+	6.55e-20
cellular amide metabolic process	544	39	5.76	6.77	+	9.67e-17
amide biosynthetic process	378	39	4	9.75	+	5.23e-22
gene expression	1226	39	12.97	3.01	+	5.55e-06
protein folding	119	20	1.26	15.88	+	1.06e-13
mitochondrial ATP synthesis coupled electron transport	47	7	0.5	14.07	+	0.00554
ATP synthesis coupled electron transport	52	8	0.55	14.54	+	0.000776
oxidative phosphorylation	53	8	0.56	14.26	+	0.000885
generation of precursor metabolites and energy	172	17	1.82	9.34	+	6.57e-08
respiratory electron transport chain	64	8	0.68	11.81	+	0.00326
cellular respiration	97	12	1.03	11.69	+	6.44e-06
energy derivation by oxidation of organic compounds	126	12	1.33	9	+	9.57e-05
electron transport chain	69	9	0.73	12.33	+	0.000479
aerobic respiration	57	8	0.6	13.26	+	0.00146
response to hypoxia	63	8	0.67	12	+	0.00292
response to decreased oxygen levels	64	8	0.68	11.81	+	0.00326
response to oxygen levels	65	8	0.69	11.63	+	0.00362
response to endoplasmic reticulum stress	66	7	0.7	10.02	+	0.043
chordate embryonic development	494	21	5.23	4.02	+	0.000512
embryo development ending in birth or egg hatching	496	21	5.25	4	+	0.000546
embryo development	1021	28	10.8	2.59	+	0.0226
Unclassified	7947	47	84.09	0.56	-	0
signal transduction	3540	7	37.46	0.19	-	1.35e-06
signaling	3753	8	39.71	0.2	-	1.08e-06
cell communication	3817	8	40.39	0.2	-	4.79e-07
regulation of transcription, DNA-templated	1782	1	18.86	0.05	-	0.000624
regulation of gene expression	2151	5	22.76	0.22	-	0.0414
regulation of nucleic acid-templated transcription	1783	1	18.87	0.05	-	0.000627
regulation of RNA biosynthetic process	1784	1	18.88	0.05	-	0.00063
regulation of RNA metabolic process	1922	1	20.34	0.05	-	0.000118
regulation of nucleobase-containing compound metabolic process	2005	3	21.22	0.14	-	0.00379
Go Molecular function complete of shared proteins of both non-deyolked and deyolked cleavage stages embryos
GO molecular function complete	Danio rerio (REF)	Gene count	Expected gene count	Fold Enrichment	Up / down	P value
proton-transporting ATP synthase activity, rotational mechanism	16	6	0.17	35.44	+	0.000149
ATPase activity, coupled to transmembrane movement of ions, rotational mechanism	37	6	0.39	15.32	+	0.0101
ATPase coupled ion transmembrane transporter activity	66	7	0.7	10.02	+	0.0212
active ion transmembrane transporter activity	66	7	0.7	10.02	+	0.0212
catalytic activity	6440	120	68.15	1.76	+	1.74e-08
proton transmembrane transporter activity	120	12	1.27	9.45	+	2.86e-05
cation-transporting ATPase activity	66	7	0.7	10.02	+	0.0212
protein disulfide isomerase activity	11	4	0.12	34.36	+	0.027
intramolecular oxidoreductase activity, transposing S-S bonds	11	4	0.12	34.36	+	0.027
intramolecular oxidoreductase activity	30	7	0.32	22.05	+	0.000185
isomerase activity	132	14	1.4	10.02	+	8.76e-07
rRNA binding	37	8	0.39	20.43	+	3.69e-05
RNA binding	837	27	8.86	3.05	+	0.000866
structural constituent of ribosome	153	32	1.62	19.77	+	2.29e-26
structural molecule activity	570	38	6.03	6.3	+	1.54e-15
unfolded protein binding	92	15	0.97	15.41	+	7.88e-10
NAD binding	46	6	0.49	12.33	+	0.0312
coenzyme binding	249	16	2.63	6.07	+	4.26e-05
cofactor binding	474	24	5.02	4.78	+	1.19e-06
electron transfer activity	69	9	0.73	12.33	+	0.000236
oxidoreductase activity	787	41	8.33	4.92	+	2.23e-13
carbohydrate binding	195	11	2.06	5.33	+	0.0222
Unclassified	7209	28	76.28	0.37	-	0
DNA binding	1756	3	18.58	0.16	-	0.0265
Go Cellular component complete of shared proteins of both non-deyolked and deyolked cleavage stages embryos
GO cellular component complete	Danio rerio (REF)	Gene count	Expected gene count	Fold Enrichment	Up / down	P value
endoplasmic reticulum chaperone complex	4	3	0.04	70.88	+	0.0313
cytoplasmic part	3985	130	42.17	3.08	+	1.02e-32
intracellular part	10392	167	109.97	1.52	+	2.24e-09
intracellular	10593	167	112.09	1.49	+	1.55e-08
cell part	12909	170	136.6	1.24	+	0.0345
cell	12909	170	136.6	1.24	+	0.0345
cytoplasm	6674	159	70.62	2.25	+	1.01e-26
intracellular organelle part	3823	84	40.45	2.08	+	2.28e-08
intracellular organelle	7945	136	84.07	1.62	+	5.69e-08
organelle	8119	137	85.91	1.59	+	1.17e-07
organelle part	3983	84	42.15	1.99	+	1.76e-07
protein-containing complex	3738	83	39.55	2.1	+	1.65e-08
proton-transporting ATP synthase complex, catalytic core F(1)	5	3	0.05	56.7	+	0.0497
proton-transporting ATP synthase complex	19	7	0.2	34.82	+	5.75e-06
proton-transporting two-sector ATPase complex	50	7	0.53	13.23	+	0.00175
chaperonin-containing T-complex	9	4	0.1	42	+	0.00634
cytosolic part	159	37	1.68	21.99	+	1.01e-32
cytosol	821	55	8.69	6.33	+	2.68e-24
chaperone complex	9	4	0.1	42	+	0.00634
cytosolic small ribosomal subunit	35	14	0.37	37.8	+	5.34e-14
small ribosomal subunit	56	14	0.59	23.63	+	1.26e-11
ribosomal subunit	139	31	1.47	21.08	+	1.45e-26
ribonucleoprotein complex	563	37	5.96	6.21	+	3.16e-15
ribosome	187	35	1.98	17.69	+	5.68e-28
intracellular non-membrane-bounded organelle	2044	49	21.63	2.27	+	8.88e-05
non-membrane-bounded organelle	2044	49	21.63	2.27	+	8.88e-05
cytosolic ribosome	86	31	0.91	34.06	+	5.1e-32
cytosolic large ribosomal subunit	46	17	0.49	34.92	+	6.99e-17
large ribosomal subunit	83	17	0.88	19.36	+	3.25e-13
mitochondrial proton-transporting ATP synthase complex, coupling factor F(o)	12	4	0.13	31.5	+	0.0157
proton-transporting ATP synthase complex, coupling factor F(o)	13	4	0.14	29.08	+	0.0204
mitochondrial proton-transporting ATP synthase complex	17	6	0.18	33.35	+	8.8e-05
inner mitochondrial membrane protein complex	122	16	1.29	12.39	+	1.16e-09
mitochondrial inner membrane	249	18	2.63	6.83	+	4.23e-07
mitochondrial membrane	359	21	3.8	5.53	+	5.7e-07
organelle membrane	1071	30	11.33	2.65	+	0.00148
mitochondrial envelope	382	22	4.04	5.44	+	2.91e-07
mitochondrial part	501	27	5.3	5.09	+	1.11e-08
mitochondrion	838	44	8.87	4.96	+	4.94e-15
organelle envelope	527	24	5.58	4.3	+	3.86e-06
envelope	527	24	5.58	4.3	+	3.86e-06
organelle inner membrane	278	18	2.94	6.12	+	2.19e-06
mitochondrial membrane part	171	17	1.81	9.39	+	1.32e-08
mitochondrial protein complex	205	17	2.17	7.84	+	1.82e-07
mitochondrial respiratory chain complex I	34	5	0.36	13.9	+	0.0424
mitochondrial respiratory chain	72	9	0.76	11.81	+	0.000145
respiratory chain	84	9	0.89	10.13	+	0.00048
respiratory chain complex I	34	5	0.36	13.9	+	0.0424
respiratory chain complex	71	9	0.75	11.98	+	0.00013
NADH dehydrogenase complex	34	5	0.36	13.9	+	0.0424
oxidoreductase complex	73	8	0.77	10.36	+	0.00176
Unclassified	7080	62	74.92	0.83	-	0
integral component of membrane	6153	30	65.11	0.46	-	9.18e-05
intrinsic component of membrane	6189	30	65.49	0.46	-	6.53e-05
plasma membrane	2975	11	31.48	0.35	-	0.0167
cell periphery	3080	12	32.59	0.37	-	0.0223
Go Biological process complete of shared proteins of both non-deyolked and deyolked Post- MBT stages embryos
GO biological process complete	Danio rerio (REF)	Gene count	Expected gene count	Fold Enrichment	Up / down	P value
ribosomal small subunit assembly	16	7	0.21	33.1	+	4.62e-05
ribonucleoprotein complex assembly	151	15	2	7.52	+	1.99e-05
ribonucleoprotein complex subunit organization	162	15	2.14	7.01	+	4.76e-05
protein-containing complex subunit organization	796	32	10.52	3.04	+	0.000189
cellular process	11833	217	156.4	1.39	+	1.46e-07
ribonucleoprotein complex biogenesis	299	24	3.95	6.07	+	3.17e-08
cellular component biogenesis	1469	43	19.42	2.21	+	0.00616
cellular protein-containing complex assembly	529	25	6.99	3.58	+	0.000334
protein-containing complex assembly	687	27	9.08	2.97	+	0.00334
ribosomal small subunit biogenesis	52	10	0.69	14.55	+	2.74e-05
ribosome biogenesis	199	21	2.63	7.98	+	5.72e-09
ribosome assembly	46	12	0.61	19.74	+	3.87e-08
organelle organization	1986	51	26.25	1.94	+	0.0321
ATP synthesis coupled proton transport	23	7	0.3	23.03	+	0.000354
ATP biosynthetic process	60	13	0.79	16.39	+	3.99e-08
purine ribonucleotide biosynthetic process	148	13	1.96	6.65	+	0.00079
ribonucleotide biosynthetic process	162	13	2.14	6.07	+	0.00207
nucleotide biosynthetic process	206	15	2.72	5.51	+	0.0009
nucleoside phosphate biosynthetic process	209	15	2.76	5.43	+	0.00107
nucleoside phosphate metabolic process	352	23	4.65	4.94	+	3.87e-06
organophosphate metabolic process	611	23	8.08	2.85	+	0.0429
cellular metabolic process	5552	143	73.38	1.95	+	1.31e-13
metabolic process	6527	165	86.27	1.91	+	2.11e-16
organic substance metabolic process	6006	144	79.38	1.81	+	5.03e-11
nucleobase-containing small molecule metabolic process	412	24	5.45	4.41	+	1.42e-05
nucleobase-containing compound metabolic process	1736	53	22.95	2.31	+	9.79e-05
organic cyclic compound metabolic process	1944	57	25.69	2.22	+	8.77e-05
cellular nitrogen compound metabolic process	2238	95	29.58	3.21	+	5.88e-21
nitrogen compound metabolic process	5260	133	69.52	1.91	+	2.13e-11
heterocycle metabolic process	1826	56	24.13	2.32	+	3.01e-05
cellular aromatic compound metabolic process	1850	54	24.45	2.21	+	0.000267
primary metabolic process	5706	142	75.42	1.88	+	3.14e-12
small molecule metabolic process	1062	43	14.04	3.06	+	6.24e-07
organic substance biosynthetic process	1725	87	22.8	3.82	+	1.19e-23
biosynthetic process	1780	90	23.53	3.83	+	9.84e-25
cellular biosynthetic process	1657	85	21.9	3.88	+	1.81e-23
cellular nitrogen compound biosynthetic process	997	73	13.18	5.54	+	1.8e-28
nucleotide metabolic process	348	23	4.6	5	+	3.15e-06
ribose phosphate biosynthetic process	166	13	2.19	5.93	+	0.00267
carbohydrate derivative metabolic process	707	25	9.34	2.68	+	0.0497
ribose phosphate metabolic process	277	19	3.66	5.19	+	5.46e-05
ribonucleotide metabolic process	264	17	3.49	4.87	+	0.000741
purine nucleotide biosynthetic process	153	13	2.02	6.43	+	0.00113
purine-containing compound biosynthetic process	165	13	2.18	5.96	+	0.00251
organonitrogen compound biosynthetic process	1009	76	13.34	5.7	+	1.31e-30
organonitrogen compound metabolic process	4076	120	53.87	2.23	+	1.18e-14
purine-containing compound metabolic process	286	18	3.78	4.76	+	0.000446
purine nucleotide metabolic process	259	17	3.42	4.97	+	0.000574
purine ribonucleotide metabolic process	249	17	3.29	5.17	+	0.000338
purine ribonucleoside triphosphate biosynthetic process	71	13	0.94	13.85	+	2.55e-07
purine ribonucleoside triphosphate metabolic process	138	17	1.82	9.32	+	8.7e-08
ribonucleoside triphosphate metabolic process	147	17	1.94	8.75	+	2.15e-07
nucleoside triphosphate metabolic process	159	17	2.1	8.09	+	6.59e-07
purine nucleoside triphosphate metabolic process	141	17	1.86	9.12	+	1.18e-07
purine nucleoside triphosphate biosynthetic process	71	13	0.94	13.85	+	2.55e-07
nucleoside triphosphate biosynthetic process	86	13	1.14	11.44	+	2.11e-06
ribonucleoside triphosphate biosynthetic process	80	13	1.06	12.29	+	9.51e-07
ATP metabolic process	120	16	1.59	10.09	+	1.16e-07
purine ribonucleoside monophosphate metabolic process	148	16	1.96	8.18	+	1.97e-06
purine nucleoside monophosphate metabolic process	148	16	1.96	8.18	+	1.97e-06
nucleoside monophosphate metabolic process	167	16	2.21	7.25	+	9.87e-06
ribonucleoside monophosphate metabolic process	161	16	2.13	7.52	+	6.07e-06
drug metabolic process	352	25	4.65	5.37	+	1.36e-07
purine ribonucleoside monophosphate biosynthetic process	87	13	1.15	11.31	+	2.4e-06
purine nucleoside monophosphate biosynthetic process	87	13	1.15	11.31	+	2.4e-06
nucleoside monophosphate biosynthetic process	105	13	1.39	9.37	+	1.9e-05
ribonucleoside monophosphate biosynthetic process	100	13	1.32	9.84	+	1.11e-05
energy coupled proton transport, down electrochemical gradient	23	7	0.3	23.03	+	0.000354
proteasomal ubiquitin-independent protein catabolic process	25	7	0.33	21.18	+	0.000573
proteasomal protein catabolic process	181	15	2.39	6.27	+	0.000187
proteolysis involved in cellular protein catabolic process	399	18	5.27	3.41	+	0.0403
protein metabolic process	3350	92	44.28	2.08	+	2.6e-08
macromolecule metabolic process	4585	104	60.6	1.72	+	4.51e-05
cellular protein catabolic process	401	18	5.3	3.4	+	0.0429
cellular protein metabolic process	2749	84	36.33	2.31	+	1.42e-09
cellular macromolecule metabolic process	3594	96	47.5	2.02	+	3.61e-08
macromolecule catabolic process	546	22	7.22	3.05	+	0.0242
organic substance catabolic process	950	37	12.56	2.95	+	3.53e-05
catabolic process	1109	40	14.66	2.73	+	6.59e-05
cellular catabolic process	995	36	13.15	2.74	+	0.000336
protein catabolic process	425	21	5.62	3.74	+	0.00185
organonitrogen compound catabolic process	624	26	8.25	3.15	+	0.00188
'de novo' protein folding	25	6	0.33	18.16	+	0.00983
protein folding	119	22	1.57	13.99	+	4.79e-14
response to estrogen	29	6	0.38	15.65	+	0.0207
chaperone-mediated protein folding	31	6	0.41	14.64	+	0.0291
cell redox homeostasis	57	11	0.75	14.6	+	4.65e-06
cellular homeostasis	440	19	5.82	3.27	+	0.0414
homeostatic process	768	27	10.15	2.66	+	0.0247
translational elongation	37	7	0.49	14.31	+	0.0057
translation	313	54	4.14	13.05	+	5.16e-37
cellular macromolecule biosynthetic process	1044	66	13.8	4.78	+	6.51e-22
macromolecule biosynthetic process	1047	66	13.84	4.77	+	7.57e-22
peptide biosynthetic process	319	54	4.22	12.81	+	1.24e-36
peptide metabolic process	408	54	5.39	10.01	+	1.1e-31
cellular amide metabolic process	544	54	7.19	7.51	+	5.93e-26
amide biosynthetic process	378	54	5	10.81	+	3.23e-33
gene expression	1226	59	16.2	3.64	+	8.63e-14
cytoplasmic translation	47	8	0.62	12.88	+	0.00205
pyruvate metabolic process	47	7	0.62	11.27	+	0.0236
carboxylic acid metabolic process	503	27	6.65	4.06	+	7.82e-06
oxoacid metabolic process	523	27	6.91	3.91	+	1.72e-05
organic acid metabolic process	568	27	7.51	3.6	+	8.92e-05
ribosomal large subunit biogenesis	59	8	0.78	10.26	+	0.00961
nicotinamide nucleotide metabolic process	72	9	0.95	9.46	+	0.00419
pyridine nucleotide metabolic process	72	9	0.95	9.46	+	0.00419
pyridine-containing compound metabolic process	75	9	0.99	9.08	+	0.00571
oxidoreduction coenzyme metabolic process	89	9	1.18	7.65	+	0.0208
proteasome-mediated ubiquitin-dependent protein catabolic process	172	14	2.27	6.16	+	0.000644
generation of precursor metabolites and energy	172	12	2.27	5.28	+	0.0219
oxidation-reduction process	723	37	9.56	3.87	+	2.54e-08
Unclassified	7947	56	105.04	0.53	-	0
signal transduction	3540	8	46.79	0.17	-	2.34e-09
signaling	3753	10	49.6	0.2	-	5.25e-09
cell communication	3817	10	50.45	0.2	-	2.33e-09
Go Molecular function completeof shared proteins of both non-deyolked and deyolked Post- MBT stages embryos
GO molecular function complete	Danio rerio (REF)	Gene count	Expected gene count	Fold Enrichment	Up / down	P value
proteasome-activating ATPase activity	7	4	0.09	43.23	+	0.0161
ATPase activity, coupled	317	19	4.19	4.53	+	0.000201
ATPase activity	393	20	5.19	3.85	+	0.00111
nucleoside-triphosphatase activity	901	35	11.91	2.94	+	4.8e-05
pyrophosphatase activity	945	36	12.49	2.88	+	4.81e-05
hydrolase activity, acting on acid anhydrides, in phosphorus-containing anhydrides	948	36	12.53	2.87	+	5.2e-05
hydrolase activity, acting on acid anhydrides	951	36	12.57	2.86	+	5.61e-05
catalytic activity	6440	139	85.12	1.63	+	3.12e-07
peroxiredoxin activity	7	4	0.09	43.23	+	0.0161
oxidoreductase activity	787	41	10.4	3.94	+	4.76e-10
small ribosomal subunit rRNA binding	9	4	0.12	33.63	+	0.0341
rRNA binding	37	11	0.49	22.49	+	4.26e-08
RNA binding	837	50	11.06	4.52	+	4.28e-15
organic cyclic compound binding	6053	118	80	1.47	+	0.00744
binding	11315	189	149.55	1.26	+	0.0321
heterocyclic compound binding	5994	118	79.22	1.49	+	0.00373
proton-transporting ATP synthase activity, rotational mechanism	16	6	0.21	28.37	+	0.000542
ATPase activity, coupled to transmembrane movement of ions, rotational mechanism	37	6	0.49	12.27	+	0.0352
proton transmembrane transporter activity	120	10	1.59	6.3	+	0.0153
threonine-type endopeptidase activity	24	7	0.32	22.07	+	0.000223
threonine-type peptidase activity	24	7	0.32	22.07	+	0.000223
structural constituent of ribosome	153	42	2.02	20.77	+	1.46e-35
structural molecule activity	570	55	7.53	7.3	+	3.08e-26
oxidoreductase activity, acting on the aldehyde or oxo group of donors, NAD or NADP as acceptor	27	6	0.36	16.81	+	0.00713
oxidoreductase activity, acting on the aldehyde or oxo group of donors	37	6	0.49	12.27	+	0.0352
intramolecular oxidoreductase activity	30	6	0.4	15.13	+	0.0121
isomerase activity	132	14	1.74	8.02	+	1.48e-05
unfolded protein binding	92	17	1.22	13.98	+	1.24e-10
mRNA binding	151	13	2	6.51	+	0.000483
coenzyme binding	249	15	3.29	4.56	+	0.00418
nucleotide binding	2627	63	34.72	1.81	+	0.00688
nucleoside phosphate binding	2627	63	34.72	1.81	+	0.00688
small molecule binding	2887	67	38.16	1.76	+	0.0106
Unclassified	7209	33	95.28	0.35	-	0
Go Cellular component complete of shared proteins of both non-deyolked and deyolked Post- MBT stages embryos
GO cellular component complete	Danio rerio (REF)	Gene count	Expected gene count	Fold Enrichment	Up / down	P value
chaperonin-containing T-complex	9	5	0.12	42.03	+	0.000542
cytosolic part	159	49	2.1	23.32	+	2.14e-44
cytosol	821	77	10.85	7.1	+	7.08e-38
cytoplasmic part	3985	139	52.67	2.64	+	3.53e-26
intracellular part	10392	227	137.35	1.65	+	6.58e-20
intracellular	10593	227	140.01	1.62	+	9.79e-19
cell part	12909	231	170.62	1.35	+	2.24e-08
cell	12909	231	170.62	1.35	+	2.24e-08
cytoplasm	6674	196	88.21	2.22	+	5.83e-32
chaperone complex	9	5	0.12	42.03	+	0.000542
protein-containing complex	3738	120	49.41	2.43	+	1.91e-18
cytosolic small ribosomal subunit	35	19	0.46	41.07	+	9.18e-20
small ribosomal subunit	56	19	0.74	25.67	+	1.12e-16
ribosomal subunit	139	40	1.84	21.77	+	8.82e-35
ribonucleoprotein complex	563	55	7.44	7.39	+	7.7e-27
intracellular organelle part	3823	113	50.53	2.24	+	2.64e-14
intracellular organelle	7945	181	105.01	1.72	+	1.17e-14
organelle	8119	181	107.31	1.69	+	1.49e-13
organelle part	3983	113	52.64	2.15	+	6.66e-13
ribosome	187	45	2.47	18.21	+	1.74e-36
intracellular non-membrane-bounded organelle	2044	80	27.02	2.96	+	1.75e-15
non-membrane-bounded organelle	2044	80	27.02	2.96	+	1.75e-15
cytosolic ribosome	86	40	1.14	35.19	+	1.36e-41
proteasome core complex, alpha-subunit complex	10	5	0.13	37.83	+	0.000804
proteasome core complex	25	7	0.33	21.18	+	0.000125
proteasome complex	62	16	0.82	19.52	+	3.3e-12
endopeptidase complex	62	16	0.82	19.52	+	3.3e-12
peptidase complex	79	16	1.04	15.32	+	8.66e-11
cytosolic large ribosomal subunit	46	21	0.61	34.54	+	8.61e-21
large ribosomal subunit	83	21	1.1	19.14	+	2.2e-16
proteasome regulatory particle, base subcomplex	14	5	0.19	27.02	+	0.00298
proteasome regulatory particle	25	8	0.33	24.21	+	6.55e-06
proteasome accessory complex	28	8	0.37	21.62	+	1.38e-05
mitochondrial proton-transporting ATP synthase complex	17	5	0.22	22.25	+	0.00654
inner mitochondrial membrane protein complex	122	10	1.61	6.2	+	0.00775
membrane-bounded organelle	6937	130	91.69	1.42	+	0.00492
membrane	7697	55	101.73	0.54	-	4.98e-06
mitochondrial part	501	19	6.62	2.87	+	0.0493
mitochondrion	838	30	11.08	2.71	+	0.00114
intracellular membrane-bounded organelle	6590	130	87.1	1.49	+	0.000262
membrane part	6859	43	90.66	0.47	-	3.97e-07
proton-transporting ATP synthase complex	19	6	0.25	23.89	+	0.00055
Unclassified	7080	63	93.58	0.67	-	0
integral component of membrane	6153	28	81.33	0.34	-	6.34e-11
intrinsic component of membrane	6189	28	81.8	0.34	-	4.24e-11
intrinsic component of plasma membrane	1307	3	17.27	0.17	-	0.0382
plasma membrane part	1942	5	25.67	0.19	-	0.000875
plasma membrane	2975	10	39.32	0.25	-	1.13e-05
cell periphery	3080	11	40.71	0.27	-	1.82e-05
Go Biological process complete of shared proteins of both non-deyolked and deyolked all 5 stages of embryos
GO biological process complete	Danio rerio (REF)	Gene count	Expected gene count	Fold Enrichment	Up / down	P value
glyceraldehyde-3-phosphate metabolic process	9	5	0.15	33.44	+	0.00753
cellular metabolic process	5552	178	92.23	1.93	+	7.08e-17
cellular process	11833	267	196.56	1.36	+	2.91e-08
metabolic process	6527	204	108.42	1.88	+	1.93e-19
organic substance metabolic process	6006	182	99.77	1.82	+	8.03e-15
organophosphate metabolic process	611	33	10.15	3.25	+	3.23e-05
carbohydrate derivative metabolic process	707	37	11.74	3.15	+	8.71e-06
ribosomal small subunit assembly	16	7	0.27	26.34	+	0.000216
ribonucleoprotein complex assembly	151	17	2.51	6.78	+	9.86e-06
ribonucleoprotein complex subunit organization	162	17	2.69	6.32	+	2.59e-05
protein-containing complex subunit organization	796	35	13.22	2.65	+	0.00139
ribonucleoprotein complex biogenesis	299	28	4.97	5.64	+	4.17e-09
cellular component biogenesis	1469	50	24.4	2.05	+	0.0107
cellular protein-containing complex assembly	529	28	8.79	3.19	+	0.000663
protein-containing complex assembly	687	30	11.41	2.63	+	0.0111
ribosomal small subunit biogenesis	52	10	0.86	11.58	+	0.000229
ribosome biogenesis	199	25	3.31	7.56	+	1.83e-10
ribosome assembly	46	14	0.76	18.32	+	2.55e-09
organelle assembly	558	25	9.27	2.7	+	0.0495
ATP synthesis coupled proton transport	23	9	0.38	23.56	+	5.72e-06
ATP biosynthetic process	60	15	1	15.05	+	4.29e-09
purine ribonucleotide biosynthetic process	148	16	2.46	6.51	+	4.91e-05
ribonucleotide biosynthetic process	162	16	2.69	5.95	+	0.000157
nucleotide biosynthetic process	206	19	3.42	5.55	+	2.38e-05
nucleoside phosphate biosynthetic process	209	19	3.47	5.47	+	2.96e-05
nucleoside phosphate metabolic process	352	33	5.85	5.64	+	3.63e-11
nucleobase-containing small molecule metabolic process	412	34	6.84	4.97	+	4.29e-10
nucleobase-containing compound metabolic process	1736	65	28.84	2.25	+	6.03e-06
organic cyclic compound metabolic process	1944	69	32.29	2.14	+	1.45e-05
cellular nitrogen compound metabolic process	2238	115	37.18	3.09	+	4.36e-24
nitrogen compound metabolic process	5260	164	87.38	1.88	+	1.21e-13
heterocycle metabolic process	1826	68	30.33	2.24	+	2.66e-06
cellular aromatic compound metabolic process	1850	66	30.73	2.15	+	3.32e-05
primary metabolic process	5706	180	94.78	1.9	+	1.89e-16
small molecule metabolic process	1062	61	17.64	3.46	+	5.51e-13
organophosphate biosynthetic process	322	19	5.35	3.55	+	0.015
organic substance biosynthetic process	1725	102	28.65	3.56	+	2.77e-25
biosynthetic process	1780	105	29.57	3.55	+	4.13e-26
cellular biosynthetic process	1657	100	27.53	3.63	+	2.39e-25
cellular nitrogen compound biosynthetic process	997	86	16.56	5.19	+	1.76e-31
nucleotide metabolic process	348	33	5.78	5.71	+	2.69e-11
ribose phosphate biosynthetic process	166	16	2.76	5.8	+	0.000215
carbohydrate derivative biosynthetic process	456	23	7.57	3.04	+	0.018
ribose phosphate metabolic process	277	28	4.6	6.09	+	7.54e-10
ribonucleotide metabolic process	264	25	4.39	5.7	+	5.57e-08
purine nucleotide biosynthetic process	153	17	2.54	6.69	+	1.18e-05
purine-containing compound biosynthetic process	165	17	2.74	6.2	+	3.33e-05
organonitrogen compound biosynthetic process	1009	91	16.76	5.43	+	5.01e-35
organonitrogen compound metabolic process	4076	150	67.71	2.22	+	1.49e-18
purine-containing compound metabolic process	286	27	4.75	5.68	+	8.97e-09
purine nucleotide metabolic process	259	26	4.3	6.04	+	6.44e-09
purine ribonucleotide metabolic process	249	25	4.14	6.04	+	1.73e-08
purine ribonucleoside triphosphate biosynthetic process	71	15	1.18	12.72	+	3.48e-08
purine ribonucleoside triphosphate metabolic process	138	24	2.29	10.47	+	9.21e-13
ribonucleoside triphosphate metabolic process	147	24	2.44	9.83	+	3.25e-12
nucleoside triphosphate metabolic process	159	24	2.64	9.09	+	1.56e-11
purine nucleoside triphosphate metabolic process	141	24	2.34	10.25	+	1.42e-12
purine nucleoside triphosphate biosynthetic process	71	15	1.18	12.72	+	3.48e-08
nucleoside triphosphate biosynthetic process	86	15	1.43	10.5	+	3.8e-07
ribonucleoside triphosphate biosynthetic process	80	15	1.33	11.29	+	1.54e-07
ATP metabolic process	120	23	1.99	11.54	+	6.06e-13
purine ribonucleoside monophosphate metabolic process	148	23	2.46	9.36	+	3.36e-11
purine nucleoside monophosphate metabolic process	148	23	2.46	9.36	+	3.36e-11
nucleoside monophosphate metabolic process	167	23	2.77	8.29	+	3.35e-10
ribonucleoside monophosphate metabolic process	161	23	2.67	8.6	+	1.67e-10
drug metabolic process	352	34	5.85	5.81	+	6.25e-12
purine ribonucleoside monophosphate biosynthetic process	87	15	1.45	10.38	+	4.39e-07
purine nucleoside monophosphate biosynthetic process	87	15	1.45	10.38	+	4.39e-07
nucleoside monophosphate biosynthetic process	105	15	1.74	8.6	+	4.56e-06
ribonucleoside monophosphate biosynthetic process	100	15	1.66	9.03	+	2.49e-06
energy coupled proton transport, down electrochemical gradient	23	9	0.38	23.56	+	5.72e-06
proton transmembrane transport	70	9	1.16	7.74	+	0.0213
ribosomal large subunit assembly	22	7	0.37	19.15	+	0.00126
ribosomal large subunit biogenesis	59	12	0.98	12.24	+	6.2e-06
cellular response to estrogen stimulus	26	8	0.43	18.52	+	0.000222
response to estrogen	29	9	0.48	18.68	+	3.05e-05
proteasomal ubiquitin-independent protein catabolic process	25	7	0.42	16.86	+	0.00261
proteasomal protein catabolic process	181	15	3.01	4.99	+	0.00334
protein metabolic process	3350	111	55.65	1.99	+	3.8e-09
macromolecule metabolic process	4585	124	76.16	1.63	+	6.05e-05
cellular protein metabolic process	2749	100	45.66	2.19	+	3.05e-10
cellular macromolecule metabolic process	3594	112	59.7	1.88	+	1.37e-07
organic substance catabolic process	950	44	15.78	2.79	+	9.04e-06
catabolic process	1109	47	18.42	2.55	+	4.9e-05
cellular catabolic process	995	42	16.53	2.54	+	0.000361
protein catabolic process	425	23	7.06	3.26	+	0.00592
organonitrogen compound catabolic process	624	29	10.37	2.8	+	0.00505
fatty acid beta-oxidation	22	6	0.37	16.42	+	0.019
monocarboxylic acid metabolic process	206	16	3.42	4.68	+	0.00323
carboxylic acid metabolic process	503	35	8.36	4.19	+	1.79e-08
oxoacid metabolic process	523	35	8.69	4.03	+	4.97e-08
organic acid metabolic process	568	35	9.44	3.71	+	4.18e-07
carboxylic acid catabolic process	129	12	2.14	5.6	+	0.0138
organic acid catabolic process	129	12	2.14	5.6	+	0.0138
small molecule catabolic process	184	15	3.06	4.91	+	0.00404
oxidation-reduction process	723	50	12.01	4.16	+	4.23e-13
translational elongation	37	9	0.61	14.64	+	0.000184
translation	313	63	5.2	12.12	+	3.59e-41
cellular macromolecule biosynthetic process	1044	77	17.34	4.44	+	1.39e-23
macromolecule biosynthetic process	1047	77	17.39	4.43	+	1.65e-23
peptide biosynthetic process	319	63	5.3	11.89	+	9.81e-41
peptide metabolic process	408	63	6.78	9.3	+	4.45e-35
cellular amide metabolic process	544	64	9.04	7.08	+	2.13e-29
amide biosynthetic process	378	64	6.28	10.19	+	7.64e-38
gene expression	1226	69	20.37	3.39	+	1.15e-14
'de novo' protein folding	25	6	0.42	14.45	+	0.0357
protein folding	119	23	1.98	11.64	+	5.16e-13
cell redox homeostasis	57	12	0.95	12.67	+	4.4e-06
regulation of cellular process	7411	75	123.11	0.61	-	0.00034
regulation of biological process	7854	85	130.47	0.65	-	0.00309
cytoplasmic translation	47	9	0.78	11.53	+	0.00109
ATP synthesis coupled electron transport	52	9	0.86	10.42	+	0.00233
oxidative phosphorylation	53	9	0.88	10.22	+	0.00268
generation of precursor metabolites and energy	172	20	2.86	7	+	2.28e-07
respiratory electron transport chain	64	9	1.06	8.47	+	0.011
cellular respiration	97	13	1.61	8.07	+	0.000116
energy derivation by oxidation of organic compounds	126	13	2.09	6.21	+	0.00186
electron transport chain	69	10	1.15	8.72	+	0.0024
pyruvate metabolic process	47	8	0.78	10.25	+	0.011
aerobic respiration	57	8	0.95	8.45	+	0.0397
nicotinamide nucleotide metabolic process	72	10	1.2	8.36	+	0.00341
pyridine nucleotide metabolic process	72	10	1.2	8.36	+	0.00341
pyridine-containing compound metabolic process	75	10	1.25	8.03	+	0.00478
oxidoreduction coenzyme metabolic process	89	10	1.48	6.76	+	0.0194
rRNA processing	130	12	2.16	5.56	+	0.0149
rRNA metabolic process	144	12	2.39	5.02	+	0.0391
proteasome-mediated ubiquitin-dependent protein catabolic process	172	14	2.86	4.9	+	0.00937
chordate embryonic development	494	25	8.21	3.05	+	0.00659
embryo development ending in birth or egg hatching	496	25	8.24	3.03	+	0.00706
Unclassified	7947	77	132.01	0.58	-	0
G protein-coupled receptor signaling pathway	1081	2	17.96	0.11	-	0.0145
signal transduction	3540	10	58.8	0.17	-	1.81e-12
signaling	3753	12	62.34	0.19	-	2.87e-12
cell communication	3817	12	63.41	0.19	-	8.21e-13
cell surface receptor signaling pathway	1096	2	18.21	0.11	-	0.0149
Go Molecular function complete of shared proteins of both non-deyolked and deyolked all 5 stages of embryos
GO molecular function complete	Danio rerio (REF)	Gene count	Expected gene count	Fold Enrichment	Up / down	P value
proteasome-activating ATPase activity	7	4	0.12	34.4	+	0.039
ATPase activity, coupled	317	20	5.27	3.8	+	0.00156
ATPase activity	393	21	6.53	3.22	+	0.00999
nucleoside-triphosphatase activity	901	38	14.97	2.54	+	0.000836
pyrophosphatase activity	945	39	15.7	2.48	+	0.000794
hydrolase activity, acting on acid anhydrides, in phosphorus-containing anhydrides	948	39	15.75	2.48	+	0.000842
hydrolase activity, acting on acid anhydrides	951	39	15.8	2.47	+	0.000893
catalytic activity	6440	175	106.98	1.64	+	1.25e-09
peroxiredoxin activity	7	4	0.12	34.4	+	0.039
oxidoreductase activity	787	55	13.07	4.21	+	3.41e-15
proton-transporting ATP synthase activity, rotational mechanism	16	6	0.27	22.57	+	0.00202
proton transmembrane transporter activity	120	13	1.99	6.52	+	0.000548
rRNA binding	37	13	0.61	21.15	+	1.85e-09
RNA binding	837	57	13.9	4.1	+	2.34e-15
heterocyclic compound binding	5994	138	99.57	1.39	+	0.0424
structural constituent of ribosome	153	49	2.54	19.28	+	8.42e-40
structural molecule activity	570	62	9.47	6.55	+	6.14e-27
threonine-type endopeptidase activity	24	7	0.4	17.56	+	0.00102
threonine-type peptidase activity	24	7	0.4	17.56	+	0.00102
intramolecular oxidoreductase activity	30	8	0.5	16.05	+	0.000278
isomerase activity	132	18	2.19	8.21	+	9.78e-08
oxidoreductase activity, acting on the aldehyde or oxo group of donors, NAD or NADP as acceptor	27	6	0.45	13.38	+	0.0257
oxidoreductase activity, acting on the aldehyde or oxo group of donors	37	7	0.61	11.39	+	0.0124
translation elongation factor activity	30	6	0.5	12.04	+	0.0434
translation factor activity, RNA binding	108	10	1.79	5.57	+	0.0455
unfolded protein binding	92	18	1.53	11.78	+	4.44e-10
NAD binding	46	8	0.76	10.47	+	0.00471
nucleotide binding	2627	74	43.64	1.7	+	0.0156
nucleoside phosphate binding	2627	74	43.64	1.7	+	0.0156
small molecule binding	2887	81	47.96	1.69	+	0.00582
coenzyme binding	249	19	4.14	4.59	+	0.000195
cofactor binding	474	27	7.87	3.43	+	0.000136
electron transfer activity	69	10	1.15	8.72	+	0.00118
oxidoreductase activity, acting on the CH-OH group of donors, NAD or NADP as acceptor	92	11	1.53	7.2	+	0.00185
oxidoreductase activity, acting on CH-OH group of donors	97	11	1.61	6.83	+	0.00298
mRNA binding	151	14	2.51	5.58	+	0.0011
Unclassified	7209	47	119.75	0.39	-	0
molecular transducer activity	1448	6	24.05	0.25	-	0.0298
Go Cellular component complete of shared proteins of both non-deyolked and deyolked all 5 stages of embryos
GO cellular component complete	Danio rerio (REF)	Gene count	Expected gene count	Fold Enrichment	Up / down	P value
chaperonin-containing T-complex	9	6	0.15	40.13	+	6.6e-05
cytosolic part	159	56	2.64	21.2	+	3.7e-48
cytosol	821	86	13.64	6.31	+	4.79e-38
cytoplasmic part	3985	176	66.2	2.66	+	8.53e-34
intracellular part	10392	272	172.63	1.58	+	2.43e-19
intracellular	10593	272	175.96	1.55	+	6.55e-18
cell part	12909	277	214.44	1.29	+	7.32e-07
cell	12909	277	214.44	1.29	+	7.32e-07
cytoplasm	6674	238	110.86	2.15	+	1.97e-35
chaperone complex	9	6	0.15	40.13	+	6.6e-05
protein-containing complex	3738	145	62.09	2.34	+	1.55e-20
cytosolic small ribosomal subunit	35	21	0.58	36.12	+	1.18e-20
small ribosomal subunit	56	21	0.93	22.57	+	2.56e-17
ribosomal subunit	139	46	2.31	19.92	+	4.35e-38
ribonucleoprotein complex	563	63	9.35	6.74	+	2.05e-28
intracellular organelle part	3823	136	63.51	2.14	+	1.55e-15
intracellular organelle	7945	220	131.98	1.67	+	8.52e-16
organelle	8119	221	134.87	1.64	+	5.79e-15
organelle part	3983	136	66.16	2.06	+	4.41e-14
ribosome	187	52	3.11	16.74	+	3.88e-40
intracellular non-membrane-bounded organelle	2044	89	33.95	2.62	+	9.02e-14
non-membrane-bounded organelle	2044	89	33.95	2.62	+	9.02e-14
cytosolic ribosome	86	46	1.43	32.2	+	1e-45
cytosolic large ribosomal subunit	46	25	0.76	32.72	+	4.24e-24
large ribosomal subunit	83	25	1.38	18.13	+	5.31e-19
proteasome core complex, alpha-subunit complex	10	5	0.17	30.1	+	0.00243
proteasome core complex	25	7	0.42	16.86	+	0.000569
proteasome complex	62	16	1.03	15.54	+	1.08e-10
endopeptidase complex	62	16	1.03	15.54	+	1.08e-10
peptidase complex	79	16	1.31	12.19	+	2.68e-09
proteasome regulatory particle, base subcomplex	14	5	0.23	21.5	+	0.0089
proteasome regulatory particle	25	8	0.42	19.26	+	3.75e-05
proteasome accessory complex	28	8	0.47	17.2	+	7.83e-05
mitochondrial proton-transporting ATP synthase complex	17	6	0.28	21.25	+	0.00119
inner mitochondrial membrane protein complex	122	17	2.03	8.39	+	1.1e-07
mitochondrial inner membrane	249	19	4.14	4.59	+	8.61e-05
mitochondrial membrane	359	23	5.96	3.86	+	8e-05
membrane-bounded organelle	6937	161	115.23	1.4	+	0.00119
membrane	7697	73	127.86	0.57	-	1.14e-06
mitochondrial envelope	382	24	6.35	3.78	+	5.92e-05
mitochondrial part	501	31	8.32	3.72	+	1e-06
mitochondrion	838	50	13.92	3.59	+	2.19e-11
intracellular membrane-bounded organelle	6590	161	109.47	1.47	+	3.75e-05
organelle envelope	527	28	8.75	3.2	+	0.000134
envelope	527	28	8.75	3.2	+	0.000134
organelle inner membrane	278	19	4.62	4.11	+	0.00042
mitochondrial membrane part	171	18	2.84	6.34	+	1.94e-06
membrane part	6859	60	113.94	0.53	-	4.02e-07
mitochondrial protein complex	205	19	3.41	5.58	+	4.82e-06
proton-transporting ATP synthase complex	19	7	0.32	22.18	+	0.000121
proton-transporting two-sector ATPase complex	50	7	0.83	8.43	+	0.0314
respiratory chain complex	71	10	1.18	8.48	+	0.000662
respiratory chain	84	10	1.4	7.17	+	0.00264
mitochondrial respiratory chain	72	10	1.2	8.36	+	0.000743
oxidoreductase complex	73	8	1.21	6.6	+	0.0439
Unclassified	7080	86	117.61	0.73	-	0
integral component of plasma membrane	1276	5	21.2	0.24	-	0.0312
integral component of membrane	6153	39	102.21	0.38	-	3.81e-12
intrinsic component of membrane	6189	39	102.81	0.38	-	2.59e-12
intrinsic component of plasma membrane	1307	5	21.71	0.23	-	0.0223
plasma membrane part	1942	8	32.26	0.25	-	0.000292
plasma membrane	2975	13	49.42	0.26	-	2.24e-07
cell periphery	3080	14	51.16	0.27	-	2.4e-07

## Sheet: ND-GO-Slim
Panther Go-slim Biological process of unique proteins of non-deyolked cleavage stages embryos
PANTHER GO-Slim Biological Process	Danio rerio (REF)	Gene count	Expected gene count	Fold Enrichment	Up / down	P value
metabolic process	7356	135	96.93	1.39	+	0.00251
→primary metabolic process	5649	116	74.44	1.56	+	6.43e-05
→generation of precursor metabolites and energy	179	12	2.36	5.09	+	0.00191
→monosaccharide metabolic process	77	7	1.01	6.9	+	0.026
→glycolysis	34	6	0.45	13.39	+	0.0028
protein metabolic process	1759	62	23.18	2.67	+	5.39e-10
→protein folding	114	10	1.5	6.66	+	0.00122
translation	204	13	2.69	4.84	+	0.00135
proteolysis	556	31	7.33	4.23	+	1.1e-08
cellular component organization or biogenesis	2302	62	30.33	2.04	+	2.08e-05
→cellular component biogenesis	884	34	11.65	2.92	+	1.12e-05
cell cycle	777	25	10.24	2.44	+	0.0183
cellular component organization	2171	53	28.61	1.85	+	0.00443
→organelle organization	1342	41	17.68	2.32	+	0.000218
catabolic process	1441	38	18.99	2	+	0.0162
Unclassified	11889	129	156.67	0.82	-	0
biological regulation	3893	27	51.3	0.53	-	0.0262
Panther Go-Slim Molecular function of unique proteins of non-deyolked cleavage stages embryos
PANTHER GO-Slim Molecular Function	Danio rerio (REF)	Gene count	Expected gene count	Fold Enrichment	Up / down	P value
structural molecule activity	601	41	7.92	5.18	+	7.5e-15
→structural constituent of ribosome	117	25	1.54	16.22	+	5.54e-19
peptidase activity	456	22	6.01	3.66	+	6.42e-05
→peptidase inhibitor activity	81	10	1.07	9.37	+	5.32e-05
→serine-type endopeptidase inhibitor activity	65	9	0.86	10.51	+	8.74e-05
isomerase activity	89	7	1.17	5.97	+	0.0455
cytokine activity	119	8	1.57	5.1	+	0.0459
RNA binding	391	22	5.15	4.27	+	5.11e-06
structural constituent of cytoskeleton	298	13	3.93	3.31	+	0.0417
Unclassified	13640	134	179.74	0.75	-	0
sequence-specific DNA binding transcription factor activity	1269	2	16.72	0.12	-	0.00191
Panther Go-Slim Cellular component of unique proteins of non-deyolked cleavage stages embryos
PANTHER GO-Slim Cellular Component	Danio rerio (REF)	Gene count	Expected gene count	Fold Enrichment	Up / down	P value
macromolecular complex	2345	80	30.9	2.59	+	2.19e-13
→ribonucleoprotein complex	401	36	5.28	6.81	+	8.18e-17
→ribosome	144	30	1.9	15.81	+	3.62e-23
cell part	6882	143	90.69	1.58	+	5.61e-08
→intracellular	6515	141	85.85	1.64	+	4.83e-09
→cytoplasm	3991	117	52.59	2.22	+	7.41e-16
→cytosol	559	55	7.37	7.47	+	3.66e-28
protein complex	2000	46	26.35	1.75	+	0.0199
organelle	4550	104	59.96	1.73	+	4.19e-07
Unclassified	16039	177	211.35	0.84	-	0
Panther Pathways of unique proteins of non-deyolked cleavage stages embryos
PANTHER Pathways	Danio rerio (REF)	Gene count	Expected gene count	Fold Enrichment	Up / down	P value
Cell cycle	25	5	0.33	15.18	+	0.00618
Ubiquitin proteasome pathway	64	12	0.84	14.23	+	4.44e-08
Parkinson disease	102	12	1.34	8.93	+	5.08e-06
Cytoskeletal regulation by Rho GTPase	98	9	1.29	6.97	+	0.00176
Unclassified	22162	273	292.04	0.93	-	0
Panther Go-slim Biological process of unique proteins of non-deyolked Post- MBT stages embryos
PANTHER GO-Slim Biological Process	Danio rerio (REF)	Gene count	Expected gene count	Fold Enrichment	Up / down	P value
generation of precursor metabolites and energy	179	8	1.46	5.49	+	0.0336
protein metabolic process	1759	36	14.33	2.51	+	8.27e-05
→proteolysis	556	16	4.53	3.53	+	0.00418
Unclassified	11889	101	96.85	1.04	+	0
biological regulation	3893	12	31.71	0.38	-	0.00843
→regulation of biological process	3251	9	26.48	0.34	-	0.0194
cell communication	3347	8	27.26	0.29	-	0.00238
→signal transduction	2870	5	23.38	0.21	-	0.000894
Panther Go-Slim Molecular function of unique proteins of non-deyolked Post- MBT stages embryos
PANTHER GO-Slim Molecular Function	Danio rerio (REF)	Gene count	Expected gene count	Fold Enrichment	Up / down	P value
peptidase activity	456	19	3.71	5.11	+	2.15e-06
→peptidase inhibitor activity	81	9	0.66	13.64	+	8.59e-06
→serine-type endopeptidase inhibitor activity	65	8	0.53	15.11	+	2.36e-05
lipid transporter activity	66	5	0.54	9.3	+	0.0482
structural molecule activity	601	15	4.9	3.06	+	0.0273
→structural constituent of ribosome	117	8	0.95	8.39	+	0.00144
cytokine activity	119	7	0.97	7.22	+	0.0132
oxidoreductase activity	583	15	4.75	3.16	+	0.0197
Unclassified	13640	93	111.11	0.84	-	0
Panther Go-Slim Cellular component of unique proteins of non-deyolked Post- MBT stages embryos
PANTHER GO-Slim Cellular Component	Danio rerio (REF)	Gene count	Expected gene count	Fold Enrichment	Up / down	P value
ribosome	144	10	1.17	8.52	+	3.35e-05
cytosol	559	17	4.55	3.73	+	0.00031
Unclassified	16039	128	130.65	0.98	-	0
Panther Pathways of unique proteins of non-deyolked Post- MBT stages embryos
PANTHER Pathways	Danio rerio (REF)	Gene count	Expected gene count	Fold Enrichment	Up / down	P value
Unclassified	22162	183	180.53	1.01	+	0
Panther Go-slim Biological process of unique proteins of non-deyolked all 5 stages of embryos
PANTHER GO-Slim Biological Process	Danio rerio (REF)	Gene count	Expected gene count	Fold Enrichment	Up / down	P value
metabolic process	7356	169	127.77	1.32	+	0.00616
→primary metabolic process	5649	150	98.12	1.53	+	5.51e-06
→generation of precursor metabolites and energy	179	14	3.11	4.5	+	0.00146
→glycolysis	34	6	0.59	10.16	+	0.0129
protein metabolic process	1759	81	30.55	2.65	+	5.55e-13
→translation	204	19	3.54	5.36	+	2.56e-06
protein folding	114	10	1.98	5.05	+	0.0126
cellular component organization or biogenesis	2302	76	39.99	1.9	+	2.44e-05
→cellular component organization	2171	66	37.71	1.75	+	0.00254
→organelle organization	1342	49	23.31	2.1	+	0.000406
→mitochondrion organization	103	9	1.79	5.03	+	0.0303
proteolysis	556	36	9.66	3.73	+	1.29e-08
cellular component biogenesis	884	43	15.36	2.8	+	8.04e-07
catabolic process	1441	46	25.03	1.84	+	0.0254
Unclassified	11889	185	206.51	0.9	-	0
biological regulation	3893	33	67.62	0.49	-	0.000269
→regulation of biological process	3251	27	56.47	0.48	-	0.00152
signal transduction	2870	26	49.85	0.52	-	0.0395
→intracellular signal transduction	1498	9	26.02	0.35	-	0.0435
Panther Go-Slim Molecular function of unique proteins of non-deyolked all 5 stages of embryos
PANTHER GO-Slim Molecular Function	Danio rerio (REF)	Gene count	Expected gene count	Fold Enrichment	Up / down	P value
structural molecule activity	601	47	10.44	4.5	+	1.21e-14
→structural constituent of ribosome	117	28	2.03	13.78	+	2.5e-19
peptidase activity	456	29	7.92	3.66	+	1.12e-06
→peptidase inhibitor activity	81	10	1.41	7.11	+	0.000619
→serine-type endopeptidase inhibitor activity	65	9	1.13	7.97	+	0.000818
RNA binding	391	23	6.79	3.39	+	0.000152
Unclassified	13640	188	236.93	0.79	-	0
sequence-specific DNA binding transcription factor activity	1269	4	22.04	0.18	-	0.00103
Panther Go-Slim Cellular component of unique proteins of non-deyolked all 5 stages of embryos
PANTHER GO-Slim Cellular Component	Danio rerio (REF)	Gene count	Expected gene count	Fold Enrichment	Up / down	P value
macromolecular complex	2345	94	40.73	2.31	+	2.95e-12
→ribonucleoprotein complex	401	41	6.97	5.89	+	8.53e-17
→ribosome	144	35	2.5	13.99	+	4.51e-25
cell part	6882	177	119.54	1.48	+	2.64e-07
→intracellular	6515	174	113.17	1.54	+	2.33e-08
→cytoplasm	3991	138	69.32	1.99	+	5.49e-14
→cytosol	559	61	9.71	6.28	+	6.51e-27
organelle	4550	130	79.03	1.64	+	2.83e-07
→lysosome	96	8	1.67	4.8	+	0.0263
Unclassified	16039	238	278.6	0.85	-	0
Panther Pathways of unique proteins of non-deyolked all 5 stages of embryos
PANTHER Pathways	Danio rerio (REF)	Gene count	Expected gene count	Fold Enrichment	Up / down	P value
Cell cycle	25	5	0.43	11.51	+	0.0223
Ubiquitin proteasome pathway	64	12	1.11	10.79	+	9.58e-07
Parkinson disease	102	14	1.77	7.9	+	1.9e-06
Cytoskeletal regulation by Rho GTPase	98	9	1.7	5.29	+	0.0146
Unclassified	22162	368	384.96	0.96	-	0

## Sheet: DY-GO-Slim
Panther Go-slim Biological process of unique proteins of deyolked cleavage stages embryos
PANTHER GO-Slim Biological Process	Danio rerio (REF)	Gene count	Expected gene count	Fold Enrichment	Up / down	P value
metabolic process	7356	286	212.37	1.35	+	1.91e-06
→generation of precursor metabolites and energy	179	57	5.17	11.03	+	2.38e-34
→oxidative phosphorylation	52	34	1.5	22.65	+	4.72e-28
primary metabolic process	5649	246	163.09	1.51	+	1.06e-09
→protein metabolic process	1759	91	50.78	1.79	+	3.67e-05
→translation	204	36	5.89	6.11	+	4.98e-14
→mitochondrial translation	17	9	0.49	18.34	+	4.79e-06
cellular component organization or biogenesis	2302	106	66.46	1.59	+	0.00083
→cellular component organization	2171	94	62.68	1.5	+	0.0311
→organelle organization	1342	74	38.74	1.91	+	7.09e-05
→mitochondrion organization	103	32	2.97	10.76	+	1.73e-18
lipid metabolic process	456	42	13.16	3.19	+	6.57e-08
→fatty acid metabolic process	163	31	4.71	6.59	+	1.03e-12
→fatty acid beta-oxidation	20	10	0.58	17.32	+	1.18e-06
tricarboxylic acid cycle	21	10	0.61	16.49	+	1.7e-06
respiratory electron transport chain	106	43	3.06	14.05	+	4.2e-29
localization	2322	99	67.04	1.48	+	0.0298
→transport	1899	94	54.82	1.71	+	0.000145
→mitochondrial transport	56	16	1.62	9.9	+	2.74e-08
tRNA aminoacylation for protein translation	46	12	1.33	9.04	+	1.36e-05
cation transport	87	17	2.51	6.77	+	1.11e-06
cellular amino acid metabolic process	285	37	8.23	4.5	+	9.95e-11
→cellular amino acid catabolic process	77	15	2.22	6.75	+	9.23e-06
coenzyme metabolic process	113	16	3.26	4.9	+	0.000161
protein transport	801	52	23.13	2.25	+	5.01e-05
→intracellular protein transport	761	49	21.97	2.23	+	0.000146
→protein targeting	160	17	4.62	3.68	+	0.00253
cellular component biogenesis	884	58	25.52	2.27	+	6.18e-06
→protein complex biogenesis	303	23	8.75	2.63	+	0.0126
→protein complex assembly	301	22	8.69	2.53	+	0.0302
protein localization	604	41	17.44	2.35	+	0.000309
carbohydrate metabolic process	376	25	10.86	2.3	+	0.0459
Unclassified	11889	321	343.24	0.94	-	0
response to stimulus	3101	49	89.53	0.55	-	0.000355
multicellular organismal process	1838	21	53.06	0.4	-	0.000131
→single-multicellular organism process	1836	21	53.01	0.4	-	0.000131
transcription, DNA-dependent	1422	12	41.05	0.29	-	3.45e-05
cell communication	3347	51	96.63	0.53	-	3.11e-05
→cell-cell signaling	824	6	23.79	0.25	-	0.00582
signal transduction	2870	47	82.86	0.57	-	0.00289
→cell surface receptor signaling pathway	1330	9	38.4	0.23	-	4.61e-06
biological regulation	3893	60	112.39	0.53	-	3e-06
→regulation of biological process	3251	48	93.86	0.51	-	1.57e-05
→regulation of nucleobase-containing compound metabolic process	970	6	28	0.21	-	0.000209
regulation of phosphate metabolic process	656	4	18.94	0.21	-	0.0155
regulation of molecular function	579	3	16.72	0.18	-	0.0244
immune system process	696	3	20.09	0.15	-	0.00151
regulation of cell cycle	544	2	15.71	0.13	-	0.00842
developmental process	1880	23	54.28	0.42	-	0.000373
→negative regulation of apoptotic process	476	1	13.74	0.07	-	0.00736
Panther Go-Slim Molecular function of unique proteins of deyolked cleavage stages embryos
PANTHER GO-Slim Molecular Function	Danio rerio (REF)	Gene count	Expected gene count	Fold Enrichment	Up / down	P value
structural molecule activity	601	49	17.35	2.82	+	7.84e-08
→structural constituent of ribosome	117	37	3.38	10.95	+	6.9e-22
catalytic activity	5335	245	154.02	1.59	+	2.99e-12
→ligase activity	250	22	7.22	3.05	+	0.00172
→aminoacyl-tRNA ligase activity	44	11	1.27	8.66	+	5.33e-05
hydrogen ion transmembrane transporter activity	80	18	2.31	7.79	+	4.15e-08
antioxidant activity	35	7	1.01	6.93	+	0.0266
oxidoreductase activity	583	87	16.83	5.17	+	4.08e-31
cation transmembrane transporter activity	302	23	8.72	2.64	+	0.00913
Unclassified	13640	350	393.79	0.89	-	0
signal transducer activity	1181	12	34.1	0.35	-	0.00356
binding	5965	116	172.21	0.67	-	8.41e-05
→protein binding	3252	46	93.89	0.49	-	2.36e-06
→receptor binding	929	7	26.82	0.26	-	0.00193
nucleic acid binding	2127	33	61.41	0.54	-	0.0126
→DNA binding	1551	14	44.78	0.31	-	1.57e-05
→sequence-specific DNA binding transcription factor activity	1269	6	36.64	0.16	-	1.53e-07
receptor activity	1399	6	40.39	0.15	-	3.78
kinase activity	1058	8	30.54	0.26	-	0.000437
→protein kinase activity	823	2	23.76	0.08	-	3.97e-06
Panther Go-Slim Cellular component of unique proteins of deyolked cleavage stages embryos
PANTHER GO-Slim Cellular Component	Danio rerio (REF)	Gene count	Expected gene count	Fold Enrichment	Up / down	P value
organelle	4550	192	131.36	1.46	+	2.71e-06
→membrane	2782	117	80.32	1.46	+	0.00372
→mitochondrion	403	101	11.63	8.68	+	9.37e-55
→mitochondrial inner membrane	115	57	3.32	17.17	+	2.23e-43
macromolecular complex	2345	126	67.7	1.86	+	2.28e-09
→ribonucleoprotein complex	401	44	11.58	3.8	+	3.35e-11
→ribosome	144	40	4.16	9.62	+	2.03e-22
cytoplasmic membrane-bounded vesicle	225	19	6.5	2.92	+	0.00414
endosome	131	13	3.78	3.44	+	0.0137
cell part	6882	296	198.69	1.49	+	1.07e-12
→nuclear outer membrane-endoplasmic reticulum membrane network	264	22	7.62	2.89	+	0.00136
endoplasmic reticulum	464	36	13.4	2.69	+	1.85e-05
vacuole	262	20	7.56	2.64	+	0.00968
intracellular	6515	293	188.09	1.56	+	4.89e-15
→cytoplasm	3991	264	115.22	2.29	+	6.14e-38
→cytosol	559	35	16.14	2.17	+	0.00261
Unclassified	16039	409	463.05	0.88	-	0
plasma membrane	2065	32	59.62	0.54	-	0.00502
nucleus	2339	25	67.53	0.37	-	1.19e-07
integral to membrane	1336	12	38.57	0.31	-	6.36e-05
Panther Pathways of unique proteins of deyolked cleavage stages embryos
PANTHER Pathways	Danio rerio (REF)	Gene count	Expected gene count	Fold Enrichment	Up / down	P value
Methylmalonyl pathway	5	5	0.14	34.64	+	0.000604
ATP synthesis	7	5	0.2	24.74	+	0.00181
TCA cycle	11	7	0.32	22.04	+	5.08e-05
5-Hydroxytryptamine degredation	17	5	0.49	10.19	+	0.0477
Unclassified
Panther Go-slim Biological process of unique proteins of deyolked Post- MBT stages embryos
PANTHER GO-Slim Biological Process	Danio rerio (REF)	Gene count	Expected gene count	Fold Enrichment	Up / down	P value
metabolic process	7356	697	453.53	1.54	+	2.11e-34
→primary metabolic process	5649	625	348.28	1.79	+	1.12e-49
→fatty acid metabolic process	163	29	10.05	2.89	+	0.000511
→fatty acid beta-oxidation	20	12	1.23	9.73	+	2.46e-05
generation of precursor metabolites and energy	179	56	11.04	5.07	+	1.39e-17
→oxidative phosphorylation	52	26	3.21	8.11	+	2.52e-11
tricarboxylic acid cycle	21	10	1.29	7.72	+	0.0014
protein metabolic process	1759	227	108.45	2.09	+	2.32e-21
→translation	204	66	12.58	5.25	+	1.43e-21
→tRNA aminoacylation for protein translation	46	21	2.84	7.4	+	2.18e-08
cellular component organization or biogenesis	2302	285	141.93	2.01	+	5.44e-25
→cellular component organization	2171	261	133.85	1.95	+	7.92e-21
→organelle organization	1342	181	82.74	2.19	+	2.66e-18
→chromatin remodeling	35	13	2.16	6.02	+	0.00053
nucleobase-containing compound metabolic process	3395	363	209.32	1.73	+	7.58e-22
→RNA metabolic process	1970	193	121.46	1.59	+	2.83e-07
→RNA splicing, via transesterification reactions	154	54	9.49	5.69	+	9.16e-19
respiratory electron transport chain	106	36	6.54	5.51	+	7.59e-12
mRNA processing	269	72	16.58	4.34	+	1.37e-19
→mRNA splicing, via spliceosome	176	57	10.85	5.25	+	1.67e-18
transport	1899	166	117.08	1.42	+	0.00354
→nuclear transport	112	33	6.91	4.78	+	2.2e-09
mitochondrion organization	103	27	6.35	4.25	+	1.39e-06
protein folding	114	29	7.03	4.13	+	6.9e-07
DNA metabolic process	347	63	21.39	2.94	+	3.49e-10
→DNA replication	128	32	7.89	4.05	+	1.55e-07
cellular amino acid metabolic process	285	56	17.57	3.19	+	4.02e-10
→cellular amino acid biosynthetic process	70	17	4.32	3.94	+	0.00209
carbohydrate metabolic process	376	60	23.18	2.59	+	1.37e-07
→monosaccharide metabolic process	77	18	4.75	3.79	+	0.00181
mitochondrial transport	56	13	3.45	3.77	+	0.034
protein transport	801	102	49.38	2.07	+	2.39e-08
→intracellular protein transport	761	99	46.92	2.11	+	2.06e-08
→protein targeting	160	33	9.86	3.35	+	5.18e-06
tRNA metabolic process	114	22	7.03	3.13	+	0.00274
rRNA metabolic process	104	19	6.41	2.96	+	0.0201
cellular process	9777	749	602.79	1.24	+	6.11e-11
→chromosome segregation	99	18	6.1	2.95	+	0.0321
chromatin organization	263	47	16.21	2.9	+	3.71e-07
DNA repair	164	26	10.11	2.57	+	0.0123
cellular component biogenesis	884	136	54.5	2.5	+	1.47e-17
→protein complex biogenesis	303	48	18.68	2.57	+	1.08e-05
→protein complex assembly	301	47	18.56	2.53	+	1.91e-05
cell cycle	777	95	47.91	1.98	+	8.53e-07
protein localization	604	70	37.24	1.88	+	0.00055
catabolic process	1441	165	88.84	1.86	+	1.1e-10
proteolysis	556	61	34.28	1.78	+	0.0121
nitrogen compound metabolic process	3160	318	194.83	1.63	+	6.06e-15
vesicle-mediated transport	817	80	50.37	1.59	+	0.0335
biosynthetic process	2294	215	141.43	1.52	+	1.07e-06
Unclassified	11889	574	733	0.78	-	0
cell communication	3347	95	206.36	0.46	-	1.29e-16
→signal transduction	2870	88	176.95	0.5	-	9.92e-12
→intracellular signal transduction	1498	49	92.36	0.53	-	0.000226
multicellular organismal process	1838	50	113.32	0.44	-	7.3e-09
→single-multicellular organism process	1836	50	113.2	0.44	-	7.2e-09
→system process	1119	35	68.99	0.51	-	0.00249
→neurological system process	970	27	59.8	0.45	-	0.00102
biological regulation	3893	121	240.02	0.5	-	2.75e-16
→regulation of biological process	3251	104	200.44	0.52	-	3e-12
→regulation of phosphate metabolic process	656	18	40.44	0.45	-	0.0359
immune system process	696	16	42.91	0.37	-	0.00148
→regulation of molecular function	579	14	35.7	0.39	-	0.0187
developmental process	1880	69	115.91	0.6	-	0.000616
→system development	530	12	32.68	0.37	-	0.0191
biological adhesion	478	10	29.47	0.34	-	0.0183
→cell adhesion	478	10	29.47	0.34	-	0.0183
cell differentiation	665	13	41	0.32	-	0.000239
cell surface receptor signaling pathway	1330	15	82	0.18	-	6.48e-17
→G-protein coupled receptor signaling pathway	415	7	25.59	0.27	-	0.0081
response to stimulus	3101	113	191.19	0.59	-	8.84e-08
→response to external stimulus	481	8	29.66	0.27	-	0.00192
mesoderm development	363	6	22.38	0.27	-	0.0261
cell-cell signaling	824	9	50.8	0.18	-	4.02e-10
→synaptic transmission	575	9	35.45	0.25	-	8.56e-05
negative regulation of apoptotic process	476	3	29.35	0.1	-	5.78e-07
Panther Go-Slim Molecular function of unique proteins of deyolked Post- MBT stages embryos
PANTHER GO-Slim Molecular Function	Danio rerio (REF)	Gene count	Expected gene count	Fold Enrichment	Up / down	P value
nucleic acid binding	2127	183	131.14	1.4	+	0.00246
→RNA binding	391	103	24.11	4.27	+	3.33e-28
→translation regulator activity	96	33	5.92	5.58	+	5.08e-11
→translation initiation factor activity	47	21	2.9	7.25	+	2.27e-08
catalytic activity	5335	510	328.92	1.55	+	1.21e-22
→ligase activity	250	45	15.41	2.92	+	5.13e-07
→aminoacyl-tRNA ligase activity	44	19	2.71	7	+	2.69e-07
structural molecule activity	601	110	37.05	2.97	+	5.58e-19
→structural constituent of ribosome	117	50	7.21	6.93	+	2.09e-20
hydro-lyase activity	35	11	2.16	5.1	+	0.0086
mRNA binding	146	42	9	4.67	+	5.07e-12
helicase activity	66	15	4.07	3.69	+	0.0101
→DNA helicase activity	40	11	2.47	4.46	+	0.0235
isomerase activity	89	22	5.49	4.01	+	6.23e-05
oxidoreductase activity	583	103	35.94	2.87	+	9.79e-17
nucleotide binding	196	30	12.08	2.48	+	0.00384
structural constituent of cytoskeleton	298	44	18.37	2.39	+	0.000166
hydrolase activity	2229	186	137.43	1.35	+	0.01
→pyrophosphatase activity	824	81	50.8	1.59	+	0.0202
Unclassified	13640	656	840.96	0.78	-	0
signal transducer activity	1181	20	72.81	0.27	-	8.68e-11
kinase activity	1058	31	65.23	0.48	-	0.000762
→protein kinase activity	823	13	50.74	0.26	-	1.23e-07
receptor binding	929	12	57.28	0.21	-	2.5e-10
transmembrane transporter activity	1080	36	66.59	0.54	-	0.0109
→ion channel activity	471	5	29.04	0.17	-	2.75e-05
sequence-specific DNA binding transcription factor activity	1269	24	78.24	0.31	-	2.33e-10
→sequence-specific DNA binding RNA polymerase II transcription factor activity	304	2	18.74	0.11	-	0.000598
receptor activity	1399	13	86.25	0.15	-	3.29e-20
→G-protein coupled receptor activity	643	1	39.64	0.03	-	1.49e-13
Panther Go-Slim Cellular component of unique proteins of deyolked Post- MBT stages embryos
PANTHER GO-Slim Cellular Component	Danio rerio (REF)	Gene count	Expected gene count	Fold Enrichment	Up / down	P value
macromolecular complex	2345	366	144.58	2.53	+	3.49e-55
→ribonucleoprotein complex	401	127	24.72	5.14	+	1.52e-42
→ribosome	144	64	8.88	7.21	+	1.4e-27
organelle	4550	487	280.53	1.74	+	1.55e-32
→mitochondrion	403	87	24.85	3.5	+	4.06e-19
→mitochondrial inner membrane	115	38	7.09	5.36	+	8.35e-13
protein complex	2000	257	123.31	2.08	+	8.01e-25
→vesicle coat	40	13	2.47	5.27	+	0.000485
nucleus	2339	227	144.21	1.57	+	4.48e-09
→nuclear envelope	86	25	5.3	4.71	+	2.42e-07
cell part	6882	711	424.3	1.68	+	2.95e-49
→intracellular	6515	706	401.68	1.76	+	2.08e-56
→cytoplasm	3991	488	246.06	1.98	+	3.66e-47
→cytosol	559	134	34.46	3.89	+	6.12e-34
chromosome	201	32	12.39	2.58	+	0.000398
cytoplasmic membrane-bounded vesicle	225	31	13.87	2.23	+	0.00756
nuclear outer membrane-endoplasmic reticulum membrane network	264	36	16.28	2.21	+	0.00312
endoplasmic reticulum	464	60	28.61	2.1	+	3.82e-05
Unclassified	16039	798	988.87	0.81	-	0
integral to membrane	1336	31	82.37	0.38	-	1.3e-08
plasma membrane	2065	47	127.32	0.37	-	1.75e-14
cell projection	557	12	34.34	0.35	-	0.00163
→neuron projection	401	9	24.72	0.36	-	0.0381
extracellular region	722	14	44.51	0.31	-	1.48e-05
→extracellular space	529	9	32.61	0.28	-	0.00016
Panther Pathways of unique proteins of deyolked Post- MBT stages embryos
PANTHER Pathways	Danio rerio (REF)	Gene count	Expected gene count	Fold Enrichment	Up / down	P value
DNA replication	28	19	1.73	11.01	+	6.74e-10
TCA cycle	11	6	0.68	8.85	+	0.0423
Cell cycle	25	11	1.54	7.14	+	0.000598
Ubiquitin proteasome pathway	64	26	3.95	6.59	+	7.33e-10
Parkinson disease	102	25	6.29	3.98	+	1.06e-05
Cytoskeletal regulation by Rho GTPase	98	18	6.04	2.98	+	0.0197
Unclassified	22162	1258	1366.37	0.92	-	0
Panther Go-slim Biological process of unique proteins of deyolked all 5 stages of embryos
PANTHER GO-Slim Biological Process	Danio rerio (REF)	Gene count	Expected gene count	Fold Enrichment	Up / down	P value
metabolic process	7356	817	551.34	1.48	+	2.34e-33
→generation of precursor metabolites and energy	179	68	13.42	5.07	+	5.52e-21
→oxidative phosphorylation	52	33	3.9	8.47	+	1.34e-14
primary metabolic process	5649	729	423.4	1.72	+	9.97e-50
→protein metabolic process	1759	272	131.84	2.06	+	2.73e-24
→translation	204	85	15.29	5.56	+	8.84e-29
→tRNA aminoacylation for protein translation	46	29	3.45	8.41	+	1.16e-12
fatty acid metabolic process	163	39	12.22	3.19	+	1.29e-06
→fatty acid beta-oxidation	20	12	1.5	8.01	+	0.000177
cellular component organization or biogenesis	2302	326	172.54	1.89	+	9.1e-24
→cellular component organization	2171	299	162.72	1.84	+	8.28e-20
→organelle organization	1342	208	100.58	2.07	+	3.79e-18
→mitochondrion organization	103	37	7.72	4.79	+	2.16e-10
→mitochondrial translation	17	10	1.27	7.85	+	0.0017
tricarboxylic acid cycle	21	11	1.57	6.99	+	0.00138
respiratory electron transport chain	106	46	7.94	5.79	+	1.18e-15
chromatin remodeling	35	13	2.62	4.96	+	3.87
nucleobase-containing compound metabolic process	3395	416	254.46	1.63	+	5.87e-20
→RNA metabolic process	1970	213	147.65	1.44	+	7.87e-05
→RNA splicing, via transesterification reactions	154	56	11.54	4.85	+	2.11e-16
mRNA processing	269	75	20.16	3.72	+	1.09e-16
→mRNA splicing, via spliceosome	176	60	13.19	4.55	+	1.55e-16
transport	1899	203	142.33	1.43	+	0.000387
→nuclear transport	112	35	8.39	4.17	+	2.14e-08
protein folding	114	33	8.54	3.86	+	3.69e-07
mitochondrial transport	56	16	4.2	3.81	+	0.00656
tRNA metabolic process	114	30	8.54	3.51	+	1.22e-05
cellular amino acid metabolic process	285	70	21.36	3.28	+	4.14e-13
→cellular amino acid biosynthetic process	70	18	5.25	3.43	+	0.00703
DNA metabolic process	347	66	26.01	2.54	+	6.04e-08
→DNA replication	128	32	9.59	3.34	+	1.23e-05
carbohydrate metabolic process	376	66	28.18	2.34	+	1.01e-06
→monosaccharide metabolic process	77	19	5.77	3.29	+	0.00696
protein transport	801	123	60.04	2.05	+	9.08e-10
→intracellular protein transport	761	118	57.04	2.07	+	1.23e-09
→protein targeting	160	38	11.99	3.17	+	2.38e-06
rRNA metabolic process	104	21	7.79	2.69	+	0.0336
chromatin organization	263	51	19.71	2.59	+	3.86e-06
cellular component biogenesis	884	156	66.26	2.35	+	1.23e-17
→protein complex biogenesis	303	54	22.71	2.38	+	1.88e-05
→protein complex assembly	301	53	22.56	2.35	+	3.21e-05
protein localization	604	84	45.27	1.86	+	0.000144
proteolysis	556	76	41.67	1.82	+	0.000839
catabolic process	1441	191	108	1.77	+	1.65e-10
nitrogen compound metabolic process	3160	370	236.85	1.56	+	2.24e-14
vesicle-mediated transport	817	93	61.24	1.52	+	0.0457
biosynthetic process	2294	258	171.94	1.5	+	1.34e-07
Unclassified	11889	736	891.09	0.83	-	0
cellular process	9777	873	732.8	1.19	+	5.87e-08
→cell communication	3347	127	250.86	0.51	-	2.22e-16
→signal transduction	2870	117	215.11	0.54	-	2.52e-11
→intracellular signal transduction	1498	70	112.28	0.62	-	0.00607
multicellular organismal process	1838	62	137.76	0.45	-	1.4e-10
→single-multicellular organism process	1836	62	137.61	0.45	-	1.86e-10
→system process	1119	44	83.87	0.52	-	0.000692
→neurological system process	970	35	72.7	0.48	-	0.000439
biological regulation	3893	149	291.78	0.51	-	3.15e-19
→regulation of molecular function	579	16	43.4	0.37	-	0.00101
→regulation of catalytic activity	487	15	36.5	0.41	-	0.0293
regulation of biological process	3251	124	243.67	0.51	-	1.14e-15
→regulation of phosphate metabolic process	656	20	49.17	0.41	-	0.00127
cell cycle	777	103	58.24	1.77	+	5.68e-05
→regulation of cell cycle	544	16	40.77	0.39	-	0.0055
cell surface receptor signaling pathway	1330	21	99.68	0.21	-	9.07e-19
→G-protein coupled receptor signaling pathway	415	11	31.1	0.35	-	0.0241
developmental process	1880	85	140.91	0.6	-	0.000111
→system development	530	14	39.72	0.35	-	0.0018
biological adhesion	478	12	35.83	0.33	-	0.00225
→cell adhesion	478	12	35.83	0.33	-	0.00225
response to stimulus	3101	136	232.42	0.59	-	6.62e-10
→response to external stimulus	481	12	36.05	0.33	-	0.00227
cell differentiation	665	16	49.84	0.32	-	1.61e-05
locomotion	400	9	29.98	0.3	-	0.00479
cell-cell signaling	824	12	61.76	0.19	-	1.23e-11
→synaptic transmission	575	12	43.1	0.28	-	1.61e-05
immune system process	696	19	52.17	0.36	-	7.69e-05
→immune response	271	5	20.31	0.25	-	0.042
transmembrane receptor protein tyrosine kinase signaling pathway	190	2	14.24	0.14	-	0.0402
negative regulation of apoptotic process	476	3	35.68	0.08	-	2.52e-09
Panther Go-Slim Molecular functionof unique proteins of deyolked all 5 stages of embryos
PANTHER GO-Slim Molecular Function	Danio rerio (REF)	Gene count	Expected gene count	Fold Enrichment	Up / down	P value
catalytic activity	5335	608	399.86	1.52	+	1.58e-24
→ligase activity	250	56	18.74	2.99	+	4.59e-09
→aminoacyl-tRNA ligase activity	44	27	3.3	8.19	+	1.24e-11
structural molecule activity	601	131	45.05	2.91	+	2.3e-21
→structural constituent of ribosome	117	65	8.77	7.41	+	2.6e-27
RNA binding	391	109	29.31	3.72	+	6.77e-25
→translation regulator activity	96	36	7.2	5	+	1.19e-10
→translation initiation factor activity	47	22	3.52	6.25	+	1.34e-07
translation elongation factor activity	30	11	2.25	4.89	+	0.0143
hydro-lyase activity	35	11	2.62	4.19	+	0.0438
antioxidant activity	35	11	2.62	4.19	+	0.0438
mRNA binding	146	44	10.94	4.02	+	1.83e-10
hydrogen ion transmembrane transporter activity	80	23	6	3.84	+	8.88e-05
isomerase activity	89	23	6.67	3.45	+	0.000418
oxidoreductase activity	583	122	43.7	2.79	+	1.34e-18
nucleotide binding	196	32	14.69	2.18	+	0.033
structural constituent of cytoskeleton	298	48	22.34	2.15	+	0.000963
hydrolase activity	2229	234	167.07	1.4	+	0.000128
→pyrophosphatase activity	824	101	61.76	1.64	+	0.00123
Unclassified	13640	836	1022.33	0.82	-	0
signal transducer activity	1181	25	88.52	0.28	-	1.05e-12
receptor binding	929	18	69.63	0.26	-	1.17e-10
ion channel activity	471	9	35.3	0.25	-	8.01e-05
kinase activity	1058	35	79.3	0.44	-	9.5e-06
→protein kinase activity	823	15	61.68	0.24	-	7.53e-10
DNA binding	1551	73	116.25	0.63	-	0.00402
→sequence-specific DNA binding transcription factor activity	1269	29	95.11	0.3	-	1.02e-12
→sequence-specific DNA binding RNA polymerase II transcription factor activity	304	3	22.79	0.13	-	0.000137
receptor activity	1399	16	104.86	0.15	-	1.86e-24
→G-protein coupled receptor activity	643	1	48.19	0.02	-	5.84e-17
Panther Go-Slim Cellular component of unique proteins of deyolked all 5 stages of embryos
PANTHER GO-Slim Cellular Component	Danio rerio (REF)	Gene count	Expected gene count	Fold Enrichment	Up / down	P value
macromolecular complex	2345	413	175.76	2.35	+	7.72e-53
→ribonucleoprotein complex	401	145	30.06	4.82	+	9.33e-45
→ribosome	144	80	10.79	7.41	+	2.77e-34
organelle	4550	570	341.03	1.67	+	7.43e-33
→mitochondrion	403	124	30.21	4.11	+	2.29e-32
→mitochondrial inner membrane	115	56	8.62	6.5	+	1.06e-21
protein complex	2000	284	149.9	1.89	+	5.57e-21
→vesicle coat	40	14	3	4.67	+	0.000881
nucleus	2339	247	175.31	1.41	+	1.45e-05
→nuclear envelope	86	27	6.45	4.19	+	7.35e-07
cell part	6882	829	515.81	1.61	+	4.83e-48
→intracellular	6515	824	488.31	1.69	+	3.26e-56
→cytoplasm	3991	585	299.13	1.96	+	1.19e-53
→cytosol	559	144	41.9	3.44	+	1.14e-30
chromosome	201	35	15.07	2.32	+	0.00161
nuclear outer membrane-endoplasmic reticulum membrane network	264	42	19.79	2.12	+	0.00149
cytoplasmic membrane-bounded vesicle	225	35	16.86	2.08	+	0.012
endoplasmic reticulum	464	70	34.78	2.01	+	2.81e-05
Unclassified	16039	1004	1202.14	0.84	-	0
plasma membrane	2065	60	154.77	0.39	-	2.26e-16
integral to membrane	1336	38	100.13	0.38	-	1.96e-10
extracellular region	722	18	54.11	0.33	-	2.71e-06
→extracellular space	529	12	39.65	0.3	-	5.48e-05
cell projection	557	13	41.75	0.31	-	4.35e-05
→neuron projection	401	9	30.06	0.3	-	0.00133
Panther Pathways of unique proteins of deyolked all 5 stages of embryos
PANTHER Pathways	Danio rerio (REF)	Gene count	Expected gene count	Fold Enrichment	Up / down	P value
Methylmalonyl pathway	5	5	0.37	13.34	+	0.0482
DNA replication	28	20	2.1	9.53	+	2.64e-09
TCA cycle	11	7	0.82	8.49	+	0.0199
Heme biosynthesis	15	8	1.12	7.12	+	0.0164
Cell cycle	25	11	1.87	5.87	+	0.0034
Ubiquitin proteasome pathway	64	27	4.8	5.63	+	9.51e-09
Parkinson disease	102	28	7.65	3.66	+	1.1e-05
Cytoskeletal regulation by Rho GTPase	98	22	7.35	3	+	0.00412
Unclassified	22162	1553	1661.07	0.93	-	0

## Sheet: SH-GO-Slim
Panther Go-slim Biological process of shared proteins of both non-deyolked and deyolked cleavage stages embryos
PANTHER GO-Slim Biological Process	Danio rerio (REF)	Gene count	Expected gene count	Fold Enrichment	Up / down	P value
metabolic process	7356	113	77.84	1.45	+	0.00116
→primary metabolic process	5649	104	59.78	1.74	+	3.22e-07
→tricarboxylic acid cycle	21	5	0.22	22.5	+	0.00153
fatty acid beta-oxidation	20	4	0.21	18.9	+	0.0242
generation of precursor metabolites and energy	179	19	1.89	10.03	+	7.89e-11
→glycolysis	34	5	0.36	13.9	+	0.0119
oxidative phosphorylation	52	6	0.55	10.9	+	0.00732
protein metabolic process	1759	55	18.61	2.95	+	1.43e-10
→protein folding	114	13	1.21	10.78	+	2.04e-07
respiratory electron transport chain	106	9	1.12	8.02	+	0.000809
translation	204	17	2.16	7.88	+	4.77e-08
rRNA metabolic process	104	8	1.1	7.27	+	0.00554
proteolysis	556	18	5.88	3.06	+	0.00901
Unclassified	11889	100	125.81	0.79	-	0
biological regulation	3893	20	41.19	0.49	-	0.0351
cell surface receptor signaling pathway	1330	2	14.07	0.14	-	0.0318
Panther Go-Slim Molecular function of shared proteins of both non-deyolked and deyolked cleavage stages embryos
PANTHER GO-Slim Molecular Function	Danio rerio (REF)	Gene count	Expected gene count	Fold Enrichment	Up / down	P value
catalytic activity	5335	92	56.45	1.63	+	9.49e-05
→isomerase activity	89	9	0.94	9.56	+	0.000161
→protein disulfide isomerase activity	11	4	0.12	34.36	+	0.00255
hydrogen ion transmembrane transporter activity	80	7	0.85	8.27	+	0.00635
→proton-transporting ATP synthase activity, rotational mechanism	16	4	0.17	23.63	+	0.00868
structural molecule activity	601	36	6.36	5.66	+	3.14e-14
→structural constituent of ribosome	117	27	1.24	21.81	+	6.84e-24
antioxidant activity	35	5	0.37	13.5	+	0.0103
lipid transporter activity	66	7	0.7	10.02	+	0.00201
oxidoreductase activity	583	31	6.17	5.02	+	9.09e-11
Unclassified	13640	97	144.34	0.67	-	0
sequence-specific DNA binding transcription factor activity	1269	1	13.43	0.07	-	0.00485
Panther Go-Slim Cellular component of shared proteins of both non-deyolked and deyolked cleavage stages embryos
PANTHER GO-Slim Cellular Component	Danio rerio (REF)	Gene count	Expected gene count	Fold Enrichment	Up / down	P value
macromolecular complex	2345	62	24.81	2.5	+	1.3e-09
→proton-transporting ATP synthase complex	17	4	0.18	22.24	+	0.00385
ribonucleoprotein complex	401	32	4.24	7.54	+	2.92e-16
→ribosome	144	31	1.52	20.34	+	2.89e-27
cell part	6882	113	72.82	1.55	+	1.06e-05
→intracellular	6515	112	68.94	1.62	+	8.17e-07
→cytoplasm	3991	103	42.23	2.44	+	3.89e-17
→cytosol	559	46	5.92	7.78	+	2.01e-24
mitochondrial inner membrane	115	9	1.22	7.4	+	0.000414
→mitochondrion	403	17	4.26	3.99	+	0.000153
→organelle	4550	85	48.15	1.77	+	3.77e-06
endoplasmic reticulum	464	16	4.91	3.26	+	0.00327
Unclassified	16039	147	169.72	0.87	-	0
plasma membrane	2065	7	21.85	0.32	-	0.0171
integral to membrane	1336	2	14.14	0.14	-	0.00887
Panther Pathways of shared proteins of both non-deyolked and deyolked cleavage stages embryos
PANTHER Pathways	Danio rerio (REF)	Gene count	Expected gene count	Fold Enrichment	Up / down	P value
Succinate to proprionate conversion	4	3	0.04	70.88	+	0.00605
ATP synthesis	7	5	0.07	67.5	+	1.42e-05
Methylmalonyl pathway	5	3	0.05	56.7	+	0.0096
Parkinson disease	102	9	1.08	8.34	+	0.000413
Unclassified	22162	218	234.51	0.93	-	0
Panther Go-slim Biological process of shared proteins of both non-deyolked and deyolked Post- MBT stages embryos
PANTHER GO-Slim Biological Process	Danio rerio (REF)	Gene count	Expected gene count	Fold Enrichment	Up / down	P value
metabolic process	7356	147	97.23	1.51	+	2.1e-06
→primary metabolic process	5649	138	74.66	1.85	+	3.99e-12
→generation of precursor metabolites and energy	179	15	2.37	6.34	+	1e-05
→glycolysis	34	6	0.45	13.35	+	0.00285
cellular component organization or biogenesis	2302	66	30.43	2.17	+	6.66e-07
→cellular component organization	2171	55	28.69	1.92	+	0.00112
→organelle organization	1342	47	17.74	2.65	+	4.87e-07
→chromatin remodeling	35	5	0.46	10.81	+	0.038
protein metabolic process	1759	72	23.25	3.1	+	3.88e-15
→protein folding	114	16	1.51	10.62	+	3.56e-09
translation	204	26	2.7	9.64	+	1.14e-14
rRNA metabolic process	104	9	1.37	6.55	+	0.00408
DNA metabolic process	347	16	4.59	3.49	+	0.00592
→DNA replication	128	9	1.69	5.32	+	0.0187
chromatin organization	263	15	3.48	4.32	+	0.00098
cellular component biogenesis	884	36	11.68	3.08	+	1.16e-06
proteolysis	556	20	7.35	2.72	+	0.018
cell cycle	777	24	10.27	2.34	+	0.04
Unclassified	11889	121	157.14	0.77	-	0
biological regulation	3893	25	51.45	0.49	-	0.00504
→regulation of biological process	3251	20	42.97	0.47	-	0.0149
transcription, DNA-dependent	1422	4	18.79	0.21	-	0.0135
cell surface receptor signaling pathway	1330	1	17.58	0.06	-	0.000144
Panther Go-Slim Molecular function of shared proteins of both non-deyolked and deyolked Post- MBT stages embryos
PANTHER GO-Slim Molecular Function	Danio rerio (REF)	Gene count	Expected gene count	Fold Enrichment	Up / down	P value
catalytic activity	5335	108	70.51	1.53	+	0.000355
→isomerase activity	89	10	1.18	8.5	+	0.000121
→protein disulfide isomerase activity	11	4	0.15	27.51	+	0.00603
structural molecule activity	601	45	7.94	5.66	+	7.31e-18
→structural constituent of ribosome	117	35	1.55	22.63	+	2.54e-31
hydrogen ion transmembrane transporter activity	80	7	1.06	6.62	+	0.0251
→proton-transporting ATP synthase activity, rotational mechanism	16	4	0.21	18.91	+	0.0203
antioxidant activity	35	6	0.46	12.97	+	0.00251
RNA binding	391	28	5.17	5.42	+	3.36e-10
→mRNA binding	146	12	1.93	6.22	+	0.000208
oxidoreductase activity	583	30	7.71	3.89	+	1.15e-07
Unclassified	13640	122	180.28	0.68	-	0
signal transducer activity	1181	3	15.61	0.19	-	0.0337
Panther Go-Slim Cellular component of shared proteins of both non-deyolked and deyolked Post- MBT stages embryos
PANTHER GO-Slim Cellular Component	Danio rerio (REF)	Gene count	Expected gene count	Fold Enrichment	Up / down	P value
macromolecular complex	2345	87	30.99	2.81	+	7.3e-17
→ribonucleoprotein complex	401	45	5.3	8.49	+	7.03e-25
→ribosome	144	41	1.9	21.54	+	1.16e-36
proton-transporting ATP synthase complex	17	4	0.22	17.8	+	0.009
cell part	6882	151	90.96	1.66	+	2.14e-10
→intracellular	6515	149	86.11	1.73	+	1.23e-11
→cytoplasm	3991	132	52.75	2.5	+	2.58e-23
→cytosol	559	64	7.39	8.66	+	1.31e-36
organelle	4550	114	60.14	1.9	+	1.76e-10
→mitochondrion	403	17	5.33	3.19	+	0.00268
Unclassified	16039	175	211.99	0.83	-	0
plasma membrane	2065	6	27.29	0.22	-	8.26e-05
integral to membrane	1336	3	17.66	0.17	-	0.00207
Panther Pathways of shared proteins of both non-deyolked and deyolked Post- MBT stages embryos
PANTHER Pathways	Danio rerio (REF)	Gene count	Expected gene count	Fold Enrichment	Up / down	P value
ATP synthesis	7	3	0.09	32.43	+	0.0387
Parkinson disease	102	12	1.35	8.9	+	5.25e-06
Ubiquitin proteasome pathway	64	7	0.85	8.28	+	0.00616
Unclassified	22162	270	292.92	0.92	-	0
Panther Go-slim Biological process of shared proteins of both non-deyolked and deyolked all 5 stages of embryos
PANTHER GO-Slim Biological Process	Danio rerio (REF)	Gene count	Expected gene count	Fold Enrichment	Up / down	P value
metabolic process	7356	182	122.19	1.49	+	2.21e-07
→primary metabolic process	5649	169	93.84	1.8	+	8.64e-14
→fatty acid beta-oxidation	20	5	0.33	15.05	+	0.0106
tricarboxylic acid cycle	21	5	0.35	14.33	+	0.0129
generation of precursor metabolites and energy	179	23	2.97	7.74	+	7.66e-11
→glycolysis	34	6	0.56	10.62	+	0.0101
oxidative phosphorylation	52	8	0.86	9.26	+	0.00132
protein metabolic process	1759	87	29.22	2.98	+	3.31e-17
→protein folding	114	17	1.89	8.98	+	1.19e-08
translation	204	30	3.39	8.85	+	6.23e-16
respiratory electron transport chain	106	12	1.76	6.82	+	0.000127
rRNA metabolic process	104	11	1.73	6.37	+	0.000691
cellular component organization or biogenesis	2302	75	38.24	1.96	+	7.35e-06
→cellular component organization	2171	62	36.06	1.72	+	0.00799
→organelle organization	1342	51	22.29	2.29	+	1.89e-05
→chromatin organization	263	15	4.37	3.43	+	0.0136
proteolysis	556	27	9.24	2.92	+	0.000329
cellular component biogenesis	884	41	14.68	2.79	+	1.95e-06
Unclassified	11889	157	197.49	0.79	-	0
biological regulation	3893	31	64.67	0.48	-	0.000311
→regulation of biological process	3251	26	54	0.48	-	0.00275
transcription, DNA-dependent	1422	5	23.62	0.21	-	0.00166
cell communication	3347	27	55.6	0.49	-	0.00247
→cell surface receptor signaling pathway	1330	3	22.09	0.14	-	0.000148
Panther Go-Slim Molecular functionof shared proteins of both non-deyolked and deyolked all 5 stages of embryos
PANTHER GO-Slim Molecular Function	Danio rerio (REF)	Gene count	Expected gene count	Fold Enrichment	Up / down	P value
catalytic activity	5335	134	88.62	1.51	+	6.18e-05
→isomerase activity	89	13	1.48	8.79	+	2.14e-06
→protein disulfide isomerase activity	11	4	0.18	21.89	+	0.0145
structural molecule activity	601	53	9.98	5.31	+	9.86e-20
→structural constituent of ribosome	117	41	1.94	21.1	+	3.3e-35
hydrogen ion transmembrane transporter activity	80	8	1.33	6.02	+	0.017
→proton-transporting ATP synthase activity, rotational mechanism	16	4	0.27	15.05	+	0.0481
antioxidant activity	35	6	0.58	10.32	+	0.00885
RNA binding	391	31	6.5	4.77	+	6.62e-10
→translation elongation factor activity	30	5	0.5	10.03	+	0.0429
lipid transporter activity	66	7	1.1	6.38	+	0.0331
mRNA binding	146	13	2.43	5.36	+	0.000399
oxidoreductase activity	583	40	9.68	4.13	+	3.5e-11
peptidase activity	456	20	7.57	2.64	+	0.0221
Unclassified	13640	161	226.58	0.71	-	0
receptor activity	1399	6	23.24	0.26	-	0.00549
signal transducer activity	1181	4	19.62	0.2	-	0.00554
sequence-specific DNA binding transcription factor activity	1269	2	21.08	0.09	-	5.08e-05
protein kinase activity	823	1	13.67	0.07	-	0.00559
Panther Go-Slim Cellular component of shared proteins of both non-deyolked and deyolked all 5 stages of embryos
PANTHER GO-Slim Cellular Component	Danio rerio (REF)	Gene count	Expected gene count	Fold Enrichment	Up / down	P value
macromolecular complex	2345	99	38.95	2.54	+	6.25e-16
→ribonucleoprotein complex	401	51	6.66	7.66	+	5.87e-26
→ribosome	144	47	2.39	19.65	+	7.58e-40
proton-transporting ATP synthase complex	17	4	0.28	14.16	+	0.0213
cell part	6882	178	114.32	1.56	+	2.07e-09
→intracellular	6515	175	108.22	1.62	+	1.22e-10
→cytoplasm	3991	155	66.3	2.34	+	1.99e-23
→cytosol	559	73	9.29	7.86	+	1.33e-38
organelle	4550	132	75.58	1.75	+	2.71e-09
→mitochondrion	403	23	6.69	3.44	+	4.23e-05
→mitochondrial inner membrane	115	9	1.91	4.71	+	0.013
Unclassified	16039	232	266.43	0.87	-	0
plasma membrane	2065	9	34.3	0.26	-	1.81e-05
integral to membrane	1336	4	22.19	0.18	-	0.000244
Panther Pathways of shared proteins of both non-deyolked and deyolked all 5 stages of embryos
PANTHER Pathways	Danio rerio (REF)	Gene count	Expected gene count	Fold Enrichment	Up / down	P value
Succinate to proprionate conversion	4	3	0.07	45.15	+	0.0227
ATP synthesis	7	5	0.12	43	+	0.000129
Methylmalonyl pathway	5	3	0.08	36.12	+	0.0358
Parkinson disease	102	13	1.69	7.67	+	8.34e-06
Ubiquitin proteasome pathway	64	7	1.06	6.58	+	0.0251
Unclassified	22162	341	368.14	0.93	-	0
