# Supplementary material for: Proteomics Analysis of Early Developmental Stages of Zebrafish Embryos
Source: Int J Mol Sci. 2019 Dec 17;20(24):6359. doi: 10.3390/ijms20246359 (PMC6940819; doi:10.3390/ijms20246359)
Supplement: Supplementary file 1 [file ijms-20-06359-s001.zip › Supplementary File 5.xlsx]

## Sheet: shared terms
Significant GO terms in three datasets (Shared, unique DY, and unique NDY) shared between the non-deyolked (NDY) or deyolked (DY) samples
Enriched					Depleted
	"Shared" dataset exclusively (proteins identified in both non-deyolked and deyolked samples)
GO biological process complete					GO biological process complete
organelle assembly					none
embryo development ending in birth or egg hatching
chordate embryonic development					GO molecular function complete
rRNA metabolic process					none
rRNA processing
ribosomal small subunit biogenesis					GO cellular component complete
pyruvate metabolic process					none
translational elongation
response to estrogen
cellular response to estrogen stimulus
'de novo' protein folding
ribosomal large subunit assembly
ribosomal small subunit assembly
glyceraldehyde-3-phosphate metabolic process
GO molecular function complete
intramolecular oxidoreductase activity
oxidoreductase activity, acting on the aldehyde or oxo group of donors, NAD or NADP as acceptor
peroxiredoxin activity
proton-transporting ATP synthase activity, rotational mechanism
translation elongation factor activity
GO cellular component complete
none
	All three datasets (Shared, unique DY and unique NDY)
GO biological process complete					GO biological process complete
amide biosynthetic process					cell communication
biosynthetic process					regulation of biological process
catabolic process					regulation of cellular process
cellular amide metabolic process					signal transduction
cellular biosynthetic process					signaling
cellular catabolic process					Unclassified
cellular component biogenesis
cellular macromolecule biosynthetic process					GO molecular function complete
cellular macromolecule metabolic process					Unclassified
cellular metabolic process
cellular nitrogen compound biosynthetic process					GO cellular component complete
cellular nitrogen compound metabolic process					cell periphery
cellular process					integral component of membrane
cellular protein metabolic process					intrinsic component of membrane
cytoplasmic translation					membrane
drug metabolic process					membrane part
gene expression					plasma membrane
generation of precursor metabolites and energy					Unclassified
macromolecule biosynthetic process
macromolecule metabolic process
metabolic process
nitrogen compound metabolic process
organic substance biosynthetic process
organic substance catabolic process
organic substance metabolic process
organonitrogen compound biosynthetic process
organonitrogen compound catabolic process
organonitrogen compound metabolic process
peptide biosynthetic process
peptide metabolic process
primary metabolic process
proteasomal protein catabolic process
proteasomal ubiquitin-independent protein catabolic process
proteasome-mediated ubiquitin-dependent protein catabolic process
protein catabolic process
protein folding
protein metabolic process
protein-containing complex assembly
protein-containing complex subunit organization
ribonucleoprotein complex biogenesis
ribosome assembly
translation
GO molecular function complete
hydrolase activity, acting on acid anhydrides
hydrolase activity, acting on acid anhydrides, in phosphorus-containing anhydrides
nucleoside-triphosphatase activity
pyrophosphatase activity
RNA binding
rRNA binding
structural constituent of ribosome
structural molecule activity
threonine-type peptidase activity
translation factor activity, RNA binding
unfolded protein binding
GO cellular component complete
cell
cell part
cytoplasm
cytoplasmic part
cytosol
cytosolic large ribosomal subunit
cytosolic part
cytosolic ribosome
cytosolic small ribosomal subunit
endopeptidase complex
intracellular
intracellular non-membrane-bounded organelle
intracellular part
large ribosomal subunit
non-membrane-bounded organelle
peptidase complex
proteasome accessory complex
proteasome complex
proteasome core complex
proteasome regulatory particle
protein-containing complex
ribonucleoprotein complex
ribosomal subunit
ribosome
small ribosomal subunit
	Shared and unique DY
GO biological process complete					GO biological process complete
aerobic respiration					cell surface receptor signaling pathway
ATP biosynthetic process					G protein-coupled receptor signaling pathway
ATP metabolic process
ATP synthesis coupled electron transport					GO molecular function complete
ATP synthesis coupled proton transport					molecular transducer activity
carbohydrate derivative biosynthetic process
carbohydrate derivative metabolic process					GO cellular component complete
carboxylic acid catabolic process					integral component of plasma membrane
carboxylic acid metabolic process					intrinsic component of plasma membrane
cell redox homeostasis					plasma membrane part
cellular aromatic compound metabolic process
cellular protein-containing complex assembly
cellular respiration
electron transport chain
energy coupled proton transport, down electrochemical gradient
energy derivation by oxidation of organic compounds
fatty acid beta-oxidation
heterocycle metabolic process
monocarboxylic acid metabolic process
nicotinamide nucleotide metabolic process
nucleobase-containing compound metabolic process
nucleobase-containing small molecule metabolic process
nucleoside monophosphate biosynthetic process
nucleoside monophosphate metabolic process
nucleoside phosphate biosynthetic process
nucleoside phosphate metabolic process
nucleoside triphosphate biosynthetic process
nucleoside triphosphate metabolic process
nucleotide biosynthetic process
nucleotide metabolic process
organic acid catabolic process
organic acid metabolic process
organic cyclic compound metabolic process
organophosphate biosynthetic process
organophosphate metabolic process
oxidation-reduction process
oxidative phosphorylation
oxidoreduction coenzyme metabolic process
oxoacid metabolic process
proton transmembrane transport
purine nucleoside monophosphate biosynthetic process
purine nucleoside monophosphate metabolic process
purine nucleoside triphosphate biosynthetic process
purine nucleoside triphosphate metabolic process
purine nucleotide biosynthetic process
purine nucleotide metabolic process
purine ribonucleoside monophosphate biosynthetic process
purine ribonucleoside monophosphate metabolic process
purine ribonucleoside triphosphate biosynthetic process
purine ribonucleoside triphosphate metabolic process
purine ribonucleotide biosynthetic process
purine ribonucleotide metabolic process
purine-containing compound biosynthetic process
purine-containing compound metabolic process
pyridine nucleotide metabolic process
pyridine-containing compound metabolic process
respiratory electron transport chain
ribonucleoprotein complex assembly
ribonucleoprotein complex subunit organization
ribonucleoside monophosphate biosynthetic process
ribonucleoside monophosphate metabolic process
ribonucleoside triphosphate biosynthetic process
ribonucleoside triphosphate metabolic process
ribonucleotide biosynthetic process
ribonucleotide metabolic process
ribose phosphate biosynthetic process
ribose phosphate metabolic process
ribosomal large subunit biogenesis
ribosome biogenesis
small molecule catabolic process
small molecule metabolic process
GO molecular function complete
ATPase activity
ATPase activity, coupled
catalytic activity
coenzyme binding
cofactor binding
electron transfer activity
heterocyclic compound binding
isomerase activity
mRNA binding
NAD binding
nucleoside phosphate binding
nucleotide binding
oxidoreductase activity
oxidoreductase activity, acting on CH-OH group of donors
oxidoreductase activity, acting on the aldehyde or oxo group of donors
oxidoreductase activity, acting on the CH-OH group of donors, NAD or NADP as acceptor
proton transmembrane transporter activity
small molecule binding
threonine-type endopeptidase activity
GO cellular component complete
envelope
inner mitochondrial membrane protein complex
intracellular membrane-bounded organelle
intracellular organelle
intracellular organelle part
membrane-bounded organelle
mitochondrial envelope
mitochondrial inner membrane
mitochondrial membrane
mitochondrial membrane part
mitochondrial part
mitochondrial protein complex
mitochondrial proton-transporting ATP synthase complex
mitochondrial respiratory chain
mitochondrion
organelle
organelle envelope
organelle inner membrane
organelle part
oxidoreductase complex
proton-transporting ATP synthase complex
proton-transporting two-sector ATPase complex
respiratory chain
respiratory chain complex
	Unique NDY and unique DY
GO biological process complete					GO biological process complete
cellular protein catabolic process					biological regulation
cellular macromolecule catabolic process					cellular response to stimulus
macromolecule catabolic process					response to stimulus
modification-dependent macromolecule catabolic process
modification-dependent protein catabolic process					GO molecular function complete
proteolysis					none
proteolysis involved in cellular protein catabolic process
ubiquitin-dependent protein catabolic process					GO cellular component complete
					none
GO molecular function complete
binding
helicase activity
threonine-type endopeptidase activity
GO cellular component complete
MCM complex
proteasome regulatory particle, lid subcomplex
	Shared and unique NDY
GO biological process complete					GO biological process complete
none					none
GO molecular function complete					GO molecular function complete
proteasome-activating ATPase activity					none
GO cellular component complete					GO cellular component complete
chaperone complex					none
chaperonin-containing T-complex
proteasome core complex, alpha-subunit complex
proteasome regulatory particle, base subcomplex

## Sheet: unique terms
Unique GO terms in either DY unique or NDY unique datasets
Enriched					Depleted
			Unique NDY
GO biological process complete					GO biological process complete
positive regulation of RNA polymerase II transcriptional preinitiation complex assembly					none
GO molecular function complete					GO molecular function complete
carbohydrate binding					none
endopeptidase inhibitor activity
endopeptidase regulator activity					GO cellular component complete
					none
GO cellular component complete
autophagosome membrane
			Unique DY
GO biological process complete					GO biological process complete
alpha-amino acid metabolic process					anterograde trans-synaptic signaling
amide transport					cell-cell signaling
amino acid activation					chemical synaptic transmission
antibiotic metabolic process					enzyme linked receptor protein signaling pathway
aromatic compound biosynthetic process					immune response
branched-chain amino acid catabolic process					intracellular signal transduction
branched-chain amino acid metabolic process					nervous system process
carboxylic acid biosynthetic process					protein autophosphorylation
cell cycle					protein phosphorylation
cellular amino acid metabolic process					regulation of cell communication
cellular component assembly					regulation of response to stimulus
cellular component organization					regulation of signaling
cellular component organization or biogenesis					synaptic signaling
cellular localization					system process
cellular macromolecule localization					trans-synaptic signaling
cellular protein localization
cellular response to stress					GO molecular function complete
chromatin organization					cation channel activity
chromatin remodeling					channel activity
chromosome organization					DNA-binding transcription factor activity
citrate metabolic process					DNA-binding transcription factor activity, RNA polymerase II-specific
coenzyme biosynthetic process					G protein-coupled receptor activity
coenzyme metabolic process					gated channel activity
cofactor biosynthetic process					ion channel activity
cofactor metabolic process					ion gated channel activity
cytoplasmic translational initiation					kinase activity
DNA conformation change					passive transmembrane transporter activity
DNA metabolic process					phosphotransferase activity, alcohol group as acceptor
DNA replication					protein kinase activity
DNA-dependent DNA replication					protein serine/threonine kinase activity
ER to Golgi vesicle-mediated transport					receptor ligand activity
establishment of localization in cell					receptor regulator activity
establishment of protein localization					RNA polymerase II regulatory region DNA binding
establishment of protein localization to mitochondrion					RNA polymerase II regulatory region sequence-specific DNA binding
establishment of protein localization to organelle					sequence-specific DNA binding
establishment of RNA localization					signaling receptor activity
fatty acid catabolic process					signaling receptor binding
fatty acid oxidation					substrate-specific channel activity
Golgi vesicle transport					transcription regulator activity
heterocycle biosynthetic process					transcription regulatory region sequence-specific DNA binding
import into nucleus					transferase activity, transferring phosphorus-containing groups
inner mitochondrial membrane organization					transmembrane signaling receptor activity
intracellular protein transport
intracellular transport					GO cellular component complete
lipid oxidation					cell projection
macromolecule localization					cell surface
mitochondrial ATP synthesis coupled electron transport					external side of plasma membrane
mitochondrial electron transport, NADH to ubiquinone					extracellular region
mitochondrial electron transport, ubiquinol to cytochrome c					extracellular region part
mitochondrial gene expression					extracellular space
mitochondrial membrane organization					plasma membrane bounded cell projection
mitochondrial respiratory chain complex assembly
mitochondrial translation
mitochondrial transport
mitochondrion organization
mitotic cell cycle
monocarboxylic acid catabolic process
mRNA metabolic process
mRNA processing
mRNA splicing, via spliceosome
ncRNA metabolic process
nitrogen compound transport
nuclear transport
nucleic acid metabolic process
nucleic acid transport
nucleobase-containing compound biosynthetic process
nucleocytoplasmic transport
organelle organization
organic acid biosynthetic process
organic cyclic compound biosynthetic process
organic substance transport
peptide transport
protein import
protein import into nucleus
protein localization
protein localization to mitochondrion
protein localization to nucleus
protein localization to organelle
protein transport
regulation of mRNA metabolic process
regulation of mRNA processing
regulation of mRNA splicing, via spliceosome
RNA localization
RNA metabolic process
RNA processing
RNA splicing
RNA splicing, via transesterification reactions
RNA splicing, via transesterification reactions with bulged adenosine as nucleophile
RNA transport
small molecule biosynthetic process
spliceosomal snRNP assembly
translational initiation
tricarboxylic acid cycle
tricarboxylic acid metabolic process
tRNA aminoacylation
tRNA aminoacylation for protein translation
tRNA metabolic process
GO molecular function complete
4 iron, 4 sulfur cluster binding
acyl-CoA dehydrogenase activity
adenyl nucleotide binding
adenyl ribonucleotide binding
aminoacyl-tRNA ligase activity
anion binding
ATP binding
carbohydrate derivative binding
catalytic activity, acting on a tRNA
catalytic activity, acting on RNA
drug binding
flavin adenine dinucleotide binding
GTP binding
GTPase activity
guanyl nucleotide binding
guanyl ribonucleotide binding
heat shock protein binding
hydrolase activity
ion binding
iron-sulfur cluster binding
ligase activity
ligase activity, forming carbon-nitrogen bonds
ligase activity, forming carbon-oxygen bonds
lyase activity
magnesium ion binding
metal cluster binding
NADH dehydrogenase (quinone) activity
NADH dehydrogenase (ubiquinone) activity
NADH dehydrogenase activity
nucleic acid binding
nucleoside binding
organic cyclic compound binding
oxidoreductase activity, acting on a sulfur group of donors
oxidoreductase activity, acting on NAD(P)H
oxidoreductase activity, acting on NAD(P)H, quinone or similar compound as acceptor
oxidoreductase activity, acting on the CH-CH group of donors
protein transporter activity
protein-containing complex binding
purine nucleoside binding
purine nucleotide binding
purine ribonucleoside binding
purine ribonucleoside triphosphate binding
purine ribonucleotide binding
ribonucleoprotein complex binding
ribonucleoside binding
ribonucleotide binding
ribosome binding
structural constituent of nuclear pore
translation initiation factor activity
GO cellular component complete
catalytic complex
catalytic step 2 spliceosome
chromatin
chromosomal part
chromosome
coated membrane
coated vesicle
coated vesicle membrane
COPI vesicle coat
COPI-coated vesicle
COPI-coated vesicle membrane
COPII-coated ER to Golgi transport vesicle
cytochrome complex
endomembrane system
endoplasmic reticulum
eukaryotic 43S preinitiation complex
eukaryotic 48S preinitiation complex
eukaryotic translation initiation factor 3 complex
extrinsic component of mitochondrial inner membrane
Golgi-associated vesicle
Golgi-associated vesicle membrane
intracellular organelle lumen
membrane coat
membrane protein complex
membrane-enclosed lumen
mitochondrial large ribosomal subunit
mitochondrial matrix
mitochondrial respiratory chain complex I
mitochondrial respiratory chain complex III
mitochondrial ribosome
mitochondrial small ribosomal subunit
NADH dehydrogenase complex
nuclear chromosome
nuclear chromosome part
nuclear envelope
nuclear lumen
nuclear part
nuclear pore
nuclear replication fork
nucleolus
nucleus
organellar large ribosomal subunit
organellar ribosome
organellar small ribosomal subunit
organelle lumen
organelle membrane
polysome
prespliceosome
replication fork
respiratory chain complex I
respiratory chain complex III
small nuclear ribonucleoprotein complex
Sm-like protein family complex
spliceosomal complex
spliceosomal snRNP complex
spliceosomal tri-snRNP complex
translation preinitiation complex
U1 snRNP
U2 snRNP
U2-type prespliceosome
U2-type spliceosomal complex
U4/U6 x U5 tri-snRNP complex
U5 snRNP
vesicle coat
viral capsid
viral nucleocapsid
virion
virion part
whole membrane
