# Supplementary material for: Proteomics Analysis of Early Developmental Stages of Zebrafish Embryos
Source: Int J Mol Sci. 2019 Dec 17;20(24):6359. doi: 10.3390/ijms20246359 (PMC6940819; doi:10.3390/ijms20246359)
Supplement: Supplementary file 1 [file ijms-20-06359-s001.zip › Supplementary File 6.xlsx]

## Sheet: 1-ND
Accession	Description	Mass	emPAI	mw*Empai	Protein Content (%)
A0A0B5JS81	Uncharacterized protein (Fragment) OS=Danio rerio OX=7955 GN=Zgc:110239 PE=2 SV=1	37324	0.12	4478.88	0.00414577
A0A0G2L159	PITH domain-containing protein 1 OS=Danio rerio OX=7955 GN=pithd1 PE=1 SV=1	12036	0.41	4934.76	0.00456775
A0A0R4IAH2	Aspartyl aminopeptidase OS=Danio rerio OX=7955 GN=dnpep PE=1 SV=1	51073	0.09	4596.57	0.00425471
A0A0R4ICC8	Stomatin (EPB72)-like 2 OS=Danio rerio OX=7955 GN=stoml2 PE=1 SV=1	39356	0.11	4329.16	0.00400719
A0A0R4IE94	Si:ch73-287m6.1 OS=Danio rerio OX=7955 GN=si:ch73-287m6.1 PE=4 SV=1	126863	0.03	3805.89	0.00352283
A0A0R4IMZ8	Karyopherin (importin) beta 1 OS=Danio rerio OX=7955 GN=kpnb1 PE=1 SV=1	97405	0.14	13636.7	0.0126225
A0A0R4IQE3	Ryanodine receptor 1b (skeletal) (Fragment) OS=Danio rerio OX=7955 GN=ryr1b PE=1 SV=1	520714	0.01	5207.14	0.00481987
A0A0R4ITA5	Structural maintenance of chromosomes protein OS=Danio rerio OX=7955 GN=smc3 PE=1 SV=1	141393	0.03	4241.79	0.00392631
A0A0R4IVH8	Ribosomal protein, large, P1 OS=Danio rerio OX=7955 GN=rplp1 PE=1 SV=1	11620	0.42	4880.4	0.00451743
A0A286Y931	Family with sequence similarity 196 member A OS=Danio rerio OX=7955 GN=fam196ab PE=4 SV=1	48341	0.09	4350.69	0.00402712
A0A286YB00	Zinc finger protein 576, tandem duplicate 1 OS=Danio rerio OX=7955 GN=znf576.1 PE=1 SV=1	249148	0.02	4982.96	0.00461236
A0JMC4	Zona pellucida glycoprotein 2.3 OS=Danio rerio OX=7955 GN=zp2.3 PE=2 SV=1	47255	0.56	26462.8	0.0244947
A0JMD8	Zgc:152953 OS=Danio rerio OX=7955 GN=ppp1r26 PE=2 SV=1	110182	0.04	4407.28	0.0040795
A8WFS5	Zgc:171445 protein OS=Danio rerio OX=7955 GN=zgc:171445 PE=2 SV=1	158796	0.38	60342.5	0.0558546
B0R085	Zgc:103482 OS=Danio rerio OX=7955 GN=zgc:103482 PE=1 SV=1	38529	0.12	4623.48	0.00427962
B0UY40	Novel protein similar to vertebrate ring finger and WD repeat domain 2 (RFWD2, zgc:163067) OS=Danio rerio OX=7955 GN=cop1 PE=1 SV=1	77751	0.06	4665.06	0.0043181
B7ZD39	Pyrophosphatase (inorganic) 1b OS=Danio rerio OX=7955 GN=ppa1b PE=1 SV=1	32647	0.14	4570.58	0.00423065
B8A4J3	Actin filament-associated protein 1-like 1a OS=Danio rerio OX=7955 GN=afap1l1a PE=4 SV=1	84328	0.05	4216.4	0.00390281
E7EXM1	Wu:fc23c09 OS=Danio rerio OX=7955 GN=wu:fc23c09 PE=1 SV=2	76466	0.06	4587.96	0.00424674
E7FEG9	Glutamate ionotropic receptor kainate type subunit 3 OS=Danio rerio OX=7955 PE=3 SV=2	104391	0.04	4175.64	0.00386508
E9QEL0	Sperm-associated antigen 9a (Fragment) OS=Danio rerio OX=7955 GN=spag9a PE=1 SV=1	141892	0.03	4256.76	0.00394017
F1QBI9	Armadillo repeat-containing 2 OS=Danio rerio OX=7955 GN=armc2 PE=4 SV=1	89617	0.05	4480.85	0.0041476
F1QF00	Phosphoglucomutase 1 OS=Danio rerio OX=7955 GN=pgm1 PE=1 SV=1	61150	0.07	4280.5	0.00396215
F1QNE0	Nuclear autoantigenic sperm protein (histone-binding) OS=Danio rerio OX=7955 GN=nasp PE=1 SV=1	67957	0.06	4077.42	0.00377417
F1QYK9	Myosin, light chain 9a, regulatory OS=Danio rerio OX=7955 GN=myl9a PE=4 SV=1	19983	0.23	4596.09	0.00425426
F1R166	Eukaryotic translation initiation factor 4A, isoform 2 OS=Danio rerio OX=7955 GN=eif4a2 PE=1 SV=1	46788	0.2	9357.6	0.00866165
F1R4K1	Tubulin beta chain OS=Danio rerio OX=7955 GN=zgc:153426 PE=1 SV=1	49615	2.6	128999	0.119405
F1R7L3	Bystin-like (Fragment) OS=Danio rerio OX=7955 GN=bysl PE=1 SV=1	53112	0.08	4248.96	0.00393295
I3ISI4	Fatty acid-binding protein 3, muscle and heart OS=Danio rerio OX=7955 GN=fabp3 PE=1 SV=1	10983	0.45	4942.35	0.00457477
Q0P421	Vtg3 protein (Fragment) OS=Danio rerio OX=7955 GN=vtg3 PE=2 SV=1	60280	4.41	265835	0.246064
Q1L8Q7	Ribosomal protein L30 OS=Danio rerio OX=7955 GN=rpl30 PE=1 SV=1	10649	0.47	5005.03	0.00463279
Q24JV3	Ribosomal protein L31 OS=Danio rerio OX=7955 GN=rpl31 PE=1 SV=1	14329	0.34	4871.86	0.00450952
Q5TYZ5	Cullin-associated and neddylation-dissociated 1 OS=Danio rerio OX=7955 GN=cand1 PE=1 SV=1	136097	0.03	4082.91	0.00377925
Q66HW0	CoA synthase OS=Danio rerio OX=7955 GN=coasy PE=1 SV=1	61355	0.07	4294.85	0.00397543
Q6AZC1	Proteasome (Prosome, macropain) 26S subunit, ATPase, 5 OS=Danio rerio OX=7955 GN=psmc5 PE=1 SV=1	45603	0.1	4560.3	0.00422114
Q6DBW5	LSM1, U6 small nuclear RNA-associated OS=Danio rerio OX=7955 GN=lsm1 PE=1 SV=1	15166	0.31	4701.46	0.0043518
Q6DGJ6	Peroxiredoxin 2 OS=Danio rerio OX=7955 GN=prdx2 PE=1 SV=1	21837	2.16	47167.9	0.0436599
Q6NWK3	RAN-binding protein 1 OS=Danio rerio OX=7955 GN=ranbp1 PE=1 SV=1	24611	0.19	4676.09	0.00432831
Q6NYM2	Cbr1l protein OS=Danio rerio OX=7955 GN=cbr1l PE=2 SV=1	29961	0.15	4494.15	0.00415991
Q6NYN3	Importin 7 OS=Danio rerio OX=7955 GN=ipo7 PE=1 SV=1	119367	0.04	4774.68	0.00441957
Q6P3L3	Heat shock protein 5 OS=Danio rerio OX=7955 GN=hspa5 PE=1 SV=1	71946	1.89	135978	0.125865
Q6PC65	Peptidyl-prolyl cis-trans isomerase (Fragment) OS=Danio rerio OX=7955 GN=ppiaa PE=2 SV=1	19358	1.38	26714	0.0247272
Q7SYE2	Actinin, alpha 4 OS=Danio rerio OX=7955 GN=actn4 PE=2 SV=1	103721	0.13	13483.7	0.0124809
Q7SYJ4	Zgc:66441 OS=Danio rerio OX=7955 GN=znf710a PE=2 SV=1	79966	0.05	3998.3	0.00370093
Q7ZUN6	Phosphoribosylaminoimidazole carboxylase, phosphoribosylaminoimidazole succinocarboxamide synthetase OS=Danio rerio OX=7955 GN=paics PE=1 SV=1	47047	0.2	9409.4	0.00870959
Q8JH37	Vitellogenin 1 (Fragment) OS=Danio rerio OX=7955 GN=vtg1 PE=2 SV=1	127954	82.36	1.05383e+07	9.75453
X1WD57	NHS-like 1a (Fragment) OS=Danio rerio OX=7955 GN=nhsl1a PE=4 SV=1	4147	1.57	6510.79	0.00602656
X1WEG8	6-phosphofructo-2-kinase/fructose-2,6-biphosphatase 2b OS=Danio rerio OX=7955 GN=pfkfb2b PE=4 SV=1	63012	0.07	4410.84	0.00408279

## Sheet: 16-ND
Accession	Description	Mass	emPAI	mw*Empai	protein content(1%)
A0A0R4I9A9	Retinoblastoma-binding protein 4,-like OS=Danio rerio OX=7955 GN=rbb4l PE=1 SV=1	50215	0.09	4519.35	0.00963234
A0A0R4I9C4	Triosephosphate isomerase OS=Danio rerio OX=7955 GN=tpi1b PE=1 SV=1	26810	1.2	32172	0.0685699
A0A0R4IBV0	40S ribosomal protein S30 OS=Danio rerio OX=7955 GN=faua PE=3 SV=1	14973	0.32	4791.36	0.0102121
A0A0R4ICB4	Ribonucleoside-diphosphate reductase subunit M2 OS=Danio rerio OX=7955 GN=rrm2 PE=1 SV=1	41435	0.11	4557.85	0.00971439
A0A0R4ICH5	Si:dkeyp-46h3.5 OS=Danio rerio OX=7955 GN=si:dkeyp-46h3.5 PE=4 SV=1	21170	1.21	25615.7	0.0545961
A0A0R4IGG9	Cathepsin A OS=Danio rerio OX=7955 GN=ctsa PE=1 SV=1	53951	0.08	4316.08	0.0091991
A0A0R4IIZ7	Heterogeneous nuclear ribonucleoprotein A/Bb OS=Danio rerio OX=7955 GN=hnrnpabb PE=1 SV=1	32678	0.14	4574.92	0.00975078
A0A0R4IMN3	Eukaryotic translation initiation factor 3 subunit C OS=Danio rerio OX=7955 GN=eif3c PE=1 SV=1	106663	0.04	4266.52	0.00909347
A0A0R4IMX3	Basic leucine zipper and W2 domain-containing protein 1-B OS=Danio rerio OX=7955 GN=bzw1b PE=1 SV=1	48057	0.09	4325.13	0.00921839
A0A0R4IVC3	Retinol-binding protein 4, plasma (Fragment) OS=Danio rerio OX=7955 GN=rbp4 PE=1 SV=1	19437	0.24	4664.88	0.00994251
A0A0R4IXC8	Tubulin beta chain OS=Danio rerio OX=7955 GN=tubb6 PE=1 SV=1	50058	0.67	33538.9	0.0714832
A0A0R4IY99	Fras1-related extracellular matrix 1b OS=Danio rerio OX=7955 GN=frem1b PE=4 SV=1	237938	0.02	4758.76	0.0101426
A0A0R4IYT0	Insulin-like growth factor 2 mRNA-binding protein 3 OS=Danio rerio OX=7955 GN=igf2bp3 PE=1 SV=1	65864	0.14	9220.96	0.0196531
A0A1D5NSJ6	Growth arrest-specific 2b OS=Danio rerio OX=7955 GN=gas2b PE=4 SV=1	43667	0.1	4366.7	0.00930699
A0A286Y884	Uveal autoantigen with coiled-coil domains and ankyrin repeats b OS=Danio rerio OX=7955 GN=uacab PE=1 SV=1	156952	0.03	4708.56	0.0100356
A0A286Y9D5	MICOS complex subunit MIC60 OS=Danio rerio OX=7955 GN=immt PE=1 SV=1	83304	0.17	14161.7	0.0301836
A1A5X7	TAF15 RNA polymerase II, TATA box-binding protein (TBP)-associated factor OS=Danio rerio OX=7955 GN=taf15 PE=1 SV=1	44205	0.1	4420.5	0.00942165
A1L1Z2	Vasa protein OS=Danio rerio OX=7955 GN=ddx4 PE=2 SV=1	73965	0.06	4437.9	0.00945874
A2AV37	Exocyst complex component 3-like protein OS=Danio rerio OX=7955 GN=exoc3l1 PE=2 SV=1	89026	0.05	4451.3	0.0094873
A7E2K6	Si:ch211-250e5.16 OS=Danio rerio OX=7955 GN=si:ch211-250e5.16 PE=1 SV=1	14791	2.09	30913.2	0.065887
A7MCL7	Cystatin 14a, tandem duplicate 2 OS=Danio rerio OX=7955 GN=cst14a.2 PE=1 SV=1	11155	0.45	5019.75	0.0106989
B0JZN5	Cyp1c2 protein OS=Danio rerio OX=7955 GN=cyp1c2 PE=2 SV=1	50935	0.09	4584.15	0.00977045
B0S585	Microtubule-associated protein, RP/EB family, member 1a OS=Danio rerio OX=7955 GN=mapre1a PE=1 SV=1	30176	0.32	9656.32	0.020581
B0UY94	Eukaryotic translation initiation factor 5A (Fragment) OS=Danio rerio OX=7955 GN=eif5a2 PE=1 SV=1	14050	0.34	4777	0.0101815
B0UYN4	Zgc:162944 OS=Danio rerio OX=7955 GN=zgc:162944 PE=1 SV=1	24054	0.19	4570.26	0.00974084
B2GRK9	Tkt protein OS=Danio rerio OX=7955 GN=tktb PE=2 SV=1	67962	0.37	25145.9	0.0535949
B3DGX4	Pcdh2aa1 protein OS=Danio rerio OX=7955 GN=pcdh2aa1 PE=2 SV=1	102768	0.04	4110.72	0.0087614
B8JLR1	Programmed cell death 6-interacting protein OS=Danio rerio OX=7955 GN=pdcd6ip PE=1 SV=1	95712	0.09	8614.08	0.0183597
E7EZE6	LSM3 homolog, U6 small nuclear RNA and mRNA degradation-associated OS=Danio rerio OX=7955 GN=lsm3 PE=1 SV=1	11810	0.42	4960.2	0.0105719
E7F6B5	Importin 7 OS=Danio rerio OX=7955 GN=ipo7 PE=1 SV=1	88302	0.27	23841.5	0.0508148
E7F8Y5	Translationally-controlled tumor protein homolog OS=Danio rerio OX=7955 GN=tpt1 PE=1 SV=2	22478	0.45	10115.1	0.0215589
E7FEE8	Claudin OS=Danio rerio OX=7955 GN=LOC100334365 PE=3 SV=1	23248	0.2	4649.6	0.00990995
E9QI72	UDP-glucose pyrophosphorylase 2b (Fragment) OS=Danio rerio OX=7955 GN=ugp2b PE=1 SV=1	21758	0.21	4569.18	0.00973854
E9QI77	Obg-like ATPase 1 (Fragment) OS=Danio rerio OX=7955 GN=ola1 PE=1 SV=1	28557	0.35	9994.95	0.0213028
E9QI85	Phosphatidylinositol transfer protein, alpha a OS=Danio rerio OX=7955 GN=pitpnaa PE=1 SV=1	31880	0.14	4463.2	0.00951266
F1Q6S1	Aminopeptidase-like 1 OS=Danio rerio OX=7955 GN=npepl1 PE=1 SV=1	55745	0.08	4459.6	0.00950499
F1Q8D2	NSFL1 (p97) cofactor (p47) OS=Danio rerio OX=7955 GN=nsfl1c PE=1 SV=1	40737	0.23	9369.51	0.0199697
F1Q9I7	Sorting nexin 1a OS=Danio rerio OX=7955 GN=snx1a PE=1 SV=1	73984	0.06	4439.04	0.00946117
F1Q9T9	Ribosomal protein L23a (Fragment) OS=Danio rerio OX=7955 GN=rpl23a PE=1 SV=1	17358	0.27	4686.66	0.00998893
F1QDL6	Stonin 2 OS=Danio rerio OX=7955 GN=ston2 PE=1 SV=1	95920	0.05	4796	0.010222
F1QFK2	Tyrosine 3-monooxygenase/tryptophan 5-monooxygenase activation protein, epsilon polypeptide 1 (Fragment) OS=Danio rerio OX=7955 GN=ywhae1 PE=1 SV=1	19628	0.53	10402.8	0.0221721
F1QHK0	Phosphoacetylglucosamine mutase OS=Danio rerio OX=7955 GN=pgm3 PE=1 SV=1	59665	0.07	4176.55	0.00890171
F1QIQ2	BCL2-associated athanogene 6 OS=Danio rerio OX=7955 GN=bag6 PE=1 SV=1	128054	0.03	3841.62	0.00818785
F1QK71	DNA helicase OS=Danio rerio OX=7955 GN=mcm5 PE=1 SV=1	81704	0.05	4085.2	0.00870701
F1QKR3	ATG16 autophagy-related 16-like 2 (S. cerevisiae) OS=Danio rerio OX=7955 GN=atg16l2 PE=4 SV=2	66071	0.07	4624.97	0.00985745
F1QL37	Si:dkeyp-98a7.3 (Fragment) OS=Danio rerio OX=7955 GN=si:dkeyp-98a7.3 PE=4 SV=1	15188	2.94	44652.7	0.0951708
F1QUV7	Glycyl-tRNA synthetase OS=Danio rerio OX=7955 GN=gars PE=1 SV=2	78248	0.12	9389.76	0.0200129
F1R293	Adenylosuccinate lyase OS=Danio rerio OX=7955 GN=adsl PE=1 SV=1	54544	0.08	4363.52	0.00930021
F1R2K9	Ribonucleoside-diphosphate reductase OS=Danio rerio OX=7955 GN=rrm1 PE=1 SV=1	89909	0.05	4495.45	0.0095814
F1R3J9	Protein arginine methyltransferase 1 OS=Danio rerio OX=7955 GN=prmt1 PE=1 SV=1	40090	0.11	4409.9	0.00939906
F1R4B5	Ubiquitin protein ligase E3A OS=Danio rerio OX=7955 GN=ube3a PE=1 SV=1	97510	0.04	3900.4	0.00831314
F1R4B7	Ubiquitin-specific peptidase 14 (tRNA-guanine transglycosylase) OS=Danio rerio OX=7955 GN=usp14 PE=1 SV=1	55411	0.08	4432.88	0.00944804
F1R606	Importin subunit alpha OS=Danio rerio OX=7955 GN=kpna7 PE=1 SV=1	57280	0.25	14320	0.030521
F1R6E5	RAD23 homolog B, nucleotide excision repair protein OS=Danio rerio OX=7955 GN=rad23b PE=1 SV=1	40196	0.11	4421.56	0.00942391
F1RB70	Chitinase domain-containing protein 1 OS=Danio rerio OX=7955 GN=chid1 PE=4 SV=1	44248	0.1	4424.8	0.00943082
F6NWT8	Sjogren syndrome antigen B (autoantigen La) OS=Danio rerio OX=7955 GN=ssb PE=1 SV=1	47005	0.09	4230.45	0.00901659
H0WE86	Malate dehydrogenase 1Aa, NAD (soluble) (Fragment) OS=Danio rerio OX=7955 GN=mdh1aa PE=1 SV=1	12119	0.41	4968.79	0.0105903
Q08C78	Transcription factor BTF3 OS=Danio rerio OX=7955 GN=btf3 PE=1 SV=1	17586	0.27	4748.22	0.0101201
Q0P4A5	Npm2 protein (Fragment) OS=Danio rerio OX=7955 GN=npm2b PE=2 SV=1	19942	0.52	10369.8	0.0221018
Q1JPX3	Phenylalanine--tRNA ligase alpha subunit OS=Danio rerio OX=7955 GN=farsa PE=2 SV=2	56329	0.08	4506.32	0.00960457
Q2TV65	Superoxide dismutase OS=Danio rerio OX=7955 GN=sod2 PE=2 SV=1	24963	0.18	4493.34	0.0095769
Q4V974	Zgc:73237 protein OS=Danio rerio OX=7955 GN=jpt1b PE=2 SV=1	16137	0.3	4841.1	0.0103181
Q4VBK0	ATP synthase subunit beta OS=Danio rerio OX=7955 GN=atp5f1b PE=2 SV=1	54966	4.1	225361	0.480323
Q566W6	Cold-inducible RNA-binding protein a OS=Danio rerio OX=7955 GN=cirbpa PE=1 SV=1	18443	0.26	4795.18	0.0102202
Q568V3	F-box only protein 50 OS=Danio rerio OX=7955 GN=nccrp1 PE=2 SV=2	27239	0.17	4630.63	0.00986951
Q5BJA1	Zgc:114188 OS=Danio rerio OX=7955 GN=zgc:114188 PE=1 SV=1	15443	0.31	4787.33	0.0102035
Q5BKV9	Ribosomal protein L9 OS=Danio rerio OX=7955 GN=rpl9 PE=1 SV=1	21641	0.21	4544.61	0.00968618
Q5PRD0	14-3-3 protein beta/alpha-A OS=Danio rerio OX=7955 GN=ywhaba PE=2 SV=2	27630	0.36	9946.8	0.0212002
Q5TZG5	Ezrin OS=Danio rerio OX=7955 GN=ezrb PE=1 SV=1	68683	0.13	8928.79	0.0190304
Q642H5	Protein phosphatase 2 (Formerly 2A), regulatory subunit A, beta isoform OS=Danio rerio OX=7955 GN=ppp2r1bb PE=1 SV=1	65117	0.22	14325.7	0.0305332
Q6AXK2	Prefoldin 5 OS=Danio rerio OX=7955 GN=pfdn5 PE=2 SV=1	17116	0.28	4792.48	0.0102145
Q6DGX8	Proteasome subunit alpha type OS=Danio rerio OX=7955 GN=psma1 PE=1 SV=1	29230	0.16	4676.8	0.00996792
Q6DRF3	Proteasome subunit beta type OS=Danio rerio OX=7955 GN=psmb1 PE=1 SV=1	26084	0.18	4695.12	0.010007
Q6DRN7	60S ribosomal protein L14 OS=Danio rerio OX=7955 GN=rpl14 PE=2 SV=1	16230	0.68	11036.4	0.0235225
Q6GQM5	Zgc:91909 OS=Danio rerio OX=7955 GN=zgc:91909 PE=2 SV=1	22925	0.2	4585	0.00977226
Q6NVI6	Chaperonin-containing TCP1, subunit 5 (epsilon) OS=Danio rerio OX=7955 GN=cct5 PE=1 SV=1	59357	0.07	4154.99	0.00885576
Q6NWC3	Ribosomal protein S2 OS=Danio rerio OX=7955 GN=rps2 PE=1 SV=1	30271	0.15	4540.65	0.00967773
Q6NX98	ST13, Hsp70-interacting protein OS=Danio rerio OX=7955 GN=st13 PE=1 SV=1	39836	0.38	15137.7	0.0322638
Q6NYR0	Serine hydroxymethyltransferase OS=Danio rerio OX=7955 GN=shmt1 PE=1 SV=1	53244	0.08	4259.52	0.00907855
Q6NYV1	Proteasome (Prosome, macropain) 26S subunit, non-ATPase, 3 OS=Danio rerio OX=7955 GN=psmd3 PE=1 SV=1	57886	0.08	4630.88	0.00987005
Q6P0K4	Zgc:77126 OS=Danio rerio OX=7955 GN=nansa PE=2 SV=1	40118	0.7	28082.6	0.059854
Q6P2M0	Zgc:77235 OS=Danio rerio OX=7955 GN=rpl27a PE=2 SV=1	16569	0.29	4805.01	0.0102412
Q6P3L0	Major vault protein OS=Danio rerio OX=7955 GN=mvp PE=2 SV=1	96470	0.05	4823.5	0.0102806
Q6P696	Lactoylglutathione lyase OS=Danio rerio OX=7955 GN=glo1 PE=1 SV=1	20288	0.23	4666.24	0.00994541
Q6PBJ8	Peptidylprolyl isomerase OS=Danio rerio OX=7955 GN=fkbp1aa PE=1 SV=1	11678	0.43	5021.54	0.0107027
Q6PBR5	V-type proton ATPase subunit G OS=Danio rerio OX=7955 GN=atp6v1g1 PE=1 SV=1	13315	0.37	4926.55	0.0105002
Q6PBW6	Chaperonin containing TCP1, subunit 2 (Beta) OS=Danio rerio OX=7955 GN=cct2 PE=2 SV=1	57725	0.45	25976.2	0.0553646
Q6PC14	60S ribosomal protein L23 OS=Danio rerio OX=7955 GN=rpl23 PE=2 SV=1	14872	0.75	11154	0.0237731
Q6PFS7	Ubiquitin-like-conjugating enzyme ATG3 OS=Danio rerio OX=7955 GN=atg3 PE=2 SV=1	35676	0.13	4637.88	0.00988497
Q7SXN6	Proteasome subunit alpha type OS=Danio rerio OX=7955 GN=psma6a PE=1 SV=1	27412	0.36	9868.32	0.0210329
Q7SZD3	Heat shock protein 5 OS=Danio rerio OX=7955 GN=hspa5 PE=2 SV=1	71930	1.91	137386	0.292819
Q7T1K0	Ribosomal protein L17 OS=Danio rerio OX=7955 GN=rpl17 PE=1 SV=1	21414	0.22	4711.08	0.010041
Q7T2F5	N-ethylmaleimide sensitive fusion protein attachment protein alpha OS=Danio rerio OX=7955 GN=napab PE=1 SV=1	33222	0.14	4651.08	0.0099131
Q7T3L7	Cell division control protein 2 OS=Danio rerio OX=7955 GN=cdk1 PE=1 SV=1	34535	0.28	9669.8	0.0206098
Q7ZUG5	40S ribosomal protein S21 OS=Danio rerio OX=7955 GN=rps21 PE=3 SV=1	8897	0.58	5160.26	0.0109983
Q7ZVS5	DNA helicase OS=Danio rerio OX=7955 GN=mcm3l PE=2 SV=1	90735	0.05	4536.75	0.00966942
Q7ZWD8	Cfl1 protein OS=Danio rerio OX=7955 GN=cfl1l PE=1 SV=1	18425	0.26	4790.5	0.0102103
Q7ZYX7	Proteasome (Prosome, macropain) 26S subunit, non-ATPase, 7 (Mov34 homolog) OS=Danio rerio OX=7955 GN=psmd7 PE=1 SV=1	37167	0.12	4460.04	0.00950593
Q802C9	Eukaryotic translation initiation factor 4A, isoform 1A OS=Danio rerio OX=7955 GN=eif4a1a PE=1 SV=1	46224	0.32	14791.7	0.0315263
Q803P2	T-complex 1 OS=Danio rerio OX=7955 GN=tcp1 PE=1 SV=1	60166	0.24	14439.8	0.0307764
Q8UVG7	Fatty acid-binding protein 3, muscle and heart OS=Danio rerio OX=7955 GN=fabp3 PE=1 SV=1	14873	0.75	11154.8	0.0237747
Q90Z10	60S ribosomal protein L13 OS=Danio rerio OX=7955 GN=rpl13 PE=2 SV=3	24350	0.19	4626.5	0.00986071
R4GE02	Uncharacterized protein OS=Danio rerio OX=7955 GN=si:ch211-113a14.11 PE=1 SV=1	27133	0.37	10039.2	0.0213971

## Sheet: 32-ND
Accession	Description	Mass	emPAI	mw*Empai	Protein Content (%)
A0A0B4J1B0	Insulin-like growth factor 2 mRNA-binding protein 2a OS=Danio rerio OX=7955 GN=igf2bp2a PE=1 SV=1	66541	0.07	4657.87	0.00557227
A0A0G2KCW6	Damage-specific DNA-binding protein 1 (Fragment) OS=Danio rerio OX=7955 GN=ddb1 PE=1 SV=1	59123	0.07	4138.61	0.00495108
A0A0G2KJ25	Diacylglycerol kinase, alpha b OS=Danio rerio OX=7955 GN=dgkab PE=4 SV=1	30692	0.15	4603.8	0.00550759
A0A0H4LGZ0	Mannose receptor c type 1 OS=Danio rerio OX=7955 GN=mrc1b PE=2 SV=1	163095	0.03	4892.85	0.00585338
A0A0R4IBP7	60S ribosomal protein L8 OS=Danio rerio OX=7955 GN=rpl8 PE=1 SV=1	26546	0.17	4512.82	0.00539875
A0A0R4IE10	Elongation factor 1-alpha OS=Danio rerio OX=7955 GN=eef1a1l2 PE=1 SV=1	50034	0.29	14509.9	0.0173583
A0A0R4IGI4	Piccolo presynaptic cytomatrix protein b OS=Danio rerio OX=7955 GN=pclob PE=4 SV=2	1001960	0	0	0
A0A0R4IGK4	Stomatin OS=Danio rerio OX=7955 GN=stom PE=1 SV=1	34030	0.13	4423.9	0.00529237
A0A0R4IT20	Phosphoinositide-3-kinase, regulatory subunit 3b (gamma) OS=Danio rerio OX=7955 GN=pik3r3b PE=4 SV=1	83503	0.05	4175.15	0.00499479
A0A0R4IY07	Vacuolar protein sorting 8 homolog (S. cerevisiae) OS=Danio rerio OX=7955 GN=vps8 PE=1 SV=1	159039	0.03	4771.17	0.00570782
A0A1C6ZYS4	TIM-3 like protein OS=Danio rerio OX=7955 GN=havcr2 PE=2 SV=1	25848	0.18	4652.64	0.00556602
A0A1Z2YAL3	Dual glucagon-like peptide 1 receptor/glucagon receptor OS=Danio rerio OX=7955 GN=gcgrb PE=2 SV=1	58323	0.08	4665.84	0.00558181
A1L1W1	Zgc:158450 OS=Danio rerio OX=7955 GN=eif4g1a PE=2 SV=1	176304	0.02	3526.08	0.0042183
A1L2B3	Zgc:158759 OS=Danio rerio OX=7955 GN=tecpr1a PE=2 SV=1	46472	0.1	4647.2	0.00555951
A4IG19	Alpha-1,4 glucan phosphorylase OS=Danio rerio OX=7955 GN=pygb PE=2 SV=1	97366	0.04	3894.64	0.00465921
B0LK22	Protein Wnt OS=Danio rerio OX=7955 GN=wnt3 PE=2 SV=1	39997	0.11	4399.67	0.00526339
B3DKJ0	Chaperonin-containing TCP1, subunit 7 (eta) OS=Danio rerio OX=7955 GN=cct7 PE=1 SV=1	59669	0.07	4176.83	0.0049968
E7FBJ1	Transferrin-a OS=Danio rerio OX=7955 GN=tfa PE=1 SV=2	27373	0.17	4653.41	0.00556694
E7FD91	DEAD (Asp-Glu-Ala-Asp) box helicase 6 OS=Danio rerio OX=7955 GN=ddx6 PE=1 SV=2	53876	0.08	4310.08	0.00515621
F1Q607	Disco-interacting protein 2 homolog Cb OS=Danio rerio OX=7955 GN=dip2cb PE=4 SV=1	174825	0.02	3496.5	0.00418291
F1QEQ3	Death-associated protein 1b OS=Danio rerio OX=7955 GN=dap1b PE=4 SV=2	8698	0.6	5218.8	0.00624332
F1QKB1	Euchromatic histone-lysine N-methyltransferase 1a OS=Danio rerio OX=7955 GN=ehmt1a PE=1 SV=1	118057	0.04	4722.28	0.00564933
F1QM09	Coiled-coil domain-containing 171 OS=Danio rerio OX=7955 GN=ccdc171 PE=4 SV=2	84277	0.05	4213.85	0.00504109
F1QPR4	PAK4-inhibitor inka2 OS=Danio rerio OX=7955 GN=fam212ab PE=2 SV=1	32859	0.14	4600.26	0.00550335
F1QQI8	Neuron navigator 1b OS=Danio rerio OX=7955 GN=nav1b PE=4 SV=2	193579	0.02	3871.58	0.00463162
F1QTX0	PDZ domain-containing 1 OS=Danio rerio OX=7955 GN=pdzk1 PE=1 SV=2	58964	0.07	4127.48	0.00493776
F1QVV4	Cleavage and polyadenylation specificity factor subunit 2 OS=Danio rerio OX=7955 GN=cpsf2 PE=1 SV=1	89575	0.05	4478.75	0.00535799
F1QW66	DEAD (Asp-Glu-Ala-Asp) box polypeptide 41 (Fragment) OS=Danio rerio OX=7955 GN=ddx41 PE=1 SV=1	25526	0.18	4594.68	0.00549668
F1QWX3	G protein-coupled receptor 22a OS=Danio rerio OX=7955 GN=gpr22a PE=4 SV=2	51729	0.09	4655.61	0.00556957
F1QXE4	Pentaxin OS=Danio rerio OX=7955 GN=crp2 PE=1 SV=2	25103	0.18	4518.54	0.00540559
F1QYW8	Nucleosome assembly protein 1-like 4a OS=Danio rerio OX=7955 GN=nap1l4a PE=1 SV=1	40111	0.11	4412.21	0.00527839
F1R1P6	N-acetylneuraminic acid synthase a OS=Danio rerio OX=7955 GN=nansa PE=1 SV=2	40125	0.24	9630	0.0115205
F1R2W1	Dehydrogenase/reductase (SDR family) member 13a, duplicate 3 OS=Danio rerio OX=7955 GN=dhrs13a.3 PE=1 SV=1	34882	0.13	4534.66	0.00542488
F1R7D6	Serpin peptidase inhibitor, clade B (ovalbumin), member 1,-like 3 (Fragment) OS=Danio rerio OX=7955 GN=serpinb1l3 PE=1 SV=2	33448	0.14	4682.72	0.005602
F1REM5	Eph receptor A6 OS=Danio rerio OX=7955 GN=epha6 PE=3 SV=1	111742	0.04	4469.68	0.00534714
F6PC59	Patatin-like phospholipase domain-containing 6 (Fragment) OS=Danio rerio OX=7955 GN=pnpla6 PE=4 SV=1	29275	0.16	4684	0.00560353
F8W257	Cyclin B1 (Fragment) OS=Danio rerio OX=7955 GN=ccnb1 PE=1 SV=1	24373	0.19	4630.87	0.00553997
P0DM44	Leucine-rich repeat-containing G-protein coupled receptor 6 OS=Danio rerio OX=7955 GN=lgr6 PE=2 SV=1	105865	0.04	4234.6	0.00506591
Q0D272	Histone H4 OS=Danio rerio OX=7955 GN=zgc:154164 PE=2 SV=1	11388	1.06	12071.3	0.014441
Q1LUY6	Ribosomal protein L4 (Fragment) OS=Danio rerio OX=7955 GN=rpl4 PE=4 SV=1	20631	0.23	4745.13	0.00567666
Q1LYB7	Ribosomal protein L13a OS=Danio rerio OX=7955 GN=rpl13a PE=1 SV=1	23662	0.19	4495.78	0.00537836
Q4V9N1	Novel protein similar to vertebrate translin (TSN) OS=Danio rerio OX=7955 GN=tsn PE=1 SV=1	26151	0.17	4445.67	0.00531842
Q501W9	Polr1e protein OS=Danio rerio OX=7955 GN=polr1e PE=1 SV=1	46479	0.1	4647.9	0.00556035
Q5PR62	Troponin I type 1b (skeletal, slow) OS=Danio rerio OX=7955 GN=tnni1b PE=1 SV=1	21018	0.22	4623.96	0.00553171
Q66HU5	Histone acetyltransferase type B catalytic subunit OS=Danio rerio OX=7955 GN=hat1 PE=1 SV=1	47820	0.09	4303.8	0.0051487
Q696W0	Striated muscle preferentially expressed protein kinase OS=Danio rerio OX=7955 GN=speg PE=2 SV=1	333474	0.01	3334.74	0.0039894
Q6DHL6	40S ribosomal protein S6 OS=Danio rerio OX=7955 GN=rps6 PE=1 SV=1	28691	0.16	4590.56	0.00549175
Q6IMW6	Ribosomal protein S13 OS=Danio rerio OX=7955 GN=rps13 PE=1 SV=1	17184	0.63	10825.9	0.0129512
Q6NZU0	Heat shock protein 4 OS=Danio rerio OX=7955 GN=hspa4b PE=1 SV=1	94672	0.05	4733.6	0.00566287
Q6PC69	60S ribosomal protein L10a OS=Danio rerio OX=7955 GN=rpl10a PE=2 SV=1	24606	0.67	16486	0.0197225
Q6PE34	Tubulin beta chain OS=Danio rerio OX=7955 GN=zgc:65894 PE=1 SV=1	49603	1.16	57539.5	0.0688353
Q7ZW01	Tubulin beta chain OS=Danio rerio OX=7955 GN=zgc:55461 PE=2 SV=1	49769	2.31	114966	0.137536
Q9PW28	Eukaryotic translation initiation factor 4E-1B OS=Danio rerio OX=7955 GN=eif4e1b PE=2 SV=1	24729	0.19	4698.51	0.00562089
X1WBT0	Si:dkey-105h12.2 OS=Danio rerio OX=7955 GN=si:dkey-105h12.2 PE=1 SV=1	160064	0.03	4801.92	0.0057446
X1WG02	Glutamate receptor, metabotropic 8a (Fragment) OS=Danio rerio OX=7955 GN=grm8a PE=4 SV=1	17502	0.27	4725.54	0.00565323

## Sheet:  Oblong-ND
Accession	Description	Mass	emPAI	mw*Empai	Protein Content(%)
A0A0R4I9U6	Protocadherin 2 alpha c OS=Danio rerio OX=7955 GN=pcdh2ac PE=4 SV=1	110021	0.04	4400.84	0.00475316
A0A0R4IC72	NADH:ubiquinone oxidoreductase subunit A13 OS=Danio rerio OX=7955 PE=1 SV=1	9499	0.54	5129.46	0.00554011
A0A0R4IDD5	Electron-transfer-flavoprotein, beta polypeptide OS=Danio rerio OX=7955 GN=etfb PE=1 SV=1	25351	0.18	4563.18	0.0049285
A0A0R4IJR6	Cadherin 1, type 1, E-cadherin (epithelial) OS=Danio rerio OX=7955 GN=cdh1 PE=1 SV=1	95210	0.05	4760.5	0.00514162
A0A0R4ILB5	Sarcolemma-associated protein b OS=Danio rerio OX=7955 GN=slmapb PE=1 SV=1	43724	0.1	4372.4	0.00472244
A0A0R4ILZ8	Polyadenylate-binding protein OS=Danio rerio OX=7955 GN=pabpc1b PE=1 SV=1	70972	0.06	4258.32	0.00459923
A0A0R4IRV6	Transcription factor AP-4 (activating enhancer-binding protein 4) OS=Danio rerio OX=7955 GN=tfap4 PE=1 SV=1	37874	0.12	4544.88	0.00490873
A0A0R4IXB8	Transmembrane protein 184bb OS=Danio rerio OX=7955 GN=tmem184bb PE=4 SV=1	45975	0.1	4597.5	0.00496557
A0A0R4IY84	Leucine-rich repeat kinase 2 OS=Danio rerio OX=7955 GN=lrrk2 PE=4 SV=1	283296	0.02	5665.92	0.00611952
A7E2Q8	Zgc:174165 protein OS=Danio rerio OX=7955 GN=zgc:174165 PE=2 SV=1	16745	0.28	4688.6	0.00506396
A8E7M3	FinTRIM family, member 85 OS=Danio rerio OX=7955 GN=ftr85 PE=4 SV=2	54160	0.08	4332.8	0.00467967
A8WFS6	Zgc:171446 protein OS=Danio rerio OX=7955 GN=zgc:171446 PE=2 SV=1	158258	0.46	72798.7	0.0786268
A9JTF4	LOC100002393 protein OS=Danio rerio OX=7955 GN=LOC100002393 PE=2 SV=1	39949	0.11	4394.39	0.0047462
B0R174	Retinol-binding protein 1b, cellular OS=Danio rerio OX=7955 GN=rbp1 PE=3 SV=1	15082	0.32	4826.24	0.00521262
B0S678	Ring finger protein 220a (Fragment) OS=Danio rerio OX=7955 GN=rnf220a PE=4 SV=1	22064	0.21	4633.44	0.00500438
B3DFP9	Apolipoprotein A-II OS=Danio rerio OX=7955 GN=apoa2 PE=1 SV=1	15527	0.31	4813.37	0.00519872
B8JKN6	Peptidyl-prolyl cis-trans isomerase OS=Danio rerio OX=7955 GN=ppiaa PE=1 SV=1	17393	1.05	18262.7	0.0197247
C0KWF1	Leukolectin OS=Danio rerio OX=7955 PE=2 SV=1	27353	0.17	4650.01	0.00502228
E7F1R4	GTF2I repeat domain-containing 1 OS=Danio rerio OX=7955 GN=gtf2ird1 PE=3 SV=1	107915	0.04	4316.6	0.00466218
E7FCP5	Janus kinase and microtubule-interacting protein 2 OS=Danio rerio OX=7955 GN=jakmip2 PE=4 SV=2	96321	0.05	4816.05	0.00520161
E7FFY0	Si:ch73-278m9.1 (Fragment) OS=Danio rerio OX=7955 GN=si:ch73-278m9.1 PE=4 SV=4	34487	0.13	4483.31	0.00484223
E7FGQ5	RNA polymerase II-associated protein 1 OS=Danio rerio OX=7955 GN=rpap1 PE=1 SV=1	155465	0.03	4663.95	0.00503734
E9QB89	Si:dkey-90l23.2 OS=Danio rerio OX=7955 GN=si:dkey-90l23.2 PE=1 SV=1	23008	0.2	4601.6	0.00496999
E9QDI1	Apolipoprotein C-I OS=Danio rerio OX=7955 GN=apoc1 PE=1 SV=1	9850	0.51	5023.5	0.00542567
F1Q4Q8	Sarcosine dehydrogenase OS=Danio rerio OX=7955 GN=sardh PE=4 SV=2	75552	0.06	4533.12	0.00489603
F1Q6C4	Tubulin tyrosine ligase-like family, member 4 OS=Danio rerio OX=7955 GN=ttll4 PE=1 SV=1	119148	0.04	4765.92	0.00514747
F1Q6R3	Golgi transport 1Ba (Fragment) OS=Danio rerio OX=7955 GN=golt1ba PE=4 SV=1	15540	0.31	4817.4	0.00520307
F1Q723	Carboxypeptidase D, b OS=Danio rerio OX=7955 GN=cpdb PE=4 SV=1	43399	0.1	4339.9	0.00468734
F1Q8I3	Extended synaptotagmin-like protein 2a (Fragment) OS=Danio rerio OX=7955 GN=esyt2a PE=4 SV=1	18303	0.26	4758.78	0.00513976
F1Q9L3	Zgc:113377 OS=Danio rerio OX=7955 GN=zgc:113377 PE=4 SV=1	36784	0.12	4414.08	0.00476746
F1QB75	Si:ch211-157j23.2 (Fragment) OS=Danio rerio OX=7955 GN=si:ch211-157j23.2 PE=4 SV=1	50996	0.18	9179.28	0.00991415
F1QG68	Zinc finger protein 990 OS=Danio rerio OX=7955 GN=znf990 PE=4 SV=2	74671	0.06	4480.26	0.00483894
F1QGS2	Proline rich coiled-coil 2B OS=Danio rerio OX=7955 GN=prrc2b PE=1 SV=2	230285	0.02	4605.7	0.00497442
F1QHU9	Zgc:77118 OS=Danio rerio OX=7955 GN=zgc:77118 PE=4 SV=1	32380	0.14	4533.2	0.00489612
F1QJA4	Stress-induced phosphoprotein 1 (Fragment) OS=Danio rerio OX=7955 GN=stip1 PE=1 SV=2	17934	0.26	4662.84	0.00503614
F1R1S7	Zgc:171776 OS=Danio rerio OX=7955 GN=zgc:171776 PE=1 SV=1	25510	0.18	4591.8	0.00495941
F1R5W5	Sideroflexin OS=Danio rerio OX=7955 GN=sfxn1 PE=1 SV=2	35486	0.13	4613.18	0.0049825
F1R7K0	Sideroflexin OS=Danio rerio OX=7955 GN=sfxn5b PE=1 SV=1	35885	0.13	4665.05	0.00503852
F1RBF6	14-3-3 protein beta/alpha-B OS=Danio rerio OX=7955 GN=ywhabb PE=1 SV=1	27390	0.17	4656.3	0.00502907
F1REP2	Zgc:171426 OS=Danio rerio OX=7955 GN=zgc:171426 PE=1 SV=1	86626	0.34	29452.8	0.0318108
F8W255	Y+L amino acid transporter 2 OS=Danio rerio OX=7955 GN=slc7a6 PE=4 SV=1	53954	0.08	4316.32	0.00466187
H0WEB6	Si:dkeyp-98a7.7 (Fragment) OS=Danio rerio OX=7955 GN=si:dkeyp-98a7.7 PE=4 SV=1	15635	0.7	10944.5	0.0118207
Q0P4B9	Mapk-regulated corepressor-interacting protein 1 OS=Danio rerio OX=7955 GN=mcrip1 PE=1 SV=1	11284	0.44	4964.96	0.00536244
Q0P4F1	Zgc:152970 OS=Danio rerio OX=7955 GN=fam169aa PE=2 SV=1	46678	0.1	4667.8	0.00504149
Q0V976	LOC561528 protein (Fragment) OS=Danio rerio OX=7955 GN=LOC561528 PE=2 SV=1	31087	0.31	9636.97	0.0104085
Q4QRG3	Ubiquinol-cytochrome c reductase core protein II OS=Danio rerio OX=7955 GN=uqcrc2b PE=2 SV=1	48103	0.09	4329.27	0.00467586
Q5RI57	Novel protein OS=Danio rerio OX=7955 GN=si:ch211-240l19.8 PE=1 SV=1	15015	0.32	4804.8	0.00518946
Q6DH65	Density-regulated protein OS=Danio rerio OX=7955 GN=denr PE=1 SV=1	22790	0.2	4558	0.0049229
Q6TGV8	DNA primase large subunit OS=Danio rerio OX=7955 GN=prim2 PE=2 SV=1	58705	0.08	4696.4	0.00507238
Q6YI49	Ubiquitin carboxyl-terminal hydrolase OS=Danio rerio OX=7955 GN=uchl1 PE=1 SV=1	24232	2.38	57672.2	0.0622893
Q7T251	Heart-type fatty acid-binding protein (Fragment) OS=Danio rerio OX=7955 GN=fabp3 PE=4 SV=1	2807	2.82	7915.74	0.00854946
Q8JGT1	Splicing factor 3b subunit 4 OS=Danio rerio OX=7955 GN=sf3b4 PE=2 SV=2	41900	0.11	4609	0.00497799
R4GED5	Si:ch73-168d20.1 OS=Danio rerio OX=7955 GN=si:ch73-168d20.1 PE=4 SV=1	149504	0.03	4485.12	0.00484419

## Sheet:  Bud-ND
Accession	Description	Mass	emPAI	mw*Empai	Protein Content (%)
A0A0G2KDG2	Si:cabz01080295.1 OS=Danio rerio OX=7955 GN=si:cabz01080295.1 PE=1 SV=1	41497	0.11	4564.67	0.0048651
A0A0G2L881	Histone H2A OS=Danio rerio OX=7955 GN=hist1h2a6 PE=3 SV=1	13737	1.47	20193.4	0.0215224
A0A0R4I9Q1	Prenylcysteine oxidase 1 OS=Danio rerio OX=7955 GN=pcyox1 PE=1 SV=1	56623	0.08	4529.84	0.00482797
A0A0R4IGN2	Very low density lipoprotein receptor OS=Danio rerio OX=7955 GN=vldlr PE=1 SV=1	96870	0.04	3874.8	0.00412982
A0A0R4IJL9	HuG (Fragment) OS=Danio rerio OX=7955 GN=elavl1b PE=1 SV=1	10539	0.48	5058.72	0.00539166
A0A0R4IQV3	Ankyrin repeat and KH domain-containing 1 OS=Danio rerio OX=7955 GN=ankhd1 PE=1 SV=1	273987	0.02	5479.74	0.00584039
A0A0R4IS30	Cathepsin Bb (Fragment) OS=Danio rerio OX=7955 GN=ctsbb PE=4 SV=1	12367	0.4	4946.8	0.00527238
A0A0R4ISL7	Si:ch211-149k12.3 OS=Danio rerio OX=7955 GN=si:ch211-149k12.3 PE=4 SV=1	144829	0.03	4344.87	0.00463083
A0A0R4IW23	Phosphoribosyl pyrophosphate synthetase 1B OS=Danio rerio OX=7955 GN=prps1b PE=1 SV=1	30718	0.15	4607.7	0.00491096
A0A0R4IW59	Rab geranylgeranyltransferase, beta subunit OS=Danio rerio OX=7955 GN=rabggtb PE=1 SV=1	40598	0.11	4465.78	0.0047597
A0A0R4IWJ6	Si:ch1073-178p5.3 (Fragment) OS=Danio rerio OX=7955 GN=si:ch1073-178p5.3 PE=4 SV=1	26728	0.17	4543.76	0.00484281
A0A0R4IZT9	Zgc:172218 OS=Danio rerio OX=7955 GN=zgc:172218 PE=4 SV=1	16293	0.67	10916.3	0.0116348
A0A140LGZ8	Protocadherin 1b OS=Danio rerio OX=7955 GN=pcdh1b PE=4 SV=1	119334	0.04	4773.36	0.00508752
A0A1D5NS40	Tropomyosin alpha-1 chain OS=Danio rerio OX=7955 GN=tpma PE=1 SV=1	20643	0.22	4541.46	0.00484036
A0A1D5NS57	Dynein assembly factor 1, axonemal (Fragment) OS=Danio rerio OX=7955 GN=dnaaf1 PE=3 SV=1	7614	0.7	5329.8	0.00568058
A0A286Y8X6	Calcium-transporting ATPase OS=Danio rerio OX=7955 GN=atp2b3a PE=1 SV=1	129147	0.03	3874.41	0.00412941
A2VCZ6	Zgc:136383 protein (Fragment) OS=Danio rerio OX=7955 GN=vtg4 PE=2 SV=1	148644	54.21	8.05799e+06	8.58833
A3KNP8	Transient receptor potential cation channel, subfamily M, member 1b OS=Danio rerio OX=7955 GN=trpm1b PE=2 SV=1	32649	0.14	4570.86	0.00487169
A3KPG5	Pentaxin OS=Danio rerio OX=7955 GN=crp3 PE=3 SV=1	25001	0.4	10000.4	0.0106586
A4VAJ8	Apolipoprotein Eb (Fragment) OS=Danio rerio OX=7955 GN=apoeb PE=2 SV=2	17813	0.26	4631.38	0.0049362
A7E2L4	Guanine nucleotide binding protein (G protein), beta polypeptide 2-like 1 OS=Danio rerio OX=7955 GN=rack1 PE=2 SV=1	35129	0.13	4566.77	0.00486734
A8KB38	Zgc:171517 protein OS=Danio rerio OX=7955 GN=zgc:171517 PE=2 SV=1	27756	1.13	31364.3	0.0334285
A8KB93	Zgc:171859 protein OS=Danio rerio OX=7955 GN=zgc:171859 PE=2 SV=1	69618	0.06	4177.08	0.004452
B3DFJ9	Si:ch211-125e6.12 protein OS=Danio rerio OX=7955 GN=si:ch211-125e6.13 PE=1 SV=1	17407	0.27	4699.89	0.00500922
B8A5I7	Single-stranded DNA-binding protein 1 OS=Danio rerio OX=7955 GN=ssbp1 PE=1 SV=1	16588	0.29	4810.52	0.00512713
D6QX11	Uncharacterized protein (Fragment) OS=Danio rerio OX=7955 GN=rps13 PE=3 SV=1	9877	0.51	5037.27	0.0053688
E7F5P7	Gig2-like protein DreE OS=Danio rerio OX=7955 GN=gig2e PE=1 SV=2	64589	0.07	4521.23	0.0048188
E7F650	Avidin OS=Danio rerio OX=7955 GN=avd PE=1 SV=1	18135	0.26	4715.1	0.00502543
E7F6Q4	Si:dkey-152b24.6 OS=Danio rerio OX=7955 GN=si:dkey-152b24.6 PE=1 SV=1	32561	0.3	9768.3	0.0104112
E7F9B8	Si:dkey-21c19.3 OS=Danio rerio OX=7955 GN=si:dkey-21c19.3 PE=1 SV=1	80957	0.05	4047.85	0.00431426
E7F9L9	Uncharacterized protein OS=Danio rerio OX=7955 GN=LOC101883994 PE=4 SV=1	14968	0.32	4789.76	0.005105
F1Q7C4	Protein/nucleic acid deglycase DJ-1 (Fragment) OS=Danio rerio OX=7955 GN=park7 PE=1 SV=1	16210	0.29	4700.9	0.00501029
F1QAS9	Opsin 7, group member d (Fragment) OS=Danio rerio OX=7955 GN=opn7d PE=3 SV=1	40762	0.11	4483.82	0.00477893
F1QBR2	Ribosomal protein L3 (Fragment) OS=Danio rerio OX=7955 GN=rpl3 PE=1 SV=1	21435	0.22	4715.7	0.00502607
F1QBS1	Si:dkey-156n14.5 OS=Danio rerio OX=7955 GN=si:dkey-156n14.5 PE=1 SV=1	74622	0.06	4477.32	0.004772
F1QHS0	Sodium/hydrogen exchanger (Fragment) OS=Danio rerio OX=7955 GN=slc9a8 PE=3 SV=1	57472	0.08	4597.76	0.00490036
F1QI12	Expressed sequence EX154042 OS=Danio rerio OX=7955 GN=gb:ex154042 PE=4 SV=2	19217	0.24	4612.08	0.00491563
F1QLG7	Nuclear autoantigenic sperm protein (histone-binding) OS=Danio rerio OX=7955 GN=nasp PE=1 SV=1	44728	0.1	4472.8	0.00476718
F1QY96	Synaptotagmin-binding, cytoplasmic RNA-interacting protein OS=Danio rerio OX=7955 GN=syncrip PE=1 SV=2	69959	0.06	4197.54	0.0044738
F1QYY8	Si:dkeyp-97e7.9 OS=Danio rerio OX=7955 GN=si:dkeyp-97e7.9 PE=4 SV=2	45150	0.1	4515	0.00481216
F1R5X0	Alpha-1,4 glucan phosphorylase OS=Danio rerio OX=7955 GN=pygb PE=1 SV=1	97352	0.14	13629.3	0.0145263
F1R858	Serotransferrin OS=Danio rerio OX=7955 GN=tfa PE=1 SV=2	73669	0.5	36834.5	0.0392588
F1R9Y4	Adenylate kinase 9 OS=Danio rerio OX=7955 GN=ak9 PE=4 SV=2	202726	0.02	4054.52	0.00432137
F1RD85	Lysyl oxidase homolog 3A OS=Danio rerio OX=7955 GN=loxl3a PE=2 SV=1	82080	0.05	4104	0.00437411
F6P334	Pentaxin OS=Danio rerio OX=7955 GN=crp2 PE=1 SV=1	25023	1.32	33030.4	0.0352043
L7QIX7	Pentaxin OS=Danio rerio OX=7955 GN=CRP5.2 PE=2 SV=1	25471	0.39	9933.69	0.0105875
M9MMC0	Obscurin-like 1a OS=Danio rerio OX=7955 GN=obsl1a PE=4 SV=1	224959	0.02	4499.18	0.0047953
Q0D294	Histone H4 OS=Danio rerio OX=7955 GN=zgc:153409 PE=2 SV=1	11344	25.35	287570	0.306497
Q1JPY2	Zgc:153867 protein (Fragment) OS=Danio rerio OX=7955 GN=zgc:153867 PE=2 SV=1	18621	0.25	4655.25	0.00496164
Q1LUY3	Ribosomal protein L4 OS=Danio rerio OX=7955 GN=rpl4 PE=4 SV=1	10643	0.47	5002.21	0.00533143
Q2YDQ0	Tubulin beta chain OS=Danio rerio OX=7955 GN=zgc:123292 PE=2 SV=1	50237	1.99	99971.6	0.106551
Q4V911	Protein phosphatase 2 (Formerly 2A), regulatory subunit A, beta isoform OS=Danio rerio OX=7955 GN=ppp2r1bb PE=2 SV=1	65118	0.07	4558.26	0.00485827
Q4V9K8	RNA helicase OS=Danio rerio OX=7955 GN=ddx18 PE=2 SV=1	73545	0.06	4412.7	0.00470312
Q5BLF6	Hemoglobin beta embryonic-3 OS=Danio rerio OX=7955 GN=hbbe3 PE=1 SV=1	16591	0.29	4811.39	0.00512805
Q5MPX3	Transferrin receptor 1b OS=Danio rerio OX=7955 GN=tfr1b PE=2 SV=1	85361	0.05	4268.05	0.00454895
Q6DRJ5	Pan-epithelial glycoprotein OS=Danio rerio OX=7955 GN=epcam PE=2 SV=1	34254	0.28	9591.12	0.0102224
Q6IQ59	Ubiquinol-cytochrome c reductase core protein 2b OS=Danio rerio OX=7955 GN=uqcrc2b PE=1 SV=1	48093	0.09	4328.37	0.00461324
X1WC76	Si:dkey-108k21.24 (Fragment) OS=Danio rerio OX=7955 GN=si:dkey-108k21.24 PE=3 SV=1	17019	0.28	4765.32	0.00507895
X1WCK2	Keratin 96 OS=Danio rerio OX=7955 GN=krt96 PE=3 SV=2	45752	0.1	4575.2	0.00487632
X1WF94	Serpin peptidase inhibitor, clade A (alpha-1 antiproteinase, antitrypsin), member 1 OS=Danio rerio OX=7955 GN=serpina1 PE=1 SV=2	47978	0.86	41261.1	0.0439767
X1WFM2	Homeobox protein Hox-C3a (Fragment) OS=Danio rerio OX=7955 GN=hoxc3a PE=4 SV=1	15160	0.31	4699.6	0.00500891

## Sheet:  1-DY
Accession	Description	Mass	emPAI	mw*Empai	protein Content (%)
A0A0G2KUJ0	Chaperonin containing TCP1 subunit 2 OS=Danio rerio OX=7955 PE=1 SV=1	31136	0.15	4670.4	0.0156618
A0A0G2L264	Uncharacterized protein OS=Danio rerio OX=7955 GN=rab35a PE=4 SV=1	22132	0.46	10180.7	0.0341402
A0A0G2L881	Histone H2A OS=Danio rerio OX=7955 GN=hist1h2a6 PE=3 SV=1	13737	0.35	4807.95	0.0161231
A0A0R4IBP7	60S ribosomal protein L8 OS=Danio rerio OX=7955 GN=rpl8 PE=1 SV=1	26546	0.17	4512.82	0.0151334
A0A0R4IFL5	Proteasome 26S subunit, non-ATPase 2 OS=Danio rerio OX=7955 PE=1 SV=1	55290	0.08	4423.2	0.0148328
A0A0R4IG79	Synaptosomal-associated protein 91 OS=Danio rerio OX=7955 GN=snap91 PE=1 SV=1	92581	0.05	4629.05	0.0155231
A0A0R4IHC0	Collagen, type I, alpha 2 OS=Danio rerio OX=7955 GN=col1a2 PE=1 SV=1	127046	0.03	3811.38	0.0127811
A0A0R4II76	Acetyl-CoA acetyltransferase, mitochondrial OS=Danio rerio OX=7955 GN=acat1 PE=1 SV=1	44678	0.46	20551.9	0.068919
A0A0R4ING3	39S ribosomal protein L23, mitochondrial OS=Danio rerio OX=7955 GN=mrpl23 PE=1 SV=1	17742	0.27	4790.34	0.016064
A0A0R4IQN8	Nascent polypeptide-associated complex subunit alpha OS=Danio rerio OX=7955 GN=naca PE=1 SV=1	104621	0.04	4184.84	0.0140335
A0A0R4IRD7	Copine I OS=Danio rerio OX=7955 GN=cpne1 PE=1 SV=1	60367	0.07	4225.69	0.0141705
A0A0R4IRP7	Translocase of outer mitochondrial membrane 20 OS=Danio rerio OX=7955 GN=tomm20a PE=3 SV=1	16308	0.29	4729.32	0.0158594
A0A0R4IRV6	Transcription factor AP-4 (activating enhancer-binding protein 4) OS=Danio rerio OX=7955 GN=tfap4 PE=1 SV=1	37874	0.12	4544.88	0.0152409
A0A0R4ISH5	Enoyl-[acyl-carrier-protein] reductase, mitochondrial OS=Danio rerio OX=7955 GN=mecr PE=1 SV=1	41275	0.36	14859	0.0498284
A0A0R4IUR4	ATP-binding cassette sub-family B member 8, mitochondrial OS=Danio rerio OX=7955 GN=abcb8 PE=1 SV=1	77318	0.06	4639.08	0.0155568
A0A0R4IVC8	Cytochrome c oxidase subunit Vab OS=Danio rerio OX=7955 GN=cox5ab PE=1 SV=1	15506	2.83	43882	0.147155
A0A0R4IW53	Si:ch211-12h2.8 OS=Danio rerio OX=7955 GN=si:ch211-12h2.8 PE=1 SV=1	18855	0.56	10558.8	0.0354081
A0A0R4IWJ6	Si:ch1073-178p5.3 (Fragment) OS=Danio rerio OX=7955 GN=si:ch1073-178p5.3 PE=4 SV=1	26728	0.17	4543.76	0.0152371
A0A0R4IY49	Vitellogenin 7 OS=Danio rerio OX=7955 GN=vtg7 PE=1 SV=1	148877	8.43	1.25503e+06	4.20865
A0A0R4IYJ8	Peroxiredoxin 1 OS=Danio rerio OX=7955 GN=prdx1 PE=1 SV=1	22161	1.14	25263.5	0.0847192
A0A0R4IYS8	Coiled-coil-helix-coiled-coil-helix domain-containing 2 OS=Danio rerio OX=7955 GN=chchd2 PE=1 SV=1	15073	0.74	11154	0.0374041
A0A1D5NS42	Methyltransferase-like 15 (Fragment) OS=Danio rerio OX=7955 GN=mettl15 PE=1 SV=1	22843	0.45	10279.4	0.0344709
A0A1D5NS89	Si:ch211-212k18.7 (Fragment) OS=Danio rerio OX=7955 GN=si:ch211-212k18.7 PE=1 SV=1	31874	0.14	4462.36	0.0149642
A0A286Y8V7	Dolichyl-diphosphooligosaccharide--protein glycosyltransferase subunit 1 OS=Danio rerio OX=7955 GN=rpn1 PE=1 SV=1	68538	0.06	4112.28	0.0137902
A0A286Y9D5	MICOS complex subunit MIC60 OS=Danio rerio OX=7955 GN=immt PE=1 SV=1	83304	0.67	55813.7	0.187167
A0JMP7	Zgc:154106 OS=Danio rerio OX=7955 GN=mccc1 PE=2 SV=1	77993	0.39	30417.3	0.102002
A2ARH3	Low-density lipoprotein receptor-related-protein 13 OS=Danio rerio OX=7955 GN=lrp13 PE=1 SV=1	149576	0.15	22436.4	0.0752386
A2CF48	Carnitine O-acetyltransferase a OS=Danio rerio OX=7955 GN=crata PE=1 SV=1	69874	0.06	4192.44	0.014059
A5PMJ7	Syntaxin 12 OS=Danio rerio OX=7955 GN=stx12 PE=1 SV=1	29960	0.15	4494	0.0150703
A6H8I1	Zgc:158376 protein OS=Danio rerio OX=7955 GN=zgc:158376 PE=2 SV=1	89248	0.05	4462.4	0.0149643
A7E2K6	Si:ch211-250e5.16 OS=Danio rerio OX=7955 GN=si:ch211-250e5.16 PE=1 SV=1	14791	1.33	19672	0.0659685
A7MC71	Zp2.3 protein (Fragment) OS=Danio rerio OX=7955 GN=zp2.3 PE=2 SV=1	47199	0.88	41535.1	0.139285
B0JZC1	Zgc:171911 protein OS=Danio rerio OX=7955 GN=mrpl22 PE=2 SV=1	24210	0.19	4599.9	0.0154254
B2GTJ8	Ywhai protein OS=Danio rerio OX=7955 GN=ywhaz PE=2 SV=1	26214	0.38	9961.32	0.0334045
E7F0C9	Zmp:0000001145 OS=Danio rerio OX=7955 GN=zmp:0000001145 PE=4 SV=2	44941	0.1	4494.1	0.0150706
E7F4Q5	NADH:ubiquinone oxidoreductase subunit B1 OS=Danio rerio OX=7955 PE=1 SV=1	7020	0.78	5475.6	0.018362
E7F650	Avidin OS=Danio rerio OX=7955 GN=avd PE=1 SV=1	18135	0.59	10699.6	0.0358804
E7FA90	Late endosomal/lysosomal adaptor, MAPK and MTOR activator 5 OS=Danio rerio OX=7955 GN=lamtor5 PE=1 SV=1	9479	0.54	5118.66	0.017165
E9QFV1	DEAD (Asp-Glu-Ala-Asp) box polypeptide 41 OS=Danio rerio OX=7955 GN=ddx41 PE=1 SV=1	24767	0.41	10154.5	0.0340522
F1Q4X3	Si:dkey-222n6.2 (Fragment) OS=Danio rerio OX=7955 GN=si:dkey-222n6.2 PE=1 SV=2	44136	0.1	4413.6	0.0148006
F1Q6U0	Uncharacterized protein OS=Danio rerio OX=7955 PE=1 SV=2	48645	0.09	4378.05	0.0146814
F1Q8E5	MLX-interacting protein OS=Danio rerio OX=7955 GN=mlxip PE=1 SV=2	94550	0.05	4727.5	0.0158533
F1Q9K6	Sulfurtransferase OS=Danio rerio OX=7955 GN=zgc:162544 PE=1 SV=1	33268	0.14	4657.52	0.0156186
F1QA41	Mitochondrial ribosomal protein L38 OS=Danio rerio OX=7955 GN=mrpl38 PE=1 SV=1	40622	0.11	4468.42	0.0149845
F1QAI8	Cysteine conjugate-beta lyase, cytoplasmic OS=Danio rerio OX=7955 GN=kyat1 PE=1 SV=1	50462	0.09	4541.58	0.0152298
F1QD40	Mitochondrial translational initiation factor 2 OS=Danio rerio OX=7955 GN=mtif2 PE=1 SV=1	78666	0.06	4719.96	0.015828
F1QJD6	Phosphodiesterase (Fragment) OS=Danio rerio OX=7955 GN=pde11al PE=3 SV=2	104738	0.04	4189.52	0.0140492
F1QW59	RAB5B, member RAS oncogene family OS=Danio rerio OX=7955 GN=rab5b PE=1 SV=2	23701	0.19	4503.19	0.0151011
F1QXF8	Signal sequence receptor, delta OS=Danio rerio OX=7955 GN=ssr4 PE=1 SV=1	18262	0.26	4748.12	0.0159224
F1QZR5	Si:dkey-112g5.12 OS=Danio rerio OX=7955 GN=si:dkey-112g5.12 PE=4 SV=1	21628	0.79	17086.1	0.0572969
F1R1R3	D-2-hydroxyglutarate dehydrogenase, mitochondrial OS=Danio rerio OX=7955 GN=d2hgdh PE=1 SV=1	58724	0.16	9395.84	0.0315082
F1R3I2	Mitochondrial inner membrane protease subunit 2 (Fragment) OS=Danio rerio OX=7955 GN=immp2l PE=4 SV=1	20758	0.22	4566.76	0.0153143
F1R6C7	Myosin, heavy chain a OS=Danio rerio OX=7955 GN=myha PE=1 SV=2	222063	0.04	8882.52	0.0297868
F1R9W6	Zgc:110239 OS=Danio rerio OX=7955 GN=zgc:110239 PE=1 SV=1	61374	0.15	9206.1	0.0308719
F1RAN2	Si:ch211-272h9.6 (Fragment) OS=Danio rerio OX=7955 GN=si:ch211-272h9.6 PE=4 SV=1	14930	0.32	4777.6	0.0160213
F8W3H2	ATP synthase, H+ transporting, mitochondrial F1 complex, epsilon subunit OS=Danio rerio OX=7955 GN=atp5f1e PE=1 SV=1	5705	1.02	5819.1	0.0195139
Q0P482	Zgc:153305 OS=Danio rerio OX=7955 GN=grsf1 PE=2 SV=1	33883	0.13	4404.79	0.0147711
Q1JQ15	LOC553434 protein (Fragment) OS=Danio rerio OX=7955 GN=msnb PE=2 SV=1	37972	0.12	4556.64	0.0152803
Q29RA2	Zgc:136908 OS=Danio rerio OX=7955 GN=zgc:136908 PE=1 SV=1	89438	0.05	4471.9	0.0149961
Q2TV65	Superoxide dismutase OS=Danio rerio OX=7955 GN=sod2 PE=2 SV=1	24963	0.18	4493.34	0.015068
Q503X4	Mitochondrial ribosomal protein S17 OS=Danio rerio OX=7955 GN=mrps17 PE=1 SV=1	15319	0.31	4748.89	0.015925
Q6DC92	V-ral simian leukemia viral oncogene homolog Ba (ras-related) OS=Danio rerio OX=7955 GN=ralba PE=1 SV=1	23449	0.2	4689.8	0.0157269
Q6DRJ5	Pan-epithelial glycoprotein OS=Danio rerio OX=7955 GN=epcam PE=2 SV=1	34254	0.28	9591.12	0.032163
Q6GQM5	Zgc:91909 OS=Danio rerio OX=7955 GN=zgc:91909 PE=2 SV=1	22925	1.5	34387.5	0.115316
Q6GTE7	GTP-binding nuclear protein Ran OS=Danio rerio OX=7955 GN=ran PE=2 SV=1	24445	0.19	4644.55	0.0155751
Q6IQI1	Zgc:86753 OS=Danio rerio OX=7955 GN=golga7 PE=2 SV=1	16334	0.29	4736.86	0.0158847
Q7SYJ6	Cholesterol side-chain cleavage enzyme, mitochondrial OS=Danio rerio OX=7955 GN=cyp11a1 PE=1 SV=1	58581	0.08	4686.48	0.0157157
Q7SZP7	FACT complex subunit SSRP1 OS=Danio rerio OX=7955 GN=ssrp1a PE=2 SV=1	58762	0.16	9401.92	0.0315286
Q7ZTT8	NADH dehydrogenase (ubiquinone) 1 alpha subcomplex 4,-like OS=Danio rerio OX=7955 GN=ndufa4l PE=1 SV=1	9422	2.68	25251	0.084677
Q7ZV08	Secretory carrier-associated membrane protein OS=Danio rerio OX=7955 GN=scamp2 PE=1 SV=1	35995	0.13	4679.35	0.0156918
Q802C9	Eukaryotic translation initiation factor 4A, isoform 1A OS=Danio rerio OX=7955 GN=eif4a1a PE=1 SV=1	46224	0.2	9244.8	0.0310017
R4GEK8	Sulfide quinone reductase-like (yeast) (Fragment) OS=Danio rerio OX=7955 GN=sqor PE=1 SV=1	22460	0.21	4716.6	0.0158167
R4GEP9	Creatine kinase, brain b OS=Danio rerio OX=7955 GN=ckbb PE=1 SV=1	13283	0.37	4914.71	0.0164811
X1WDZ6	Synaptotagmin VIIa (Fragment) OS=Danio rerio OX=7955 GN=syt7a PE=4 SV=1	66214	0.07	4634.98	0.015543

## Sheet:  16-DY
Accession	Description	Mass	emPAI	mw*Empai	protein content (1%)
A0A096X788	Septin 7a OS=Danio rerio OX=7955 GN=sept7a PE=2 SV=1	50448	0.09	4540.32	0.00947019
A0A0A0VB12	NADH-ubiquinone oxidoreductase chain 4 OS=Danio rerio OX=7955 GN=ND4 PE=3 SV=1	51476	0.09	4632.84	0.00966316
A0A0A0VDA7	NADH-ubiquinone oxidoreductase chain 5 OS=Danio rerio OX=7955 GN=ND5 PE=3 SV=1	68014	0.06	4080.84	0.0085118
A0A0B5JS68	Kal1a (Fragment) OS=Danio rerio OX=7955 GN=anos1a PE=2 SV=1	72538	0.06	4352.28	0.00907797
A0A0G2KEX1	ADP-ribosylation factor 4b OS=Danio rerio OX=7955 GN=arf4b PE=3 SV=1	21500	0.22	4730	0.00986582
A0A0N4SU99	Si:dkey-112g5.12 OS=Danio rerio OX=7955 GN=si:dkey-112g5.12 PE=4 SV=1	21671	0.79	17120.1	0.035709
A0A0R4IA18	Methyltransferase-like 17 (Fragment) OS=Danio rerio OX=7955 GN=mettl17 PE=1 SV=1	33402	0.14	4676.28	0.00975377
A0A0R4IBR9	Calpain 5a (Fragment) OS=Danio rerio OX=7955 GN=capn5a PE=1 SV=1	60976	0.07	4268.32	0.00890285
A0A0R4IC82	Insulin-like growth factor 2 mRNA-binding protein 2b (Fragment) OS=Danio rerio OX=7955 GN=igf2bp2b PE=1 SV=1	14942	0.32	4781.44	0.00997311
A0A0R4ICD4	Mitochondrial ribosomal protein S28 OS=Danio rerio OX=7955 GN=mrps28 PE=1 SV=1	19693	0.24	4726.32	0.00985814
A0A0R4IDZ7	Pyruvate dehydrogenase complex, component X OS=Danio rerio OX=7955 GN=pdhx PE=1 SV=1	34091	0.28	9545.48	0.0199099
A0A0R4IFI1	Zgc:165519 OS=Danio rerio OX=7955 GN=zgc:165519 PE=3 SV=1	36667	0.12	4400.04	0.00917759
A0A0R4IGB0	Rho guanine nucleotide exchange factor (GEF) 15 (Fragment) OS=Danio rerio OX=7955 GN=arhgef15 PE=4 SV=1	59624	0.07	4173.68	0.00870545
A0A0R4IH56	Lysine (K)-specific demethylase 2Aa OS=Danio rerio OX=7955 GN=kdm2aa PE=1 SV=1	145152	0.03	4354.56	0.00908273
A0A0R4IP18	Si:ch211-191j22.3 OS=Danio rerio OX=7955 GN=si:ch211-191j22.3 PE=1 SV=1	12425	0.4	4970	0.0103664
A0A0R4IR75	STT3A, subunit of the oligosaccharyltransferase complex (catalytic) OS=Danio rerio OX=7955 GN=stt3a PE=1 SV=1	80094	0.05	4004.7	0.00835299
A0A0R4IT81	Zgc:152977 OS=Danio rerio OX=7955 GN=zgc:152977 PE=4 SV=1	64645	0.07	4525.15	0.00943855
A0A0R4IVE7	ATP-binding cassette, sub-family B (MDR/TAP), member 11b OS=Danio rerio OX=7955 GN=abcb11b PE=1 SV=1	140931	0.03	4227.93	0.0088186
A0A0R4IXY0	Glutaryl-CoA dehydrogenase b OS=Danio rerio OX=7955 GN=gcdhb PE=1 SV=1	43965	0.34	14948.1	0.0311787
A0A0R4IZL6	Ras-related GTP-binding Cb OS=Danio rerio OX=7955 GN=rragcb PE=4 SV=1	44200	0.1	4420	0.00921922
A0A1D5NSL0	Cancer susceptibility candidate 4 OS=Danio rerio OX=7955 GN=casc4 PE=1 SV=1	49396	0.09	4445.64	0.0092727
A0A286Y8X6	Calcium-transporting ATPase OS=Danio rerio OX=7955 GN=atp2b3a PE=1 SV=1	129147	0.03	3874.41	0.00808123
A0A286YA73	Oviductal glycoprotein 1 OS=Danio rerio OX=7955 GN=ovgp1 PE=3 SV=1	56904	0.08	4552.32	0.00949522
A0A286YAB0	Transketolase b OS=Danio rerio OX=7955 GN=tktb PE=1 SV=1	68641	0.06	4118.46	0.00859027
A0A286YAF6	Apolipoprotein Bb, tandem duplicate 1 OS=Danio rerio OX=7955 GN=apobb.1 PE=1 SV=1	413395	0.01	4133.95	0.00862258
A0AUR4	Si:dkeyp-50f7.2 protein (Fragment) OS=Danio rerio OX=7955 GN=si:dkeyp-50f7.2 PE=2 SV=1	74476	0.06	4468.56	0.00932051
A0PJR5	Enoyl-CoA hydratase domain-containing protein 3, mitochondrial OS=Danio rerio OX=7955 GN=echdc3 PE=2 SV=2	31419	0.31	9739.89	0.0203154
A1A5Z3	Elongation factor Ts, mitochondrial OS=Danio rerio OX=7955 GN=tsfm PE=2 SV=1	33453	0.29	9701.37	0.0202351
A7MBW0	Zgc:171717 protein OS=Danio rerio OX=7955 GN=zgc:171717 PE=2 SV=1	16448	1.15	18915.2	0.0394533
A8KBV1	Succinyl-CoA:3-ketoacid-coenzyme A transferase OS=Danio rerio OX=7955 GN=oxct1b PE=1 SV=1	57696	0.34	19616.6	0.0409163
A8WGC6	ATP synthase subunit beta OS=Danio rerio OX=7955 GN=atp5f1b PE=1 SV=1	55096	13	716248	1.49395
A9JRX9	Nitric oxide-associated 1 OS=Danio rerio OX=7955 GN=noa1 PE=1 SV=1	77869	0.06	4672.14	0.00974514
B0V1J5	Checkpoint kinase 2 OS=Danio rerio OX=7955 GN=chek2 PE=1 SV=1	56648	0.08	4531.84	0.0094525
B2GT87	Acadm protein OS=Danio rerio OX=7955 GN=acadm PE=2 SV=1	46120	3.4	156808	0.32707
B3DI21	Pyridoxal (pyridoxine, vitamin B6) phosphatase OS=Danio rerio OX=7955 GN=pdxp PE=1 SV=1	33500	0.14	4690	0.00978239
B3DK37	Lipase maturation factor OS=Danio rerio OX=7955 GN=lmf2a PE=1 SV=1	85932	0.05	4296.6	0.00896184
E7F2L0	Erythrocyte membrane protein band 4.1-like 4A OS=Danio rerio OX=7955 GN=epb41l4a PE=4 SV=2	70798	0.06	4247.88	0.00886022
E7FB55	Si:ch73-181d5.4 OS=Danio rerio OX=7955 GN=si:ch73-181d5.4 PE=4 SV=1	236813	0.02	4736.26	0.00987888
E7FCP5	Janus kinase and microtubule-interacting protein 2 OS=Danio rerio OX=7955 GN=jakmip2 PE=4 SV=2	96321	0.05	4816.05	0.0100453
F1Q4X5	Complement component 4 OS=Danio rerio OX=7955 GN=c4 PE=4 SV=1	190927	0.02	3818.54	0.0079647
F1Q868	LETM1 domain-containing 1 (Fragment) OS=Danio rerio OX=7955 GN=letmd1 PE=1 SV=1	20731	0.23	4768.13	0.00994535
F1QAH5	Crystallin beta-gamma domain-containing 1a OS=Danio rerio OX=7955 GN=aim1a PE=1 SV=2	312170	0.01	3121.7	0.00651123
F1QBG3	Zona pellucida glycoprotein 3b OS=Danio rerio OX=7955 GN=zp3b PE=1 SV=1	56939	0.08	4555.12	0.00950106
F1QDN6	1-acylglycerol-3-phosphate O-acyltransferase 5 (lysophosphatidic acid acyltransferase, epsilon) OS=Danio rerio OX=7955 GN=agpat5 PE=1 SV=1	41767	0.11	4594.37	0.00958292
F1QEQ5	Bromodomain and WD repeat domain-containing 3 OS=Danio rerio OX=7955 GN=brwd3 PE=4 SV=3	195396	0.02	3907.92	0.00815113
F1QKE9	Mitochondrial ribosomal protein L20 OS=Danio rerio OX=7955 GN=mrpl20 PE=1 SV=1	17264	0.62	10703.7	0.0223257
F1QL31	Mitochondrial glycine transporter OS=Danio rerio OX=7955 GN=slc25a38b PE=3 SV=2	32303	0.14	4522.42	0.00943285
F1R166	Eukaryotic translation initiation factor 4A, isoform 2 OS=Danio rerio OX=7955 GN=eif4a2 PE=1 SV=1	46788	0.1	4678.8	0.00975903
F1R1P6	N-acetylneuraminic acid synthase a OS=Danio rerio OX=7955 GN=nansa PE=1 SV=2	40125	0.11	4413.75	0.00920619
F1R1S7	Zgc:171776 OS=Danio rerio OX=7955 GN=zgc:171776 PE=1 SV=1	25510	0.18	4591.8	0.00957756
F1R394	Zinc finger protein 438 OS=Danio rerio OX=7955 GN=znf438 PE=4 SV=1	82845	0.05	4142.25	0.00863989
F1R4N4	Si:dkey-19b23.11 OS=Danio rerio OX=7955 GN=si:dkey-19b23.11 PE=1 SV=1	93466	0.05	4673.3	0.00974756
F1R9W9	Delta-1-pyrroline-5-carboxylate dehydrogenase, mitochondrial OS=Danio rerio OX=7955 GN=aldh4a1 PE=1 SV=3	61468	0.07	4302.76	0.00897468
F1RBF6	14-3-3 protein beta/alpha-B OS=Danio rerio OX=7955 GN=ywhabb PE=1 SV=1	27390	0.17	4656.3	0.0097121
F1REP2	Zgc:171426 OS=Danio rerio OX=7955 GN=zgc:171426 PE=1 SV=1	86626	0.1	8662.6	0.0180684
H0WEB6	Si:dkeyp-98a7.7 (Fragment) OS=Danio rerio OX=7955 GN=si:dkeyp-98a7.7 PE=4 SV=1	15635	0.71	11100.8	0.0231541
Q0P499	Probable glutamate--tRNA ligase, mitochondrial OS=Danio rerio OX=7955 GN=ears2 PE=2 SV=1	56988	0.08	4559.04	0.00950923
Q0P4B9	Mapk-regulated corepressor-interacting protein 1 OS=Danio rerio OX=7955 GN=mcrip1 PE=1 SV=1	11284	0.44	4964.96	0.0103559
Q1A5L3	Crumbs-like protein 1 OS=Danio rerio OX=7955 GN=crb1 PE=2 SV=1	156192	0.03	4685.76	0.00977354
Q1LUQ3	Mitochondrial import inner membrane translocase subunit TIM44 OS=Danio rerio OX=7955 GN=timm44 PE=3 SV=1	50734	0.09	4566.06	0.00952388
Q1MTD4	Uncharacterized protein C18orf19 homolog A OS=Danio rerio OX=7955 GN=si:ch211-105d11.2 PE=2 SV=1	27834	0.16	4453.44	0.00928897
Q499A2	Plasminogen receptor, C-terminal lysine transmembrane protein OS=Danio rerio OX=7955 GN=plgrkt PE=1 SV=1	17128	0.28	4795.84	0.0100031
Q502C1	28S ribosomal protein S24, mitochondrial OS=Danio rerio OX=7955 GN=mrps24 PE=2 SV=1	18599	0.25	4649.75	0.00969844
Q5PQZ3	Zinc transporter 9 OS=Danio rerio OX=7955 GN=slc30a9 PE=2 SV=1	64137	0.07	4489.59	0.00936437
Q5TYR3	Si:dkey-174m14.3 OS=Danio rerio OX=7955 GN=si:dkey-174m14.3 PE=4 SV=1	67882	0.07	4751.74	0.00991117
Q5XJ73	GLI pathogenesis-related 2,-like OS=Danio rerio OX=7955 GN=glipr2l PE=1 SV=1	16921	0.28	4737.88	0.00988226
Q66I53	COX17 cytochrome c oxidase assembly homolog (S. cerevisiae) OS=Danio rerio OX=7955 GN=cox17 PE=2 SV=1	7287	0.74	5392.38	0.0112474
Q68FN7	Succinate dehydrogenase [ubiquinone] cytochrome b small subunit B, mitochondrial OS=Danio rerio OX=7955 GN=sdhdb PE=2 SV=1	16962	0.28	4749.36	0.0099062
Q6DC46	Ectonucleoside triphosphate diphosphohydrolase 1 OS=Danio rerio OX=7955 GN=entpd1 PE=2 SV=1	55471	0.08	4437.68	0.0092561
Q6DI51	Nucleoside diphosphate kinase 6 OS=Danio rerio OX=7955 GN=nme6 PE=2 SV=1	20598	0.23	4737.54	0.00988155
Q6DRC6	60S ribosomal protein L6 OS=Danio rerio OX=7955 GN=rpl6 PE=2 SV=1	30538	0.15	4580.7	0.00955441
Q6IVW2	IFT81 OS=Danio rerio OX=7955 GN=ift81 PE=2 SV=1	78843	0.06	4730.58	0.00986703
Q6P1J5	ATP synthase, H+ transporting, mitochondrial F1 complex, delta subunit OS=Danio rerio OX=7955 GN=atp5f1d PE=2 SV=1	16905	0.28	4733.4	0.00987291
Q6P980	Superoxide dismutase OS=Danio rerio OX=7955 GN=sod2 PE=1 SV=1	24993	0.4	9997.2	0.0208521
Q6PC65	Peptidyl-prolyl cis-trans isomerase (Fragment) OS=Danio rerio OX=7955 GN=ppiaa PE=2 SV=1	19358	0.92	17809.4	0.0371467
Q7ZUD9	Zgc:56429 OS=Danio rerio OX=7955 GN=naalad2 PE=2 SV=1	83928	0.17	14267.8	0.0297597
Q7ZVV6	Slc25a14 protein OS=Danio rerio OX=7955 GN=slc25a14 PE=1 SV=1	31947	0.14	4472.58	0.00932889
R4GE87	Creatine kinase, brain b OS=Danio rerio OX=7955 GN=ckbb PE=1 SV=1	27543	0.17	4682.31	0.00976635
X1WBS5	Translocase of outer mitochondrial membrane 6 homolog (yeast) OS=Danio rerio OX=7955 GN=tomm6 PE=4 SV=1	6799	2.29	15569.7	0.0324753
X1WCQ0	Si:dkey-7j14.6 OS=Danio rerio OX=7955 GN=si:dkey-7j14.6 PE=4 SV=1	23491	0.2	4698.2	0.00979949

## Sheet: 32-DY
Accession	Description	Mass	emPAI	mw*Empai	Protein Content(1%)
A0A0G2KCA1	ARP3 actin-related protein 3 homolog OS=Danio rerio OX=7955 GN=actr3 PE=1 SV=1	25976	0.18	4675.68	0.00636883
A0A0G2KS01	Uncharacterized protein OS=Danio rerio OX=7955 PE=4 SV=1	144882	0.03	4346.46	0.00592039
A0A0G2KWP7	Transaldolase OS=Danio rerio OX=7955 GN=taldo1 PE=1 SV=1	30949	0.31	9594.19	0.0130684
A0A0G2L5J6	Uncharacterized protein OS=Danio rerio OX=7955 GN=LOC568664 PE=4 SV=1	132965	0.03	3988.95	0.00543342
A0A0G2LB04	Na(+)/H(+) exchange regulatory cofactor NHE-RF OS=Danio rerio OX=7955 GN=LOC100535100 PE=4 SV=1	39378	0.11	4331.58	0.00590013
A0A0J9YJH7	Si:dkeyp-26a9.7 (Fragment) OS=Danio rerio OX=7955 GN=si:dkeyp-26a9.7 PE=4 SV=3	10124	0.5	5062	0.00689504
A0A0N4SU01	Si:dkey-84o3.7 OS=Danio rerio OX=7955 GN=si:dkey-84o3.7 PE=4 SV=1	14900	0.32	4768	0.00649458
A0A0R4IBS3	Target of myb1 membrane-trafficking protein (Fragment) OS=Danio rerio OX=7955 GN=tom1 PE=1 SV=1	43109	0.1	4310.9	0.00587196
A0A0R4ICG3	Pleckstrin homology domain-containing, family D (with coiled-coil domains) member 1 (Fragment) OS=Danio rerio OX=7955 GN=plekhd1 PE=4 SV=1	26595	0.17	4521.15	0.00615834
A0A0R4IEC4	Microtubule-associated protein 1 light chain 3 gamma (Fragment) OS=Danio rerio OX=7955 GN=map1lc3c PE=3 SV=1	16384	0.29	4751.36	0.00647192
A0A0R4IEI1	28S ribosomal protein S24, mitochondrial OS=Danio rerio OX=7955 GN=mrps24 PE=1 SV=1	18984	0.25	4746	0.00646461
A0A0R4IF58	Seryl-tRNA synthetase 2, mitochondrial OS=Danio rerio OX=7955 GN=sars2 PE=1 SV=2	60574	0.07	4240.18	0.00577563
A0A0R4IGN2	Very low density lipoprotein receptor OS=Danio rerio OX=7955 GN=vldlr PE=1 SV=1	96870	0.55	53278.5	0.0725716
A0A0R4IJC7	YME1-like 1b OS=Danio rerio OX=7955 GN=yme1l1b PE=1 SV=1	79905	0.05	3995.25	0.005442
A0A0R4IJL4	Oncostatin M receptor (Fragment) OS=Danio rerio OX=7955 GN=osmr PE=4 SV=1	88285	0.05	4414.25	0.00601273
A0A0R4IK24	Voltage-dependent L-type calcium channel subunit alpha OS=Danio rerio OX=7955 GN=cacna1da PE=3 SV=2	223471	0.02	4469.42	0.00608788
A0A0R4ILC0	Polymerase (DNA-directed), delta-interacting protein 3 (Fragment) OS=Danio rerio OX=7955 GN=poldip3 PE=1 SV=1	51364	0.09	4622.76	0.00629675
A0A0R4IM71	SH3 and PX domains 2B OS=Danio rerio OX=7955 GN=sh3pxd2b PE=1 SV=1	100762	0.04	4030.48	0.00548999
A0A0R4IN74	ALG13, UDP-N-acetylglucosaminyltransferase subunit OS=Danio rerio OX=7955 GN=alg13 PE=4 SV=1	96802	0.04	3872.08	0.00527423
A0A0R4INZ2	Hydroxysteroid (17-beta) dehydrogenase 4 OS=Danio rerio OX=7955 GN=hsd17b4 PE=1 SV=1	78573	0.06	4714.38	0.00642154
A0A0R4IPA8	Carbamoyl-phosphate synthase 1, mitochondrial OS=Danio rerio OX=7955 GN=cps1 PE=3 SV=1	165809	0.03	4974.27	0.00677555
A0A0R4IRS8	Signal sequence receptor, alpha OS=Danio rerio OX=7955 GN=ssr1 PE=1 SV=1	30296	0.32	9694.72	0.0132054
A0A0R4IUH6	NADH dehydrogenase (ubiquinone) 1 alpha subcomplex 4,-like OS=Danio rerio OX=7955 GN=ndufa4l PE=1 SV=1	10990	1.11	12198.9	0.0166163
A0A0R4IW90	Myosin VAa OS=Danio rerio OX=7955 GN=myo5aa PE=1 SV=1	213282	0.02	4265.64	0.00581031
A0A0R4IXE6	Microsomal glutathione S-transferase 3a (Fragment) OS=Danio rerio OX=7955 GN=mgst3a PE=1 SV=1	13798	0.35	4829.3	0.00657808
A0A140LGM6	Uncharacterized protein (Fragment) OS=Danio rerio OX=7955 PE=1 SV=1	105695	0.04	4227.8	0.00575876
A0JMC4	Zona pellucida glycoprotein 2.3 OS=Danio rerio OX=7955 GN=zp2.3 PE=2 SV=1	47255	1.05	49617.8	0.0675853
A1L293	Protein tyrosine phosphatase, mitochondrial 1 OS=Danio rerio OX=7955 GN=ptpmt1 PE=1 SV=1	21017	0.22	4623.74	0.00629808
A2BGX6	Myosin heavy chain 4 OS=Danio rerio OX=7955 GN=myhc4 PE=1 SV=1	222038	0.06	13322.3	0.0181465
A2BIB9	Ankyrin 2b, neuronal OS=Danio rerio OX=7955 GN=ank2b PE=4 SV=1	388387	0.01	3883.87	0.00529029
A2CEM2	Atlastin 3 (Fragment) OS=Danio rerio OX=7955 GN=atl3 PE=4 SV=2	31701	0.14	4438.14	0.00604527
A3KQB6	Novel protein similar to vertebrate aminolevulinate delta-synthase 1 (ALAS1) (Fragment) OS=Danio rerio OX=7955 GN=DKEY-240E12.1-001 PE=3 SV=1	101687	0.09	9151.83	0.0124659
A4IG57	Zgc:162264 protein OS=Danio rerio OX=7955 GN=fam160b1 PE=2 SV=1	56775	0.08	4542	0.00618674
A7E2P9	DnaJ (Hsp40) homolog, subfamily C, member 19 OS=Danio rerio OX=7955 GN=dnajc19 PE=1 SV=1	12396	0.94	11652.2	0.0158717
A7MC14	Uncharacterized protein (Fragment) OS=Danio rerio OX=7955 PE=2 SV=1	45145	0.1	4514.5	0.00614928
A9JRG9	AFG3-like AAA ATPase 2 OS=Danio rerio OX=7955 GN=afg3l2 PE=1 SV=1	88641	0.33	29251.5	0.0398441
A9JT52	Acadvl protein OS=Danio rerio OX=7955 GN=acadvl PE=2 SV=1	71048	1.31	93072.9	0.126776
B0S5M9	Tryptophanyl tRNA synthetase 2, mitochondrial OS=Danio rerio OX=7955 GN=wars2 PE=1 SV=1	40724	0.11	4479.64	0.0061018
B0S6K4	Mitochondrial ribosomal protein S14 OS=Danio rerio OX=7955 GN=mrps14 PE=1 SV=1	16315	0.29	4731.35	0.00644466
B0V0X1	Propionyl CoA carboxylase, beta polypeptide OS=Danio rerio OX=7955 GN=pccb PE=1 SV=1	60644	2.07	125533	0.170991
B7ZC95	Discs, large homolog 5a (Drosophila) OS=Danio rerio OX=7955 GN=dlg5a PE=3 SV=1	217707	0.02	4354.14	0.00593085
B8A503	Transmembrane protein 50A OS=Danio rerio OX=7955 GN=tmem50a PE=4 SV=1	16475	0.29	4777.75	0.00650786
B8JJ35	Si:dkey-167i21.2 OS=Danio rerio OX=7955 GN=si:dkey-167i21.2 PE=1 SV=2	5000	1.2	6000	0.00817271
B8JM34	ATP synthase-coupling factor 6, mitochondrial OS=Danio rerio OX=7955 GN=atp5pf PE=1 SV=1	12004	2.96	35531.8	0.0483986
E7EYK8	HECT and RLD domain-containing E3 ubiquitin protein ligase 2 OS=Danio rerio OX=7955 GN=herc2 PE=1 SV=1	528513	0.01	5285.13	0.00719897
E7F2U2	Uncharacterized protein OS=Danio rerio OX=7955 GN=mrpl49 PE=1 SV=1	19886	0.23	4573.78	0.00623003
E7F8Q5	HECT, UBA and WWE domain-containing 1 OS=Danio rerio OX=7955 GN=huwe1 PE=1 SV=2	278371	0.02	5567.42	0.00758349
E7FC79	Si:cabz01113374.3 OS=Danio rerio OX=7955 GN=si:cabz01113374.3 PE=4 SV=1	98741	0.04	3949.64	0.00537988
E7FE64	Oxysterol-binding protein OS=Danio rerio OX=7955 GN=osbpl10b PE=3 SV=1	83380	0.05	4169	0.00567867
E7FGA5	Glutathione reductase OS=Danio rerio OX=7955 GN=gsr PE=1 SV=1	54055	0.27	14594.9	0.0198799
F1Q575	ATP-dependent (S)-NAD(P)H-hydrate dehydratase OS=Danio rerio OX=7955 GN=naxd PE=3 SV=1	35851	0.13	4660.63	0.00634833
F1Q716	Si:dkeyp-69c1.9 (Fragment) OS=Danio rerio OX=7955 GN=si:dkeyp-69c1.9 PE=4 SV=1	29645	0.15	4446.75	0.006057
F1Q777	Si:ch73-194h10.2 OS=Danio rerio OX=7955 GN=si:ch73-194h10.2 PE=3 SV=2	254182	0.02	5083.64	0.00692452
F1Q7C4	Protein/nucleic acid deglycase DJ-1 (Fragment) OS=Danio rerio OX=7955 GN=park7 PE=1 SV=1	16210	0.29	4700.9	0.00640318
F1Q9T9	Ribosomal protein L23a (Fragment) OS=Danio rerio OX=7955 GN=rpl23a PE=1 SV=1	17358	0.27	4686.66	0.00638379
F1Q9U2	Histone-lysine N-methyltransferase OS=Danio rerio OX=7955 GN=kmt5c PE=3 SV=1	228752	0.02	4575.04	0.00623175
F1QA23	Complex I assembly factor TIMMDC1, mitochondrial OS=Danio rerio OX=7955 GN=timmdc1 PE=1 SV=1	32336	0.14	4527.04	0.00616637
F1QBI9	Armadillo repeat-containing 2 OS=Danio rerio OX=7955 GN=armc2 PE=4 SV=1	89617	0.1	8961.7	0.0122069
F1QDA6	Acyl-CoA synthetase long chain family member 1b OS=Danio rerio OX=7955 GN=acsl1b PE=1 SV=1	77642	0.06	4658.52	0.00634546
F1QFT8	Oxidase (cytochrome c) assembly 1-like OS=Danio rerio OX=7955 GN=oxa1l PE=1 SV=1	51431	0.09	4628.79	0.00630496
F1QK02	Mitochondrial ribosomal protein S22 OS=Danio rerio OX=7955 GN=mrps22 PE=1 SV=2	39470	0.38	14998.6	0.0204299
F1QK60	Keratin 4 OS=Danio rerio OX=7955 GN=krt4 PE=3 SV=1	53964	0.08	4317.12	0.00588043
F1QP99	Protein disulfide-isomerase OS=Danio rerio OX=7955 GN=zgc:77086 PE=1 SV=1	54686	0.08	4374.88	0.00595911
F1QPV5	Glutathione S-transferase zeta 1 OS=Danio rerio OX=7955 GN=gstz1 PE=1 SV=1	24529	0.41	10056.9	0.0136987
F1QSP8	Peroxiredoxin 4 OS=Danio rerio OX=7955 GN=prdx4 PE=1 SV=1	29093	0.78	22692.5	0.0309099
F1QUQ4	p2X purinoceptor OS=Danio rerio OX=7955 GN=p2rx4a PE=3 SV=1	45086	0.1	4508.6	0.00614125
F1QVX3	Myosin, heavy chain b OS=Danio rerio OX=7955 GN=myhb PE=1 SV=1	222704	0.06	13362.2	0.018201
F1QWU4	Myosin, light chain 6, alkali, smooth muscle and non-muscle OS=Danio rerio OX=7955 GN=myl6 PE=1 SV=1	18425	0.25	4606.25	0.00627426
F1QWW6	DnaJ (Hsp40) homolog, subfamily C, member 11a OS=Danio rerio OX=7955 GN=dnajc11a PE=1 SV=1	63408	0.14	8877.12	0.0120917
F1QXQ9	Acyl-CoA thioesterase 13 OS=Danio rerio OX=7955 GN=acot13 PE=1 SV=1	15338	0.31	4754.78	0.00647657
F1R1E1	Nitrilase 1 OS=Danio rerio OX=7955 GN=nit1 PE=1 SV=1	34670	0.13	4507.1	0.0061392
F1R2C9	Zgc:65997 OS=Danio rerio OX=7955 GN=zgc:65997 PE=1 SV=1	28444	0.16	4551.04	0.00619906
F1R4C8	NADH dehydrogenase (ubiquinone) Fe-S protein 3, (NADH-coenzyme Q reductase) OS=Danio rerio OX=7955 GN=ndufs3 PE=1 SV=1	29466	1.72	50681.5	0.0690342
F1R7L3	Bystin-like (Fragment) OS=Danio rerio OX=7955 GN=bysl PE=1 SV=1	53112	0.08	4248.96	0.00578759
F1R858	Serotransferrin OS=Danio rerio OX=7955 GN=tfa PE=1 SV=2	73669	0.59	43464.7	0.0592041
F1R8A9	Protein tyrosine phosphatase, receptor type, f polypeptide (PTPRF),-interacting protein (liprin), alpha 2 OS=Danio rerio OX=7955 GN=ppfia2 PE=4 SV=2	136489	0.03	4094.67	0.00557743
F1R8U0	Keratin 94 OS=Danio rerio OX=7955 GN=krt94 PE=1 SV=1	47756	0.09	4298.04	0.00585444
F8W378	Si:dkey-87o1.2 OS=Danio rerio OX=7955 GN=si:dkey-87o1.2 PE=1 SV=1	21476	0.22	4724.72	0.00643563
Q08C39	Zgc:153680 OS=Danio rerio OX=7955 GN=mrps5 PE=2 SV=1	44111	0.33	14556.6	0.0198279
Q0D294	Histone H4 OS=Danio rerio OX=7955 GN=zgc:153409 PE=2 SV=1	11344	3.28	37208.3	0.0506821
Q0P475	Zgc:153322 OS=Danio rerio OX=7955 GN=zgc:153322 PE=2 SV=1	22371	0.21	4697.91	0.00639911
Q0V976	LOC561528 protein (Fragment) OS=Danio rerio OX=7955 GN=LOC561528 PE=2 SV=1	31087	0.31	9636.97	0.0131267
Q1LUQ4	Major facilitator superfamily domain-containing protein 6-A OS=Danio rerio OX=7955 GN=mfsd6a PE=3 SV=1	88176	0.05	4408.8	0.00600531
Q1MTA9	Carnitine palmitoyltransferase 1Aa (liver) OS=Danio rerio OX=7955 GN=cpt1aa PE=1 SV=2	88571	0.05	4428.55	0.00603221
Q4JIY5	Elongation factor 1-alpha OS=Danio rerio OX=7955 GN=eef1a1l1 PE=2 SV=1	50029	0.4	20011.6	0.0272582
Q4VBT9	Cox4i1 protein OS=Danio rerio OX=7955 GN=cox4i1 PE=2 SV=1	19431	1.93	37501.8	0.0510819
Q5PNQ5	AlkB homolog 7 OS=Danio rerio OX=7955 GN=alkbh7 PE=4 SV=1	26955	0.17	4582.35	0.0062417
Q5PR57	Dihydroorotate dehydrogenase (quinone), mitochondrial OS=Danio rerio OX=7955 GN=dhodh PE=2 SV=1	43830	1.89	82838.7	0.112836
Q5RH26	ATP synthase subunit gamma OS=Danio rerio OX=7955 GN=atp5f1c PE=1 SV=1	32128	1.86	59758.1	0.0813976
Q5RIC8	Calcium-binding mitochondrial carrier protein SCaMC-1 (Fragment) OS=Danio rerio OX=7955 GN=slc25a24 PE=1 SV=1	18713	0.25	4678.25	0.00637233
Q5XJS8	Hsd17b10 protein OS=Danio rerio OX=7955 GN=hsd17b10 PE=1 SV=1	27040	5.45	147368	0.200733
Q66HU7	Peroxisomal membrane protein 2 OS=Danio rerio OX=7955 GN=pxmp2 PE=1 SV=1	22320	0.21	4687.2	0.00638452
Q6DEM5	Mitochondrial import inner membrane translocase subunit Tim8 A OS=Danio rerio OX=7955 GN=timm8a PE=3 SV=1	10556	0.48	5066.88	0.00690169
Q6DHJ7	mTERF domain containing 1 OS=Danio rerio OX=7955 GN=mterf3 PE=2 SV=1	45670	0.2	9134	0.0124416
Q6DI06	Mitochondrial import inner membrane translocase subunit Tim10 OS=Danio rerio OX=7955 GN=timm10 PE=3 SV=1	9949	0.51	5073.99	0.00691138
Q6GQP1	MICOS complex subunit (Fragment) OS=Danio rerio OX=7955 GN=apool PE=2 SV=1	47624	0.86	40956.6	0.0557878
Q6IWJ1	Cellular retinoic acid-binding protein 1b OS=Danio rerio OX=7955 GN=crabp1b PE=2 SV=1	15716	0.3	4714.8	0.00642212
Q6NWC3	Ribosomal protein S2 OS=Danio rerio OX=7955 GN=rps2 PE=1 SV=1	30271	0.32	9686.72	0.0131945
Q6NY22	Txndc4 protein (Fragment) OS=Danio rerio OX=7955 GN=erp44 PE=2 SV=1	50961	0.09	4586.49	0.00624734
Q6P603	Annexin OS=Danio rerio OX=7955 GN=anxa2a PE=1 SV=1	38115	0.25	9528.75	0.0129793
Q6PC90	40S ribosomal protein S12 OS=Danio rerio OX=7955 GN=rps12 PE=1 SV=1	14457	0.33	4770.81	0.00649841
Q6PE18	Phosphatidylinositol 4-kinase type 2-alpha OS=Danio rerio OX=7955 GN=pi4k2a PE=2 SV=1	51410	0.09	4626.9	0.00630239
Q6PHF5	Dihydrolipoamide acetyltransferase component of pyruvate dehydrogenase complex OS=Danio rerio OX=7955 GN=pdhx PE=2 SV=1	51968	0.18	9354.24	0.0127416
Q6TNT8	Guanine nucleotide binding protein (G protein), alpha inhibiting activity polypeptide 2 OS=Danio rerio OX=7955 GN=gnai2a PE=1 SV=1	40810	0.11	4489.1	0.00611469
Q7SYE2	Actinin, alpha 4 OS=Danio rerio OX=7955 GN=actn4 PE=2 SV=1	103721	0.13	13483.7	0.0183664
Q7SZY7	Novel protein similar to human chromosome 4 open reading frame 1 (C4orf1) OS=Danio rerio OX=7955 GN=slc30a9 PE=4 SV=1	38110	0.25	9527.5	0.0129776
Q7ZUW0	DnaJ (Hsp40) homolog, subfamily A, member 3A OS=Danio rerio OX=7955 GN=dnaja3a PE=1 SV=1	48882	0.09	4399.38	0.00599248
R4GE02	Uncharacterized protein OS=Danio rerio OX=7955 GN=si:ch211-113a14.11 PE=1 SV=1	27133	1.97	53452	0.072808
X1WBG6	FERM domain-containing 4Ba OS=Danio rerio OX=7955 GN=frmd4ba PE=4 SV=1	110098	0.04	4403.92	0.00599866
X1WBZ5	Si:dkeyp-33b5.4 OS=Danio rerio OX=7955 GN=si:dkeyp-33b5.4 PE=1 SV=1	66492	0.14	9308.88	0.0126798
X1WC76	Si:dkey-108k21.24 (Fragment) OS=Danio rerio OX=7955 GN=si:dkey-108k21.24 PE=3 SV=1	17019	0.28	4765.32	0.00649093
X1WEM1	RAB5C, member RAS oncogene family (Fragment) OS=Danio rerio OX=7955 GN=rab5c PE=4 SV=1	8513	0.61	5192.93	0.00707339

## Sheet: Oblong-DY
Accession	Description	Mass	emPAI	mw*Empai	protein content (%)
A0A0G2KCW6	Damage-specific DNA-binding protein 1 (Fragment) OS=Danio rerio OX=7955 GN=ddb1 PE=1 SV=1	59123	0.07	4138.61	0.00518281
A0A0G2KGP5	Strawberry notch homolog 2a OS=Danio rerio OX=7955 GN=sbno2a PE=1 SV=1	115262	0.04	4610.48	0.00577374
A0A0G2KZA4	Peptidase D OS=Danio rerio OX=7955 PE=1 SV=1	55502	0.16	8880.32	0.0111209
A0A0G2L7T9	Transcription elongation factor SPT4 OS=Danio rerio OX=7955 GN=supt4h1 PE=1 SV=1	10617	0.47	4989.99	0.006249
A0A0H2UKC5	Polycomb group RING finger protein 1 OS=Danio rerio OX=7955 GN=pcgf1 PE=4 SV=1	34608	0.13	4499.04	0.00563418
A0A0H4P4U5	Mitochondrial fission 1 protein OS=Danio rerio OX=7955 GN=fis1 PE=2 SV=1	15515	0.31	4809.65	0.00602316
A0A0J9YIG5	Sec61 translocon alpha 1 subunit,-like OS=Danio rerio OX=7955 GN=sec61a1l PE=1 SV=1	52348	0.08	4187.84	0.00524446
A0A0J9YJC9	G1 to S phase transition 1,-like (Fragment) OS=Danio rerio OX=7955 GN=gspt1l PE=1 SV=3	17479	0.61	10662.2	0.0133523
A0A0R4I9F0	Leucine-rich repeats and calponin homology (CH) domain-containing 1 OS=Danio rerio OX=7955 GN=lrch1 PE=4 SV=1	80439	0.05	4021.95	0.00503672
A0A0R4IA64	Eukaryotic translation elongation factor 1 delta a (guanine nucleotide exchange protein) OS=Danio rerio OX=7955 GN=eef1da PE=1 SV=1	32464	1.18	38307.5	0.0479728
A0A0R4IA80	Serine/threonine-protein phosphatase OS=Danio rerio OX=7955 GN=ppp1cbl PE=3 SV=1	26321	0.38	10002	0.0125255
A0A0R4IAH3	Enoyl-CoA delta isomerase 2 OS=Danio rerio OX=7955 GN=eci2 PE=1 SV=1	43040	0.1	4304	0.00538993
A0A0R4IAR5	E3 ubiquitin-protein ligase UHRF1 OS=Danio rerio OX=7955 GN=uhrf1 PE=1 SV=1	87009	0.16	13921.4	0.0174339
A0A0R4IAU3	Replication factor C (activator 1) 4 OS=Danio rerio OX=7955 GN=rfc4 PE=1 SV=1	40047	0.11	4405.17	0.00551662
A0A0R4ICF4	Ribosomal protein S6 kinase OS=Danio rerio OX=7955 GN=rps6kal PE=1 SV=1	83373	0.11	9171.03	0.0114849
A0A0R4ICI6	Dynein, cytoplasmic 1, light intermediate chain 1 OS=Danio rerio OX=7955 GN=dync1li1 PE=1 SV=1	54225	0.08	4338	0.00543251
A0A0R4ICX9	Eukaryotic translation initiation factor 3 subunit A OS=Danio rerio OX=7955 GN=eif3s10 PE=1 SV=1	151471	0.29	43926.6	0.0550096
A0A0R4IDA7	Tumor protein D52 OS=Danio rerio OX=7955 GN=tpd52 PE=1 SV=1	23270	0.2	4654	0.00582824
A0A0R4IDL6	Microtubule-actin crosslinking factor 1a OS=Danio rerio OX=7955 GN=macf1a PE=1 SV=1	611653	0.01	6116.53	0.00765977
A0A0R4IDU3	Sorting nexin 3 OS=Danio rerio OX=7955 GN=snx3 PE=1 SV=1	21110	0.22	4644.2	0.00581596
A0A0R4IEM8	Serine/arginine-rich-splicing factor 1A OS=Danio rerio OX=7955 GN=srsf1a PE=1 SV=1	26781	0.37	9908.97	0.0124091
A0A0R4IG57	Glutaredoxin (thioltransferase) OS=Danio rerio OX=7955 GN=glrx PE=1 SV=1	11452	0.43	4924.36	0.00616681
A0A0R4IGK7	Crooked neck pre-mRNA-splicing factor 1 OS=Danio rerio OX=7955 GN=crnkl1 PE=1 SV=1	90516	0.05	4525.8	0.00566769
A0A0R4IGP7	Cullin 5b OS=Danio rerio OX=7955 GN=cul5b PE=3 SV=1	93579	0.05	4678.95	0.00585948
A0A0R4IHE2	Heterogeneous nuclear ribonucleoprotein H1,-like OS=Danio rerio OX=7955 GN=hnrnph1l PE=1 SV=1	32683	0.14	4575.62	0.00573008
A0A0R4II97	Stathmin OS=Danio rerio OX=7955 GN=stmn1a PE=1 SV=1	18507	0.57	10549	0.0132106
A0A0R4IIA7	Talin 2a OS=Danio rerio OX=7955 GN=tln2a PE=1 SV=1	271197	0.03	8135.91	0.0101887
A0A0R4IIZ7	Heterogeneous nuclear ribonucleoprotein A/Bb OS=Danio rerio OX=7955 GN=hnrnpabb PE=1 SV=1	32678	0.91	29737	0.0372398
A0A0R4IJ38	Proteasome 26S subunit, non-ATPase 1 OS=Danio rerio OX=7955 GN=psmd1 PE=1 SV=1	107039	0.68	72786.5	0.0911511
A0A0R4IM21	Lysine (K)-specific methyltransferase 2Ca OS=Danio rerio OX=7955 GN=kmt2ca PE=4 SV=1	545433	0.01	5454.33	0.0068305
A0A0R4IP34	SEC24 homolog B, COPII coat complex component (Fragment) OS=Danio rerio OX=7955 GN=sec24b PE=1 SV=1	62002	0.07	4340.14	0.00543519
A0A0R4IPK7	Vacuolar protein sorting 4b homolog B (S. cerevisiae) OS=Danio rerio OX=7955 GN=vps4b PE=1 SV=1	57201	0.08	4576.08	0.00573066
A0A0R4IPN2	Serine palmitoyltransferase, long chain base subunit 1 OS=Danio rerio OX=7955 GN=sptlc1 PE=1 SV=1	56137	0.08	4490.96	0.00562406
A0A0R4IQ97	Proliferation-associated 2G4, a OS=Danio rerio OX=7955 GN=pa2g4a PE=1 SV=1	48401	0.69	33396.7	0.0418229
A0A0R4IQE0	Scavenger receptor class B, member 1 OS=Danio rerio OX=7955 GN=scarb1 PE=1 SV=1	57150	0.45	25717.5	0.0322062
A0A0R4IQV5	SWI/SNF-related, matrix-associated, actin-dependent regulator of chromatin, subfamily a, member 1 OS=Danio rerio OX=7955 GN=smarca1 PE=1 SV=1	118573	0.04	4742.92	0.00593959
A0A0R4IR09	Histone deacetylase OS=Danio rerio OX=7955 GN=hdac10 PE=1 SV=1	74588	0.06	4475.28	0.00560442
A0A0R4ISK8	KH domain-containing, RNA-binding, signal transduction-associated 1a OS=Danio rerio OX=7955 GN=khdrbs1a PE=1 SV=1	43389	0.22	9545.58	0.011954
A0A0R4ITI5	Heterogeneous nuclear ribonucleoprotein R OS=Danio rerio OX=7955 GN=hnrnpr PE=1 SV=1	70474	0.2	14094.8	0.017651
A0A0R4IW94	Alpha/beta hydrolase domain-containing protein 17C (Fragment) OS=Danio rerio OX=7955 GN=abhd17c PE=1 SV=1	20806	0.22	4577.32	0.00573221
A0A0R4IWU7	Exportin 7 OS=Danio rerio OX=7955 GN=xpo7 PE=1 SV=1	123979	0.03	3719.37	0.00465779
A0A0R4IXB6	S-adenosylmethionine synthase OS=Danio rerio OX=7955 GN=mat2ab PE=1 SV=1	43995	0.21	9238.95	0.01157
A0A0R4IXF2	Mitotic arrest deficient 1-like 1 OS=Danio rerio OX=7955 GN=mad1l1 PE=1 SV=1	83806	0.05	4190.3	0.00524754
A0A0R4IXU0	Proteasome 26S subunit, non-ATPase 5 OS=Danio rerio OX=7955 GN=psmd5 PE=1 SV=1	31551	0.14	4417.14	0.00553161
A0A140LG74	Zona pellucida glycoprotein 2, tandem duplicate 2 OS=Danio rerio OX=7955 GN=zp2.2 PE=4 SV=1	47112	0.2	9422.4	0.0117997
A0A140LGK2	Si:ch211-193l2.10 (Fragment) OS=Danio rerio OX=7955 GN=si:ch211-193l2.10 PE=4 SV=1	21749	0.21	4567.29	0.00571965
A0A140LGX7	PDZ domain-containing 3b (Fragment) OS=Danio rerio OX=7955 GN=pdzd3b PE=4 SV=1	20725	0.22	4559.5	0.00570989
A0A286Y8P7	Mannose-1-phosphate guanyltransferase alpha-A OS=Danio rerio OX=7955 GN=gmppaa PE=1 SV=1	47580	0.09	4282.2	0.00536263
A0A286Y8U4	Importin 11 OS=Danio rerio OX=7955 GN=ipo11 PE=1 SV=1	111816	0.04	4472.64	0.00560112
A0A286Y9R5	Zona pellucida glycoprotein 3, tandem duplicate 2 OS=Danio rerio OX=7955 GN=zp3.2 PE=1 SV=1	47584	0.09	4282.56	0.00536308
A0A286Y9U6	Phospholipid-transporting ATPase OS=Danio rerio OX=7955 GN=atp8a2 PE=3 SV=1	135943	0.03	4078.29	0.00510727
A0A286YA33	Si:dkeyp-46h3.3 OS=Danio rerio OX=7955 GN=si:dkeyp-46h3.3 PE=4 SV=1	25272	0.39	9856.08	0.0123428
A0A286YAR2	Ribosomal protein L5b OS=Danio rerio OX=7955 GN=rpl5b PE=1 SV=1	32591	0.91	29657.8	0.0371407
A0A286YB87	Si:ch211-189e2.3 OS=Danio rerio OX=7955 GN=si:ch211-189e2.3 PE=1 SV=1	198946	0.02	3978.92	0.00498283
A0JMC0	Si:ch211-145b13.4 protein (Fragment) OS=Danio rerio OX=7955 GN=toporsa PE=2 SV=1	97768	0.04	3910.72	0.00489742
A0JMD3	Zgc:152896 OS=Danio rerio OX=7955 GN=uggt1 PE=2 SV=1	173098	0.25	43274.5	0.054193
A1A5X7	TAF15 RNA polymerase II, TATA box-binding protein (TBP)-associated factor OS=Danio rerio OX=7955 GN=taf15 PE=1 SV=1	44205	0.1	4420.5	0.00553582
A1L1S8	Zgc:158312 OS=Danio rerio OX=7955 GN=mogs PE=2 SV=1	96164	0.19	18271.2	0.0228811
A1L1Z2	Vasa protein OS=Danio rerio OX=7955 GN=ddx4 PE=2 SV=1	73965	0.19	14053.4	0.0175991
A2AWA1	DEAD (Asp-Glu-Ala-Asp) box polypeptide 39Aa OS=Danio rerio OX=7955 GN=ddx39aa PE=1 SV=1	48902	0.19	9291.38	0.0116357
A2CF49	Serine/threonine-protein phosphatase 2A activator OS=Danio rerio OX=7955 GN=ptpa PE=1 SV=1	36801	0.12	4416.12	0.00553034
A3KPR1	WD repeat domain 36 OS=Danio rerio OX=7955 GN=wdr36 PE=1 SV=1	98830	0.04	3953.2	0.00495062
A4QN67	Tpr protein (Fragment) OS=Danio rerio OX=7955 GN=tprb PE=2 SV=1	80348	0.05	4017.4	0.00503102
A5WUJ1	Si:dkey-83f18.9 (Fragment) OS=Danio rerio OX=7955 GN=si:dkey-83f18.9 PE=4 SV=2	38348	0.12	4601.76	0.00576282
A7MCL7	Cystatin 14a, tandem duplicate 2 OS=Danio rerio OX=7955 GN=cst14a.2 PE=1 SV=1	11155	2.04	22756.2	0.0284977
A8E4T6	LOC569077 protein (Fragment) OS=Danio rerio OX=7955 GN=LOC569077 PE=2 SV=1	42603	0.22	9372.66	0.0117374
A8E590	Eif4a1b protein OS=Danio rerio OX=7955 GN=eif4a1b PE=2 SV=1	48799	1	48799	0.0611113
A8WFS0	LOC560210 protein OS=Danio rerio OX=7955 GN=hsp70l PE=2 SV=1	70492	0.52	36655.8	0.0459044
A9JRT0	Aprt protein OS=Danio rerio OX=7955 GN=aprt PE=2 SV=1	19288	0.91	17552.1	0.0219806
B0BLX4	Zgc:175088 OS=Danio rerio OX=7955 GN=zgc:175088 PE=1 SV=1	20016	0.52	10408.3	0.0130344
B0JZL0	Tubulin gamma chain OS=Danio rerio OX=7955 GN=tubg1 PE=1 SV=1	29623	0.15	4443.45	0.00556456
B0R085	Zgc:103482 OS=Danio rerio OX=7955 GN=zgc:103482 PE=1 SV=1	38529	1.15	44308.3	0.0554877
B0S585	Microtubule-associated protein, RP/EB family, member 1a OS=Danio rerio OX=7955 GN=mapre1a PE=1 SV=1	30176	0.52	15691.5	0.0196506
B0S5G6	Sema domain, immunoglobulin domain (Ig), short basic domain, secreted, (semaphorin) 3Gb OS=Danio rerio OX=7955 GN=sema3gb PE=1 SV=1	84588	0.05	4229.4	0.00529651
B0S5N7	Biliverdin reductase A OS=Danio rerio OX=7955 GN=blvra PE=1 SV=1	32810	0.29	9514.9	0.0119156
B0S5X5	Tyrosine-protein phosphatase non-receptor type OS=Danio rerio OX=7955 GN=ptpn1 PE=3 SV=1	49126	0.09	4421.34	0.00553687
B0UY94	Eukaryotic translation initiation factor 5A (Fragment) OS=Danio rerio OX=7955 GN=eif5a2 PE=1 SV=1	14050	2.24	31472	0.0394126
B2GQK9	3-hydroxyisobutyryl-CoA hydrolase, mitochondrial OS=Danio rerio OX=7955 GN=hibch PE=2 SV=1	42250	0.11	4647.5	0.0058201
B3DKJ0	Chaperonin-containing TCP1, subunit 7 (eta) OS=Danio rerio OX=7955 GN=cct7 PE=1 SV=1	59669	1.9	113371	0.141975
B8A4D7	Ribosome-binding protein 1a OS=Danio rerio OX=7955 GN=rrbp1a PE=4 SV=1	145429	0.03	4362.87	0.00546365
B8A5L1	Si:dkey-245p14.7 OS=Danio rerio OX=7955 GN=si:dkey-245p14.7 PE=1 SV=1	205915	0.04	8236.6	0.0103148
E7EZD6	Ubiquitin-specific peptidase 4 (proto-oncogene) OS=Danio rerio OX=7955 GN=usp4 PE=1 SV=1	112888	0.08	9031.04	0.0113096
E7F3H1	CTD (carboxy-terminal domain, RNA polymerase II, polypeptide A) small phosphatase-like 3 OS=Danio rerio OX=7955 GN=ctdspl3 PE=4 SV=1	41877	0.11	4606.47	0.00576871
E7F3M0	Pentatricopeptide repeat domain 1 OS=Danio rerio OX=7955 GN=ptcd1 PE=1 SV=1	78490	0.06	4709.4	0.00589761
E7F6K6	Nudix (nucleoside diphosphate-linked moiety X)-type motif 13 OS=Danio rerio OX=7955 GN=nudt13 PE=4 SV=2	38804	0.11	4268.44	0.0053454
E7F9N7	Dynein, cytoplasmic 1, heavy chain 1 OS=Danio rerio OX=7955 GN=dync1h1 PE=1 SV=1	522040	0.21	109628	0.137288
E7FCR8	TBC1 domain family, member 24 OS=Danio rerio OX=7955 GN=tbc1d24 PE=4 SV=1	67833	0.06	4069.98	0.00509686
E7FDL3	Si:ch211-136m16.8 OS=Danio rerio OX=7955 GN=si:ch211-136m16.8 PE=4 SV=1	214959	0.02	4299.18	0.00538389
E7FDW7	NLR family member X1 OS=Danio rerio OX=7955 GN=nlrx1 PE=4 SV=1	114414	0.04	4576.56	0.00573126
E7FFZ8	Paraoxonase 3, tandem duplicate 2 OS=Danio rerio OX=7955 GN=pon3.2 PE=1 SV=2	39565	0.71	28091.1	0.0351787
E7FGT5	Focadhesin OS=Danio rerio OX=7955 GN=focad PE=1 SV=2	198940	0.02	3978.8	0.00498268
E9QDW5	Ran GTPase-activating protein 1b (Fragment) OS=Danio rerio OX=7955 GN=rangap1b PE=1 SV=1	25157	0.18	4528.26	0.00567077
E9QHM5	Si:ch211-139n6.3 (Fragment) OS=Danio rerio OX=7955 GN=si:ch211-139n6.3 PE=4 SV=1	35314	0.13	4590.82	0.00574912
E9QIA6	KH-type-splicing regulatory protein (Fragment) OS=Danio rerio OX=7955 GN=khsrp PE=1 SV=1	14096	0.34	4792.64	0.00600186
E9QIS9	Secernin-3 (Fragment) OS=Danio rerio OX=7955 GN=scrn3 PE=1 SV=8	27461	0.17	4668.37	0.00584623
F1Q4M0	Serine/threonine-protein phosphatase OS=Danio rerio OX=7955 GN=ppp5c PE=1 SV=1	55371	0.08	4429.68	0.00554732
F1Q5Q3	SERPINE1 mRNA-binding protein 1a OS=Danio rerio OX=7955 GN=serbp1a PE=1 SV=1	43195	0.22	9502.9	0.0119005
F1Q663	Fragile X mental retardation 1 OS=Danio rerio OX=7955 GN=fmr1 PE=4 SV=2	55874	0.08	4469.92	0.00559771
F1Q883	6-phosphogluconate dehydrogenase, decarboxylating OS=Danio rerio OX=7955 GN=pgd PE=1 SV=1	56433	0.25	14108.2	0.0176679
F1Q8T0	Endonuclease/exonuclease/phosphatase family domain-containing protein 1 OS=Danio rerio OX=7955 GN=eepd1 PE=4 SV=1	60027	0.07	4201.89	0.00526206
F1Q8U9	ALG1, chitobiosyldiphosphodolichol beta-mannosyltransferase OS=Danio rerio OX=7955 GN=alg1 PE=1 SV=1	55010	0.08	4400.8	0.00551115
F1Q964	DNA-damage-inducible transcript 3 OS=Danio rerio OX=7955 GN=ddit3 PE=4 SV=1	26460	0.17	4498.2	0.00563313
F1QAF8	Leucine-rich repeat-containing 47 (Fragment) OS=Danio rerio OX=7955 GN=lrrc47 PE=1 SV=1	63722	0.07	4460.54	0.00558597
F1QAP2	Adenine phosphoribosyltransferase OS=Danio rerio OX=7955 GN=aprt PE=1 SV=2	13334	2.46	32801.6	0.0410777
F1QAU7	Glyceronephosphate O-acyltransferase OS=Danio rerio OX=7955 GN=gnpat PE=1 SV=2	75904	0.06	4554.24	0.00570331
F1QBP9	Endonuclease III-like protein 1 OS=Danio rerio OX=7955 GN=nthl1 PE=3 SV=2	48196	0.09	4337.64	0.00543206
F1QBS1	Si:dkey-156n14.5 OS=Danio rerio OX=7955 GN=si:dkey-156n14.5 PE=1 SV=1	74622	0.06	4477.32	0.00560698
F1QEG3	Farnesyl diphosphate synthase (farnesyl pyrophosphate synthetase, dimethylallyltranstransferase, geranyltranstransferase) OS=Danio rerio OX=7955 GN=fdps PE=1 SV=1	40812	0.11	4489.32	0.00562201
F1QEQ3	Death-associated protein 1b OS=Danio rerio OX=7955 GN=dap1b PE=4 SV=2	8698	1.56	13568.9	0.0169924
F1QFL1	Methionyl-tRNA synthetase OS=Danio rerio OX=7955 GN=mars PE=1 SV=1	106690	0.04	4267.6	0.00534434
F1QFV2	Heterogeneous nuclear ribonucleoprotein A1b OS=Danio rerio OX=7955 GN=hnrnpa1b PE=1 SV=1	40504	0.23	9315.92	0.0116664
F1QFV6	Ribosomal protein L28 OS=Danio rerio OX=7955 GN=rpl28 PE=1 SV=1	15616	1.22	19051.5	0.0238584
F1QGG3	N-ethylmaleimide-sensitive factor b OS=Danio rerio OX=7955 GN=nsfb PE=1 SV=1	82759	0.11	9103.49	0.0114004
F1QHU3	Adenylate cyclase 8 (brain) (Fragment) OS=Danio rerio OX=7955 GN=adcy8 PE=4 SV=1	27833	0.16	4453.28	0.00557687
F1QI32	Tryptophanyl-tRNA synthetase OS=Danio rerio OX=7955 GN=wars PE=4 SV=1	36004	0.12	4320.48	0.00541057
F1QIJ0	Cell cycle-associated protein 1a OS=Danio rerio OX=7955 GN=caprin1a PE=1 SV=1	72023	0.13	9362.99	0.0117253
F1QIW8	Cyclin and CBS domain divalent metal cation transport mediator 2b OS=Danio rerio OX=7955 GN=cnnm2b PE=4 SV=1	90693	0.05	4534.65	0.00567877
F1QJR9	Transcobalamin II (Fragment) OS=Danio rerio OX=7955 GN=tcn2 PE=4 SV=1	19838	0.23	4562.74	0.00571395
F1QJT6	Double-stranded RNA-binding protein Staufen homolog 2 OS=Danio rerio OX=7955 GN=stau2 PE=4 SV=1	73349	0.19	13936.3	0.0174525
F1QKI4	Zgc:56576 OS=Danio rerio OX=7955 GN=rtraf PE=1 SV=1	27855	0.16	4456.8	0.00558128
F1QL37	Si:dkeyp-98a7.3 (Fragment) OS=Danio rerio OX=7955 GN=si:dkeyp-98a7.3 PE=4 SV=1	15188	1.27	19288.8	0.0241554
F1QQ30	Serine (or cysteine) peptidase inhibitor, clade H, member 2 OS=Danio rerio OX=7955 GN=serpinh2 PE=3 SV=1	45828	0.1	4582.8	0.00573907
F1QQU8	Protein BCCIP homolog OS=Danio rerio OX=7955 GN=bccip PE=1 SV=1	33978	0.13	4417.14	0.00553161
F1QR17	Aldehyde dehydrogenase 7 family, member A1 OS=Danio rerio OX=7955 GN=aldh7a1 PE=1 SV=1	59049	2.15	126955	0.158987
F1QTL9	Heterogeneous nuclear ribonucleoprotein A0b OS=Danio rerio OX=7955 GN=hnrnpa0b PE=1 SV=1	32466	0.14	4545.24	0.00569204
F1QUE6	Dihydropyrimidine dehydrogenase [NADP(+)] OS=Danio rerio OX=7955 GN=dpydb PE=1 SV=2	110960	0.04	4438.4	0.00555824
F1QVQ3	Tumor protein p53-inducible protein 11b OS=Danio rerio OX=7955 GN=tp53i11b PE=1 SV=1	21278	0.22	4681.16	0.00586225
F1QW66	DEAD (Asp-Glu-Ala-Asp) box polypeptide 41 (Fragment) OS=Danio rerio OX=7955 GN=ddx41 PE=1 SV=1	25526	0.18	4594.68	0.00575395
F1QWV5	Chromodomain helicase DNA-binding protein 4a OS=Danio rerio OX=7955 GN=chd4a PE=1 SV=1	218919	0.02	4378.38	0.00548308
F1QY25	Zgc:162509 OS=Danio rerio OX=7955 GN=zgc:162509 PE=1 SV=1	78404	0.24	18817	0.0235646
F1R1B3	Serine/threonine protein phosphatase 2A regulatory subunit OS=Danio rerio OX=7955 GN=ppp2r5d PE=1 SV=2	70267	0.06	4216.02	0.00527975
F1R1E9	Ubiquitin-conjugating enzyme E2 variant 1 OS=Danio rerio OX=7955 GN=ube2v1 PE=1 SV=2	18434	0.25	4608.5	0.00577126
F1R3G4	Myosin, heavy chain 10, non-muscle OS=Danio rerio OX=7955 GN=myh10 PE=3 SV=1	231020	0.16	36963.2	0.0462893
F1R6E5	RAD23 homolog B, nucleotide excision repair protein OS=Danio rerio OX=7955 GN=rad23b PE=1 SV=1	40196	0.11	4421.56	0.00553715
F1R6L6	Nucleolin OS=Danio rerio OX=7955 GN=ncl PE=1 SV=1	75016	0.4	30006.4	0.0375772
F1R7A2	Family with sequence similarity 129, member Bb OS=Danio rerio OX=7955 GN=fam129bb PE=1 SV=2	95917	0.05	4795.85	0.00600588
F1RAD1	Synaptotagmin XIVa (Fragment) OS=Danio rerio OX=7955 GN=syt14a PE=4 SV=1	55393	0.08	4431.44	0.00554952
F1RBC5	Phosphodiesterase 12 OS=Danio rerio OX=7955 GN=pde12 PE=1 SV=1	65882	0.07	4611.74	0.00577531
F1RBD9	Iron-sulfur cluster assembly 2 (Fragment) OS=Danio rerio OX=7955 GN=isca2 PE=1 SV=2	18043	0.26	4691.18	0.0058748
F1RE30	Proline, glutamate and leucine-rich protein 1 OS=Danio rerio OX=7955 GN=pelp1 PE=1 SV=2	130979	0.03	3929.37	0.00492078
F8W2Z3	Heterogeneous nuclear ribonucleoprotein A/Ba (Fragment) OS=Danio rerio OX=7955 GN=hnrnpaba PE=1 SV=1	20713	0.83	17191.8	0.0215294
O42360	Heat shock cognate 70 kDa protein (Fragment) OS=Danio rerio OX=7955 GN=hsp70.3 PE=3 SV=1	23906	0.19	4542.14	0.00568815
P83571	RuvB-like 2 OS=Danio rerio OX=7955 GN=ruvbl2 PE=1 SV=1	51219	0.94	48145.9	0.0602934
Q0P450	TAF9 RNA polymerase II, TATA box binding protein (TBP)-associated factor OS=Danio rerio OX=7955 GN=taf9 PE=2 SV=1	27023	0.17	4593.91	0.00575299
Q0P455	Chromobox homolog 3a (HP1 gamma homolog, Drosophila) OS=Danio rerio OX=7955 GN=cbx3a PE=2 SV=1	19959	0.23	4590.57	0.0057488
Q0V965	Canopy 2 OS=Danio rerio OX=7955 GN=cnpy2 PE=2 SV=1	21071	0.49	10324.8	0.0129298
Q1JPY2	Zgc:153867 protein (Fragment) OS=Danio rerio OX=7955 GN=zgc:153867 PE=2 SV=1	18621	1.45	27000.5	0.0338129
Q1L8F9	KICSTOR complex protein C12orf66 homolog OS=Danio rerio OX=7955 GN=si:ch211-125a15.1 PE=2 SV=2	51135	0.09	4602.15	0.0057633
Q1L8Q7	Ribosomal protein L30 OS=Danio rerio OX=7955 GN=rpl30 PE=1 SV=1	10649	5.87	62509.6	0.0782812
Q1LXD4	Histone-binding protein RBBP4 OS=Danio rerio OX=7955 GN=rbbp4 PE=1 SV=1	47522	0.87	41344.1	0.0517756
Q1LY88	Stromal interaction molecule 1a OS=Danio rerio OX=7955 GN=stim1a PE=1 SV=1	76089	0.12	9130.68	0.0114344
Q24JV3	Ribosomal protein L31 OS=Danio rerio OX=7955 GN=rpl31 PE=1 SV=1	14329	0.34	4871.86	0.00610106
Q4KME8	Vesicle amine transport protein 1 homolog (T californica) OS=Danio rerio OX=7955 GN=vat1 PE=2 SV=1	53513	1.21	64750.7	0.0810878
Q4V974	Zgc:73237 protein OS=Danio rerio OX=7955 GN=jpt1b PE=2 SV=1	16137	0.68	10973.2	0.0137418
Q4VBJ6	DNA replication complex GINS protein PSF2 OS=Danio rerio OX=7955 GN=gins2 PE=1 SV=1	21138	0.22	4650.36	0.00582368
Q566W6	Cold-inducible RNA-binding protein a OS=Danio rerio OX=7955 GN=cirbpa PE=1 SV=1	18443	0.57	10512.5	0.0131649
Q568V0	Forkhead box G1 OS=Danio rerio OX=7955 GN=foxg1a PE=2 SV=1	46383	0.1	4638.3	0.00580858
Q5RGX4	Thymopoietin a OS=Danio rerio OX=7955 GN=tmpoa PE=1 SV=1	75282	0.06	4516.92	0.00565657
Q5RKM3	Stress-induced phosphoprotein 1 OS=Danio rerio OX=7955 GN=stip1 PE=1 SV=1	61629	0.41	25267.9	0.0316432
Q5SPA3	Acetyl-CoA acetyltransferase 2 OS=Danio rerio OX=7955 GN=acat2 PE=1 SV=1	41462	0.11	4560.82	0.00571155
Q5SPD7	Pyrroline-5-carboxylate reductase 3 OS=Danio rerio OX=7955 GN=pycr3 PE=2 SV=1	29903	0.15	4485.45	0.00561716
Q5SPR8	N-acetyltransferase ESCO2 OS=Danio rerio OX=7955 GN=esco2 PE=2 SV=1	68317	0.06	4099.02	0.00513323
Q5TYZ5	Cullin-associated and neddylation-dissociated 1 OS=Danio rerio OX=7955 GN=cand1 PE=1 SV=1	136097	0.33	44912	0.0562436
Q5U386	Protein phosphatase 1A, magnesium dependent, alpha isoform OS=Danio rerio OX=7955 GN=ppm1bb PE=1 SV=1	42172	0.11	4638.92	0.00580935
Q5U3T0	Alpha-1,3-mannosyl-glycoprotein 4-beta-N-acetylglucosaminyltransferase C OS=Danio rerio OX=7955 GN=mgat4c PE=2 SV=1	52221	0.28	14621.9	0.0183111
Q5XJT4	Ggps1 protein OS=Danio rerio OX=7955 GN=ggps1 PE=2 SV=1	32754	0.14	4585.56	0.00574253
Q6DGB7	Rac family small GTPase 3a OS=Danio rerio OX=7955 GN=rac3a PE=1 SV=1	21385	0.48	10264.8	0.0128547
Q6DGW6	Ribosomal protein S15 OS=Danio rerio OX=7955 GN=rps15 PE=2 SV=1	16964	0.28	4749.92	0.00594836
Q6DGX8	Proteasome subunit alpha type OS=Danio rerio OX=7955 GN=psma1 PE=1 SV=1	29230	1.74	50860.2	0.0636926
Q6DGY8	Proteasome subunit alpha type OS=Danio rerio OX=7955 GN=psma6b PE=1 SV=1	27352	1.16	31728.3	0.0397336
Q6DHV1	Hexosyltransferase OS=Danio rerio OX=7955 GN=b3gnt7l PE=2 SV=1	47778	0.09	4300.02	0.00538494
Q6DKF5	Coatomer protein complex, subunit zeta 2 OS=Danio rerio OX=7955 GN=copz2 PE=1 SV=1	21500	0.21	4515	0.00565417
Q6IQP1	Glycogenin 1b OS=Danio rerio OX=7955 GN=gyg1b PE=1 SV=1	36007	0.26	9361.82	0.0117239
Q6NUT9	Zgc:85946 OS=Danio rerio OX=7955 GN=tmem43 PE=2 SV=1	31263	0.14	4376.82	0.00548112
Q6NUU0	Lyric-like OS=Danio rerio OX=7955 GN=mtdha PE=2 SV=2	57897	0.16	9263.52	0.0116008
Q6NUW5	Acidic leucine-rich nuclear phosphoprotein 32 family member E OS=Danio rerio OX=7955 GN=anp32e PE=1 SV=1	28118	0.16	4498.88	0.00563398
Q6NUY8	Ndufa9 protein (Fragment) OS=Danio rerio OX=7955 GN=ndufa9a PE=2 SV=1	42363	1.45	61426.3	0.0769246
Q6NXC1	RNA-binding motif protein 4.3 OS=Danio rerio OX=7955 GN=rbm4.3 PE=1 SV=1	38211	0.25	9552.75	0.011963
Q6NYK1	Deoxyhypusine synthase OS=Danio rerio OX=7955 GN=dhps PE=1 SV=1	39975	0.11	4397.25	0.00550671
Q6NYX8	PITH domain-containing protein 1 OS=Danio rerio OX=7955 GN=pithd1 PE=2 SV=1	24043	2.39	57462.8	0.071961
Q6P0G5	Tfg protein OS=Danio rerio OX=7955 GN=tfg PE=1 SV=1	42271	0.11	4649.81	0.00582299
Q6P0H6	COP9 signalosome complex subunit 4 OS=Danio rerio OX=7955 GN=cops4 PE=2 SV=1	46317	0.2	9263.4	0.0116006
Q6P113	Hnrpa0l protein (Fragment) OS=Danio rerio OX=7955 GN=hnrnpa0l PE=2 SV=1	31668	0.31	9817.08	0.012294
Q6P3L0	Major vault protein OS=Danio rerio OX=7955 GN=mvp PE=2 SV=1	96470	0.3	28941	0.036243
Q6P5J4	Peptidyl-prolyl cis-trans isomerase (Fragment) OS=Danio rerio OX=7955 GN=ppiaa PE=2 SV=1	19460	2.64	51374.4	0.0643365
Q6P5L2	Diazepam-binding inhibitor (GABA receptor modulator, acyl-CoA binding protein) OS=Danio rerio OX=7955 GN=dbi PE=1 SV=1	9655	0.53	5117.15	0.00640824
Q6P5M9	Tubulin beta chain OS=Danio rerio OX=7955 GN=tubb4b PE=2 SV=1	49755	34.74	1.72849e+06	2.1646
Q6PBJ5	Dpm3 protein OS=Danio rerio OX=7955 GN=dpm3 PE=2 SV=1	10436	0.48	5009.28	0.00627316
Q6PBJ8	Peptidylprolyl isomerase OS=Danio rerio OX=7955 GN=fkbp1aa PE=1 SV=1	11678	3.11	36318.6	0.045482
Q6TGY8	ER membrane protein complex subunit 2 OS=Danio rerio OX=7955 GN=emc2 PE=2 SV=1	34434	0.13	4476.42	0.00560585
Q7SXA1	Ribosomal protein L26 OS=Danio rerio OX=7955 GN=rpl26 PE=1 SV=1	17331	0.27	4679.37	0.00586001
Q7SZY8	Glyoxylate reductase/hydroxypyruvate reductase a OS=Danio rerio OX=7955 GN=grhpra PE=1 SV=1	35106	0.13	4563.78	0.00571525
Q7T355	RING-type E3 ubiquitin transferase OS=Danio rerio OX=7955 GN=arih2 PE=1 SV=1	57416	0.08	4593.28	0.0057522
Q7T3C0	Zgc:63976 OS=Danio rerio OX=7955 GN=aimp2 PE=2 SV=1	34830	0.13	4527.9	0.00567032
Q7ZSZ0	RAB1A, member RAS oncogene family OS=Danio rerio OX=7955 GN=rab1ab PE=2 SV=1	22274	1.12	24946.9	0.0312412
Q7ZTI4	Ubiquitin carboxyl-terminal hydrolase OS=Danio rerio OX=7955 GN=uchl1 PE=2 SV=1	24233	10.34	250569	0.31379
Q7ZU80	Endoplasmic reticulum junction formation protein lunapark-A OS=Danio rerio OX=7955 GN=lnpka PE=2 SV=1	43813	0.21	9200.73	0.0115221
Q7ZV25	Tubulin-specific chaperone A OS=Danio rerio OX=7955 GN=tbca PE=1 SV=1	12616	0.39	4920.24	0.00616165
Q7ZVL3	Dihydrolipoamide S-succinyltransferase OS=Danio rerio OX=7955 GN=dlst PE=2 SV=1	48666	0.69	33579.5	0.0420519
Q7ZVS4	4-aminobutyrate aminotransferase OS=Danio rerio OX=7955 GN=abat PE=2 SV=1	45452	0.92	41815.8	0.0523663
Q7ZW09	Heterogeneous nuclear ribonucleoprotein L OS=Danio rerio OX=7955 GN=hnrnpl PE=1 SV=1	59131	0.07	4139.17	0.00518351
Q7ZW23	Thioredoxin-like 1 OS=Danio rerio OX=7955 GN=txnl1 PE=2 SV=1	31981	0.3	9594.3	0.012015
Q7ZWD8	Cfl1 protein OS=Danio rerio OX=7955 GN=cfl1l PE=1 SV=1	18425	1.47	27084.8	0.0339184
Q7ZWH5	DnaJ (Hsp40) homolog, subfamily C, member 3 OS=Danio rerio OX=7955 GN=dnajc3a PE=2 SV=1	57494	0.25	14373.5	0.018
Q7ZYX7	Proteasome (Prosome, macropain) 26S subunit, non-ATPase, 7 (Mov34 homolog) OS=Danio rerio OX=7955 GN=psmd7 PE=1 SV=1	37167	0.76	28246.9	0.0353738
Q803T0	Dnmt1 protein (Fragment) OS=Danio rerio OX=7955 GN=dnmt1 PE=2 SV=1	55251	0.17	9392.67	0.0117625
Q8AW07	Proteasome (Prosome, macropain) 26S subunit, non-ATPase, 12 OS=Danio rerio OX=7955 GN=psmd12 PE=1 SV=1	52780	0.17	8972.6	0.0112364
Q8JH75	DNA helicase (Fragment) OS=Danio rerio OX=7955 GN=mcm5 PE=2 SV=1	79099	1.36	107575	0.134716
Q8UVG7	Fatty acid-binding protein 3, muscle and heart OS=Danio rerio OX=7955 GN=fabp3 PE=1 SV=1	14873	0.75	11154.8	0.0139692
Q8UVX0	Piwi-like protein 1 OS=Danio rerio OX=7955 GN=piwil1 PE=1 SV=1	97389	0.09	8765.01	0.0109765
Q90478	Neural cell adhesion molecule L1.1 (Fragment) OS=Danio rerio OX=7955 GN=nadl1.1 PE=2 SV=1	132779	0.03	3983.37	0.0049884
R4GEM8	MMS19 nucleotide excision repair protein homolog OS=Danio rerio OX=7955 GN=mms19 PE=1 SV=1	110553	0.04	4422.12	0.00553785
X1WBB6	Cholesterol side-chain cleavage enzyme, mitochondrial (Fragment) OS=Danio rerio OX=7955 GN=cyp11a1 PE=1 SV=1	28223	0.16	4515.68	0.00565502
X1WDB0	Microtubule-associated protein 1Ab OS=Danio rerio OX=7955 GN=map1ab PE=1 SV=1	414217	0.01	4142.17	0.00518727
X1WE19	Collagen, type VII, alpha 1 OS=Danio rerio OX=7955 GN=col7a1 PE=1 SV=1	312944	0.01	3129.44	0.00391902

## Sheet: Bud-DY
Accession	Description	Mass	emPAI	mw*Empai	Protein Content (%)
A0A0A0VA51	NADH-ubiquinone oxidoreductase chain 4L OS=Danio rerio OX=7955 GN=mt-nd4l PE=3 SV=1	10516	0.48	5047.68	0.00629337
A0A0B4J1A5	EWS RNA-binding protein 1a OS=Danio rerio OX=7955 GN=ewsr1a PE=1 SV=1	64892	0.07	4542.44	0.00566345
A0A0B4J1A6	Insulin-like growth factor 2 mRNA-binding protein 1 OS=Danio rerio OX=7955 GN=igf2bp1 PE=1 SV=1	65549	0.38	24908.6	0.0310557
A0A0B5JQ43	Wfdc1 (Fragment) OS=Danio rerio OX=7955 GN=wfdc1 PE=1 SV=1	24679	0.19	4689.01	0.00584619
A0A0B5JS55	Creld2 (Fragment) OS=Danio rerio OX=7955 GN=creld2 PE=2 SV=1	37503	0.12	4500.36	0.00561098
A0A0E4AXB8	DNA helicase OS=Danio rerio OX=7955 GN=mcm6 PE=2 SV=1	93750	0.09	8437.5	0.0105197
A0A0E4AY38	DNA helicase OS=Danio rerio OX=7955 GN=mcm3 PE=2 SV=1	90505	0.33	29866.7	0.0372373
A0A0F6Y5M7	IQGAP2 protein OS=Danio rerio OX=7955 GN=iqgap2 PE=2 SV=1	190536	0.02	3810.72	0.00475115
A0A0G2KGY0	Uncharacterized protein OS=Danio rerio OX=7955 GN=LOC103909923 PE=4 SV=1	31747	0.14	4444.58	0.00554144
A0A0G2KNS1	Uncharacterized protein OS=Danio rerio OX=7955 GN=LOC561325 PE=4 SV=1	17776	0.26	4621.76	0.00576234
A0A0G2KT66	Uncharacterized protein OS=Danio rerio OX=7955 PE=1 SV=1	25315	0.18	4556.7	0.00568123
A0A0G2L1F5	Spectrin beta chain OS=Danio rerio OX=7955 GN=sptbn1 PE=1 SV=1	262464	0.02	5249.28	0.00654472
A0A0G2L312	Uncharacterized protein OS=Danio rerio OX=7955 PE=1 SV=1	17930	0.26	4661.8	0.00581226
A0A0G2L325	Ribosomal RNA-processing 1 OS=Danio rerio OX=7955 GN=rrp1 PE=1 SV=1	68458	0.06	4107.48	0.00512114
A0A0G2L560	Uncharacterized protein OS=Danio rerio OX=7955 GN=LOC101883703 PE=4 SV=1	57340	0.08	4587.2	0.00571925
A0A0G2L833	Ly1 antibody reactive homolog (mouse) OS=Danio rerio OX=7955 GN=lyar PE=1 SV=1	36877	0.12	4425.24	0.00551732
A0A0G2L8G7	Uncharacterized protein OS=Danio rerio OX=7955 PE=4 SV=1	59133	0.15	8869.95	0.0110589
A0A0G2L9C0	Uncharacterized protein OS=Danio rerio OX=7955 PE=1 SV=1	15875	0.3	4762.5	0.00593781
A0A0H2UKG7	Piwi-like protein 1 OS=Danio rerio OX=7955 GN=piwil1 PE=1 SV=1	42584	0.1	4258.4	0.00530931
A0A0H2UKK7	Nucleoporin 214 OS=Danio rerio OX=7955 GN=nup214 PE=1 SV=1	126929	0.03	3807.87	0.0047476
A0A0H2UKK8	Pseudouridylate synthase 7 (putative) OS=Danio rerio OX=7955 GN=pus7 PE=1 SV=1	71574	0.06	4294.44	0.00535424
A0A0R4I9A9	Retinoblastoma-binding protein 4,-like OS=Danio rerio OX=7955 GN=rbb4l PE=1 SV=1	50215	0.81	40674.2	0.0507119
A0A0R4I9C1	Tyrosine--tRNA ligase OS=Danio rerio OX=7955 GN=yars PE=1 SV=1	59468	0.65	38654.2	0.0481935
A0A0R4I9P1	Tyrosine-protein kinase BAZ1B OS=Danio rerio OX=7955 GN=baz1b PE=4 SV=1	176275	0.02	3525.5	0.00439554
A0A0R4I9P9	Oligosaccharyltransferase complex subunit ostc OS=Danio rerio OX=7955 GN=ostc PE=1 SV=1	16695	0.65	10851.8	0.0135298
A0A0R4IA73	Protein quaking-A OS=Danio rerio OX=7955 GN=qkia PE=1 SV=1	38041	0.25	9510.25	0.0118572
A0A0R4IA78	Methyl-CpG-binding domain protein 3b OS=Danio rerio OX=7955 GN=mbd3b PE=1 SV=1	29571	0.15	4435.65	0.0055303
A0A0R4IAI8	Serine/arginine repetitive matrix 1 OS=Danio rerio OX=7955 GN=srrm1 PE=1 SV=1	104763	0.04	4190.52	0.00522468
A0A0R4IAQ5	Myelin expression factor 2 OS=Danio rerio OX=7955 GN=myef2 PE=1 SV=1	35343	0.13	4594.59	0.00572847
A0A0R4IAQ8	Nucleoporin 98 OS=Danio rerio OX=7955 GN=nup98 PE=1 SV=1	195896	0.02	3917.92	0.0048848
A0A0R4IAS2	Periplakin OS=Danio rerio OX=7955 GN=ppl PE=1 SV=1	206898	0.09	18620.8	0.0232162
A0A0R4IAZ9	SEC24 homolog C, COPII coat complex component OS=Danio rerio OX=7955 GN=sec24c PE=1 SV=1	140460	0.03	4213.8	0.0052537
A0A0R4IB07	Spectrin beta chain OS=Danio rerio OX=7955 GN=sptbn2 PE=1 SV=1	274098	0.06	16445.9	0.0205045
A0A0R4IB13	X-ray repair cross-complementing protein 5 OS=Danio rerio OX=7955 GN=xrcc5 PE=1 SV=1	81832	0.11	9001.52	0.011223
A0A0R4IB21	NOP58 ribonucleoprotein homolog (yeast) OS=Danio rerio OX=7955 GN=nop58 PE=1 SV=1	59418	1.04	61794.7	0.0770447
A0A0R4IB26	Enhancer of mRNA-decapping protein 4 OS=Danio rerio OX=7955 GN=edc4 PE=1 SV=1	151736	0.06	9104.16	0.0113509
A0A0R4IB35	RAB11 family-interacting protein 5a (class I) OS=Danio rerio OX=7955 GN=rab11fip5a PE=4 SV=1	94451	0.05	4722.55	0.005888
A0A0R4IB66	Zgc:63569 OS=Danio rerio OX=7955 GN=zgc:63569 PE=1 SV=1	74268	0.06	4456.08	0.00555577
A0A0R4IB68	Probable ATP-dependent RNA helicase DDX46 OS=Danio rerio OX=7955 GN=ddx46 PE=1 SV=1	115382	0.04	4615.28	0.00575426
A0A0R4IB69	Laminin, beta 1a OS=Danio rerio OX=7955 GN=lamb1a PE=1 SV=1	196972	0.04	7878.88	0.00982327
A0A0R4IBA9	Eukaryotic translation initiation factor 4, gamma 2a OS=Danio rerio OX=7955 GN=eif4g2a PE=1 SV=1	67951	0.06	4077.06	0.00508322
A0A0R4IBL7	Transcription factor 12 OS=Danio rerio OX=7955 GN=tcf12 PE=1 SV=1	77464	0.06	4647.84	0.00579486
A0A0R4IBN8	X-ray repair-complementing defective repair in Chinese hamster cells 1 OS=Danio rerio OX=7955 GN=xrcc1 PE=1 SV=1	68536	0.06	4112.16	0.00512698
A0A0R4IBY2	Transformer 2 alpha homolog OS=Danio rerio OX=7955 GN=tra2a PE=1 SV=1	35558	0.13	4622.54	0.00576331
A0A0R4IC30	USO1 vesicle transport factor (Fragment) OS=Danio rerio OX=7955 GN=uso1 PE=1 SV=1	24665	0.19	4686.35	0.00584287
A0A0R4IC31	A kinase (PRKA) anchor protein 12b OS=Danio rerio OX=7955 GN=akap12b PE=1 SV=1	172051	0.13	22366.6	0.0278864
A0A0R4IC49	AP complex subunit beta OS=Danio rerio OX=7955 GN=ap2b1 PE=1 SV=1	105685	0.17	17966.5	0.0224003
A0A0R4IC72	NADH:ubiquinone oxidoreductase subunit A13 OS=Danio rerio OX=7955 PE=1 SV=1	9499	0.53	5034.47	0.0062769
A0A0R4ICH0	RPTOR-independent companion of MTOR, complex 2 a OS=Danio rerio OX=7955 GN=rictora PE=4 SV=2	188924	0.02	3778.48	0.00471095
A0A0R4ICI1	Mitogen-activated protein kinase kinase kinase kinase 4 OS=Danio rerio OX=7955 GN=map4k4 PE=1 SV=1	121849	0.07	8529.43	0.0106344
A0A0R4ICP0	Ubiquitin conjugating enzyme E2 M OS=Danio rerio OX=7955 GN=si:ch1073-205c8.3 PE=1 SV=1	12567	0.93	11687.3	0.0145716
A0A0R4ICQ6	Proteasome 26S subunit, non-ATPase 8 OS=Danio rerio OX=7955 GN=psmd8 PE=1 SV=1	35268	1.31	46201.1	0.0576028
A0A0R4ICU4	Proteasome activator subunit 3 OS=Danio rerio OX=7955 GN=psme3 PE=1 SV=1	30599	0.32	9791.68	0.0122081
A0A0R4ICV9	Eukaryotic translation initiation factor 4h OS=Danio rerio OX=7955 GN=eif4h PE=1 SV=1	22525	0.75	16893.8	0.0210629
A0A0R4ID65	Serine/arginine-rich-splicing factor 7a OS=Danio rerio OX=7955 GN=srsf7a PE=1 SV=1	29797	0.15	4469.55	0.00557257
A0A0R4IDB2	Protein phosphatase, Mg2+/Mn2+-dependent, 1G OS=Danio rerio OX=7955 GN=ppm1g PE=1 SV=1	56713	0.16	9074.08	0.0113134
A0A0R4IDH0	DEAD (Asp-Glu-Ala-Asp) box helicase 5 OS=Danio rerio OX=7955 GN=ddx5 PE=1 SV=1	58825	1.37	80590.2	0.100479
A0A0R4IDQ2	Nucleoporin 43 OS=Danio rerio OX=7955 GN=nup43 PE=1 SV=1	40689	0.11	4475.79	0.00558035
A0A0R4IDZ5	Lysine (K)-specific demethylase 3B OS=Danio rerio OX=7955 GN=kdm3b PE=1 SV=1	196662	0.02	3933.24	0.0049039
A0A0R4IDZ8	Talin 1 OS=Danio rerio OX=7955 GN=tln1 PE=1 SV=1	271258	0.03	8137.74	0.010146
A0A0R4IE10	Elongation factor 1-alpha OS=Danio rerio OX=7955 GN=eef1a1l2 PE=1 SV=1	50034	3.58	179122	0.223326
A0A0R4IE57	Si:ch211-212k18.4 OS=Danio rerio OX=7955 GN=si:ch211-212k18.4 PE=1 SV=1	203172	0.02	4063.44	0.00506624
A0A0R4IF55	Wu:fj64h06 OS=Danio rerio OX=7955 GN=wu:fj64h06 PE=4 SV=1	113138	0.04	4525.52	0.00564235
A0A0R4IFJ1	DnaJ (Hsp40) homolog, subfamily C, member 7 OS=Danio rerio OX=7955 GN=dnajc7 PE=1 SV=2	59542	0.07	4167.94	0.00519653
A0A0R4IFZ2	RNA polymerase II-associated factor 1 homolog OS=Danio rerio OX=7955 GN=paf1 PE=1 SV=1	46767	0.09	4209.03	0.00524776
A0A0R4IG00	S-adenosylmethionine synthase OS=Danio rerio OX=7955 GN=mat2aa PE=1 SV=1	44246	0.33	14601.2	0.0182045
A0A0R4IG24	NAC alpha domain-containing OS=Danio rerio OX=7955 GN=nacad PE=4 SV=1	24745	0.4	9898	0.0123407
A0A0R4IG56	Nuclear transcription factor Y subunit gamma OS=Danio rerio OX=7955 GN=nfyc PE=1 SV=1	37180	0.12	4461.6	0.00556266
A0A0R4IGG8	ATP-binding cassette, sub-family G (WHITE), member 8 OS=Danio rerio OX=7955 GN=abcg8 PE=4 SV=1	76359	0.06	4581.54	0.0057122
A0A0R4IH09	Amidophosphoribosyltransferase OS=Danio rerio OX=7955 GN=ppat PE=1 SV=1	55202	0.17	9384.34	0.0117003
A0A0R4IH71	DnaJ (Hsp40) homolog, subfamily A, member 2 OS=Danio rerio OX=7955 GN=dnaja2 PE=1 SV=2	38255	0.12	4590.6	0.00572349
A0A0R4IHL6	Poly(A)-specific ribonuclease PARN OS=Danio rerio OX=7955 GN=parn PE=1 SV=1	73623	0.06	4417.38	0.00550752
A0A0R4IHT2	Bromodomain adjacent to zinc finger domain, 2A OS=Danio rerio OX=7955 GN=baz2a PE=1 SV=2	270277	0.03	8108.31	0.0101093
A0A0R4II20	Laminin, alpha 1 OS=Danio rerio OX=7955 GN=lama1 PE=1 SV=1	335587	0.03	10067.6	0.0125521
A0A0R4II91	Cyclin-dependent kinase 9 (CDC2-related kinase) OS=Danio rerio OX=7955 GN=cdk9 PE=1 SV=1	45304	0.1	4530.4	0.00564843
A0A0R4II98	Xylulokinase homolog (H. influenzae) OS=Danio rerio OX=7955 GN=xylb PE=1 SV=1	57937	0.08	4634.96	0.0057788
A0A0R4IJ75	Integrator complex subunit 1 OS=Danio rerio OX=7955 GN=ints1 PE=1 SV=1	244594	0.02	4891.88	0.00609912
A0A0R4IJT3	Nucleoporin 107 OS=Danio rerio OX=7955 GN=nup107 PE=1 SV=1	105486	0.08	8438.88	0.0105215
A0A0R4IKD6	Activating transcription factor 7-interacting protein 1 OS=Danio rerio OX=7955 GN=atf7ip PE=1 SV=1	90398	0.05	4519.9	0.00563534
A0A0R4IKV7	Leucine-rich repeat and WD repeat-containing protein 1 OS=Danio rerio OX=7955 GN=lrwd1 PE=1 SV=1	85548	0.05	4277.4	0.005333
A0A0R4IKW3	Eukaryotic initiation factor 4A-III OS=Danio rerio OX=7955 GN=eif4a3 PE=1 SV=1	46448	0.31	14398.9	0.0179523
A0A0R4IKX5	FinTRIM family, member 23 OS=Danio rerio OX=7955 GN=ftr23 PE=4 SV=1	63659	0.07	4456.13	0.00555584
A0A0R4IL71	Insulin-degrading enzyme OS=Danio rerio OX=7955 GN=ide PE=1 SV=1	115459	0.12	13855.1	0.0172743
A0A0R4ILH7	Splicing factor 3a, subunit 3 OS=Danio rerio OX=7955 GN=sf3a3 PE=1 SV=1	58669	0.24	14080.6	0.0175554
A0A0R4ILW8	Geranylgeranyl diphosphate synthase 1 OS=Danio rerio OX=7955 GN=ggps1 PE=1 SV=1	40600	0.23	9338	0.0116425
A0A0R4IMF9	Putative oxidoreductase GLYR1 OS=Danio rerio OX=7955 GN=glyr1 PE=1 SV=1	50583	0.09	4552.47	0.00567595
A0A0R4IMG3	Uncharacterized protein OS=Danio rerio OX=7955 GN=si:ch73-52e5.1 PE=1 SV=1	23568	0.2	4713.6	0.00587685
A0A0R4IMK9	Polypyrimidine tract-binding protein 1b (Fragment) OS=Danio rerio OX=7955 GN=ptbp1b PE=1 SV=1	24159	0.19	4590.21	0.00572301
A0A0R4IMP0	U2 snRNP auxiliary factor large subunit OS=Danio rerio OX=7955 GN=u2af2b PE=1 SV=1	54170	0.17	9208.9	0.0114815
A0A0R4IMS9	DNA-directed RNA polymerase subunit OS=Danio rerio OX=7955 GN=polr2a PE=1 SV=1	216681	0.08	17334.5	0.0216124
A0A0R4IN92	Polybromo 1,-like OS=Danio rerio OX=7955 GN=pbrm1l PE=1 SV=1	52472	0.08	4197.76	0.0052337
A0A0R4IND9	Epiplakin 1 OS=Danio rerio OX=7955 GN=eppk1 PE=1 SV=1	549037	0.07	38432.6	0.0479172
A0A0R4INT5	Catenin, beta-like 1 OS=Danio rerio OX=7955 GN=ctnnbl1 PE=1 SV=1	64432	0.14	9020.48	0.0112466
A0A0R4INU1	RNA-binding motif protein 12 OS=Danio rerio OX=7955 GN=rbm12 PE=1 SV=1	94045	0.05	4702.25	0.0058627
A0A0R4IP12	PDS5 cohesin-associated factor B OS=Danio rerio OX=7955 GN=pds5b PE=1 SV=1	159695	0.03	4790.85	0.00597316
A0A0R4IPJ3	Bromodomain-containing 3b OS=Danio rerio OX=7955 GN=brd3b PE=1 SV=1	77867	0.12	9344.04	0.01165
A0A0R4IPQ0	SH3-domain GRB2-like endophilin B2b OS=Danio rerio OX=7955 GN=sh3glb2b PE=1 SV=1	44379	0.33	14645.1	0.0182593
A0A0R4IPQ7	Septin 6 OS=Danio rerio OX=7955 GN=sept6 PE=1 SV=1	49864	0.19	9474.16	0.0118122
A0A0R4IQ37	Ataxin 2-like OS=Danio rerio OX=7955 GN=atxn2l PE=1 SV=1	99602	0.09	8964.18	0.0111764
A0A0R4IQ83	Si:ch211-156b7.4 OS=Danio rerio OX=7955 GN=si:ch211-156b7.4 PE=4 SV=1	19688	0.53	10434.6	0.0130098
A0A0R4IQA7	Myosin XVIIIAa OS=Danio rerio OX=7955 GN=myo18aa PE=4 SV=1	38252	0.12	4590.24	0.00572304
A0A0R4IQB8	pre-rRNA processing protein FTSJ3 OS=Danio rerio OX=7955 GN=ftsj3 PE=1 SV=1	95421	0.05	4771.05	0.00594847
A0A0R4IQG7	Nitric oxide synthase OS=Danio rerio OX=7955 GN=nos1 PE=1 SV=1	161743	0.03	4852.29	0.00604976
A0A0R4IRJ2	Pyrophosphatase (inorganic) 2 OS=Danio rerio OX=7955 GN=ppa2 PE=1 SV=1	38408	0.12	4608.96	0.00574638
A0A0R4IRW7	Condensin complex subunit 1 OS=Danio rerio OX=7955 GN=ncapd2 PE=1 SV=1	154463	0.06	9267.78	0.0115549
A0A0R4IS01	Sphingomyelin phosphodiesterase 4 OS=Danio rerio OX=7955 GN=smpd4 PE=1 SV=1	93132	0.05	4656.6	0.00580578
A0A0R4IS10	Heterogeneous nuclear ribonucleoprotein M OS=Danio rerio OX=7955 GN=hnrnpm PE=1 SV=2	72174	0.51	36808.7	0.0458926
A0A0R4IS22	Zgc:66475 OS=Danio rerio OX=7955 GN=zgc:66475 PE=1 SV=1	60590	0.07	4241.3	0.00528799
A0A0R4IS33	TAR DNA-binding protein OS=Danio rerio OX=7955 GN=tardbp PE=1 SV=1	44694	0.21	9385.74	0.011702
A0A0R4IS58	Si:dkey-1b17.1 (Fragment) OS=Danio rerio OX=7955 GN=si:dkey-1b17.1 PE=4 SV=1	8236	0.64	5271.04	0.00657185
A0A0R4IS93	DEAD (Asp-Glu-Ala-Asp) box helicase 21 OS=Danio rerio OX=7955 GN=ddx21 PE=1 SV=1	71872	0.06	4312.32	0.00537654
A0A0R4ISJ3	5'-3' exoribonuclease OS=Danio rerio OX=7955 GN=xrn2 PE=1 SV=1	109185	0.04	4367.4	0.00544521
A0A0R4ISM3	Dual-specificity mitogen-activated protein kinase kinase 6 OS=Danio rerio OX=7955 GN=map2k6 PE=1 SV=1	40839	0.23	9392.97	0.011711
A0A0R4ISR7	Epoxide hydrolase 2, cytoplasmic OS=Danio rerio OX=7955 GN=ephx2 PE=1 SV=1	62049	0.15	9307.35	0.0116043
A0A0R4ITA5	Structural maintenance of chromosomes protein OS=Danio rerio OX=7955 GN=smc3 PE=1 SV=1	141393	0.09	12725.4	0.0158658
A0A0R4ITC3	Limb and neural patterns a OS=Danio rerio OX=7955 GN=lnpa PE=1 SV=1	25810	0.18	4645.8	0.00579231
A0A0R4ITF1	DNA ligase OS=Danio rerio OX=7955 GN=lig3 PE=1 SV=1	112674	0.12	13520.9	0.0168576
A0A0R4ITJ4	Integrin, alpha 5 (fibronectin receptor, alpha polypeptide) OS=Danio rerio OX=7955 GN=itga5 PE=1 SV=1	116603	0.04	4664.12	0.00581516
A0A0R4ITK8	Aquarius intron-binding spliceosomal factor OS=Danio rerio OX=7955 GN=aqr PE=1 SV=1	162100	0.03	4863	0.00606312
A0A0R4ITN5	Succinate dehydrogenase [ubiquinone] flavoprotein subunit, mitochondrial OS=Danio rerio OX=7955 GN=sdha PE=1 SV=1	72370	0.51	36908.7	0.0460172
A0A0R4IU05	Adaptor-related protein complex 1, gamma 1 subunit OS=Danio rerio OX=7955 GN=ap1g1 PE=1 SV=1	91036	0.05	4551.8	0.00567512
A0A0R4IU07	Sister chromatid cohesion protein PDS5 homolog A OS=Danio rerio OX=7955 GN=pds5a PE=1 SV=1	159382	0.08	12750.6	0.0158972
A0A0R4IU36	Aly/REF export factor OS=Danio rerio OX=7955 GN=alyref PE=1 SV=1	25312	0.65	16452.8	0.0205131
A0A0R4IU73	EWS RNA-binding protein 1b OS=Danio rerio OX=7955 GN=ewsr1b PE=1 SV=1	62327	0.15	9349.05	0.0116563
A0A0R4IUB5	Serine/arginine-rich-splicing factor 11 OS=Danio rerio OX=7955 GN=srsf11 PE=1 SV=1	52077	0.28	14581.6	0.0181801
A0A0R4IUQ9	Interleukin enhancer-binding factor 3b OS=Danio rerio OX=7955 GN=ilf3b PE=1 SV=1	90376	0.6	54225.6	0.0676077
A0A0R4IUR9	Nucleosome assembly protein 1-like 4b OS=Danio rerio OX=7955 GN=nap1l4b PE=1 SV=1	40989	0.11	4508.79	0.00562149
A0A0R4IUV0	DNA topoisomerase I mitochondrial OS=Danio rerio OX=7955 GN=top1mt PE=1 SV=1	17011	0.28	4763.08	0.00593854
A0A0R4IUX6	G1 to S phase transition 1,-like OS=Danio rerio OX=7955 GN=gspt1l PE=1 SV=1	63890	0.3	19167	0.0238971
A0A0R4IW89	Serine/threonine-protein phosphatase OS=Danio rerio OX=7955 GN=ppp1cab PE=1 SV=1	40550	1.08	43794	0.0546017
A0A0R4IWC6	Annexin OS=Danio rerio OX=7955 GN=anxa1a PE=1 SV=1	37889	0.12	4546.68	0.00566873
A0A0R4IWG3	Methionine aminopeptidase OS=Danio rerio OX=7955 GN=metap1 PE=1 SV=1	43766	0.1	4376.6	0.00545668
A0A0R4IWP2	Influenza virus NS1A-binding protein homolog B OS=Danio rerio OX=7955 GN=ivns1abpb PE=1 SV=1	68182	0.06	4090.92	0.0051005
A0A0R4IWP3	Proteasome subunit beta 2 OS=Danio rerio OX=7955 GN=psmb2 PE=1 SV=1	18839	0.25	4709.75	0.00587205
A0A0R4IWV2	Glutamic pyruvate transaminase (alanine aminotransferase) 2 OS=Danio rerio OX=7955 GN=gpt2 PE=1 SV=1	60626	0.23	13944	0.0173851
A0A0R4IXC8	Tubulin beta chain OS=Danio rerio OX=7955 GN=tubb6 PE=1 SV=1	50058	1.54	77089.3	0.0961138
A0A0R4IXF3	Type I cytokeratin, enveloping layer,-like OS=Danio rerio OX=7955 GN=cyt1l PE=1 SV=1	49257	3.69	181758	0.226614
A0A0R4IY34	NudC domain-containing 3 OS=Danio rerio OX=7955 GN=nudcd3 PE=1 SV=1	38422	0.12	4610.64	0.00574848
A0A0R4IYD0	40S ribosomal protein S27 OS=Danio rerio OX=7955 GN=zgc:136826 PE=1 SV=1	9508	4.55	43261.4	0.0539377
A0A0R4IZB1	Poly(U)-binding-splicing factor PUF60-B OS=Danio rerio OX=7955 GN=puf60b PE=1 SV=1	53474	0.17	9090.58	0.011334
A0A0R4IZF6	AT-rich interactive domain 3B (BRIGHT-like) OS=Danio rerio OX=7955 GN=arid3b PE=1 SV=1	66487	0.47	31248.9	0.0389606
A0A0R4J7S6	WD repeat and HMG-box DNA-binding protein 1 OS=Danio rerio OX=7955 GN=wdhd1 PE=1 SV=1	122952	0.04	4918.08	0.00613179
A0A140LFN6	Zgc:92287 (Fragment) OS=Danio rerio OX=7955 GN=zgc:92287 PE=1 SV=1	31192	0.14	4366.88	0.00544456
A0A140LFU3	Kelch domain-containing 7A OS=Danio rerio OX=7955 GN=klhdc7a PE=4 SV=1	85592	0.05	4279.6	0.00533574
A0A140LGJ0	Glutathione reductase (Fragment) OS=Danio rerio OX=7955 GN=gsr PE=1 SV=1	16639	0.28	4658.92	0.00580867
A0A140LGU1	Heterochromatin protein 1,-binding protein 3 OS=Danio rerio OX=7955 GN=hp1bp3 PE=1 SV=1	65129	0.22	14328.4	0.0178644
A0A140LGW1	Si:rp71-46j2.7 OS=Danio rerio OX=7955 GN=si:rp71-46j2.7 PE=4 SV=1	98046	0.04	3921.84	0.00488969
A0A140LGW9	Dynein, axonemal, heavy chain 5 (Fragment) OS=Danio rerio OX=7955 GN=dnah5 PE=4 SV=1	126582	0.07	8860.74	0.0110474
A0A171EBK3	RNA-binding motif protein, X chromosome (Fragment) OS=Danio rerio OX=7955 GN=rbmx PE=1 SV=1	29881	0.15	4482.15	0.00558828
A0A1C9CJ76	Caspase 3 (Fragment) OS=Danio rerio OX=7955 GN=casp3a PE=2 SV=1	31468	0.5	15734	0.0196169
A0A1D5NSA9	Si:ch211-212k18.13 OS=Danio rerio OX=7955 GN=si:ch211-212k18.13 PE=3 SV=1	60090	0.07	4206.3	0.00524435
A0A1L1QZN5	Cortactin OS=Danio rerio OX=7955 GN=cttn PE=1 SV=1	60133	0.07	4209.31	0.0052481
A0A286Y877	AT hook-containing transcription factor 1 OS=Danio rerio OX=7955 GN=ahctf1 PE=1 SV=1	277960	0.02	5559.2	0.00693113
A0A286Y9N8	Ubiquitin-associated protein 2-like OS=Danio rerio OX=7955 GN=ubap2l PE=1 SV=1	121086	0.04	4843.44	0.00603873
A0A286YAA1	Myosin VIb OS=Danio rerio OX=7955 GN=myo6b PE=1 SV=1	146284	0.03	4388.52	0.00547154
A0A286YAA3	DNA topoisomerase I,-like OS=Danio rerio OX=7955 GN=top1l PE=1 SV=1	88200	0.21	18522	0.023093
A0A286YAK9	Protein PRRC1 OS=Danio rerio OX=7955 GN=prrc1 PE=1 SV=1	44274	0.1	4427.4	0.00552002
A0A286YBD5	Heterogeneous nuclear ribonucleoprotein Ua OS=Danio rerio OX=7955 GN=hnrnpua PE=1 SV=1	86842	0.05	4342.1	0.00541367
A0A286YBP3	Si:dkeyp-92c9.3 OS=Danio rerio OX=7955 GN=si:dkeyp-92c9.3 PE=3 SV=1	115549	0.04	4621.96	0.00576259
A0AUP9	LOC571089 protein (Fragment) OS=Danio rerio OX=7955 GN=tpra PE=2 SV=1	148877	0.12	17865.2	0.0222741
A0ES87	Forkhead box e3 OS=Danio rerio OX=7955 GN=foxe3 PE=2 SV=1	45723	0.1	4572.3	0.00570068
A0JMN7	Zgc:154064 protein OS=Danio rerio OX=7955 GN=zgc:154064 PE=2 SV=1	50675	0.09	4560.75	0.00568627
A0S0K7	Neurolin-b OS=Danio rerio OX=7955 GN=alcamb PE=1 SV=1	61339	0.23	14108	0.0175896
A1L1N4	Zgc:136380 OS=Danio rerio OX=7955 GN=luc7l3 PE=2 SV=1	55725	0.16	8916	0.0111163
A1L1Y5	Zgc:136346 protein (Fragment) OS=Danio rerio OX=7955 GN=dek PE=2 SV=1	37604	0.12	4512.48	0.00562609
A1L222	Zgc:109868 protein OS=Danio rerio OX=7955 GN=krt92 PE=2 SV=1	47067	3.22	151556	0.188957
A1L223	Cbx5 protein OS=Danio rerio OX=7955 GN=cbx5 PE=1 SV=1	22947	0.2	4589.4	0.005722
A1L231	Condensin complex subunit 2 OS=Danio rerio OX=7955 GN=ncaph PE=2 SV=1	76296	0.12	9155.52	0.011415
A1L2D3	Serine/arginine-rich protein specific kinase 1b OS=Danio rerio OX=7955 GN=srpk1b PE=2 SV=1	71497	0.13	9294.61	0.0115884
A2ATX5	Internexin neuronal intermediate filament protein, alpha a OS=Danio rerio OX=7955 GN=inaa PE=1 SV=1	54608	0.08	4368.64	0.00544676
A2BFY9	Histone H2A OS=Danio rerio OX=7955 GN=h2afva PE=2 SV=1	13501	1.5	20251.5	0.0252493
A2BGG2	Zinc finger RNA-binding protein OS=Danio rerio OX=7955 GN=zfr PE=1 SV=1	116423	0.04	4656.92	0.00580618
A2BGL0	Poly(A) polymerase gamma OS=Danio rerio OX=7955 GN=papolg PE=4 SV=1	82991	0.05	4149.55	0.0051736
A2BGS3	Transmembrane protein 116 OS=Danio rerio OX=7955 GN=tmem116 PE=2 SV=1	40387	0.11	4442.57	0.00553893
A2BIM6	Small ArfGAP 1 OS=Danio rerio OX=7955 GN=smap1 PE=1 SV=1	51319	0.09	4618.71	0.00575854
A2BIR2	C-C motif chemokine OS=Danio rerio OX=7955 GN=ccl19a.1 PE=3 SV=1	13413	0.36	4828.68	0.00602033
A2RUY2	Ribosomal protein S6 kinase OS=Danio rerio OX=7955 GN=rps6ka3b PE=2 SV=1	81017	0.17	13772.9	0.0171718
A2RUY5	Ubiquitin-associated protein 2b OS=Danio rerio OX=7955 GN=ubap2b PE=1 SV=1	109697	0.04	4387.88	0.00547074
A2RUY6	SWI/SNF related, matrix associated, actin dependent regulator of chromatin, subfamily a, member 5 OS=Danio rerio OX=7955 GN=smarca5 PE=2 SV=1	119702	0.38	45486.8	0.0567122
A2RV32	Lectin, mannose-binding 2 OS=Danio rerio OX=7955 GN=lman2 PE=2 SV=1	37866	0.12	4543.92	0.00566529
A2THY5	Metaxin 1a OS=Danio rerio OX=7955 GN=mtx1a PE=1 SV=1	35781	0.13	4651.53	0.00579946
A3KDM3	CTR9 homolog, Paf1/RNA polymerase II complex component OS=Danio rerio OX=7955 GN=ctr9 PE=1 SV=1	132223	0.03	3966.69	0.00494561
A3KPI6	Si:ch211-288g17.3 OS=Danio rerio OX=7955 GN=si:ch211-288g17.3 PE=4 SV=1	41203	0.23	9476.69	0.0118154
A3KQX1	Carnosine dipeptidase 2 OS=Danio rerio OX=7955 GN=cndp2 PE=1 SV=1	53196	0.49	26066	0.0324987
A3QJW5	CTP synthase OS=Danio rerio OX=7955 GN=ctps1a PE=3 SV=1	67012	0.21	14072.5	0.0175454
A4IGA9	Zgc:162509 protein OS=Danio rerio OX=7955 GN=zgc:162509 PE=2 SV=1	65575	0.3	19672.5	0.0245274
A4QN59	2-(3-amino-3-carboxypropyl)histidine synthase subunit 2 OS=Danio rerio OX=7955 GN=dph2 PE=2 SV=1	55117	0.08	4409.36	0.00549752
A4QN86	Krt1-19d protein (Fragment) OS=Danio rerio OX=7955 GN=krt1-19d PE=2 SV=1	48833	0.3	14649.9	0.0182653
A4QN89	Histone H4 OS=Danio rerio OX=7955 GN=zgc:163040 PE=2 SV=1	11372	25.35	288280	0.359423
A4QN90	Zgc:163061 OS=Danio rerio OX=7955 GN=zgc:163061 PE=1 SV=1	11827	1	11827	0.0147457
A4VCG2	Crabp2b protein OS=Danio rerio OX=7955 GN=crabp2b PE=2 SV=1	16254	0.67	10890.2	0.0135777
A5WUR0	Cell division cycle 40 homolog (S. cerevisiae) OS=Danio rerio OX=7955 GN=cdc40 PE=1 SV=1	65285	0.07	4569.95	0.00569775
A5WUY5	Novel keratin protein (Zgc:110712) OS=Danio rerio OX=7955 GN=DKEY-90G20.1 PE=1 SV=1	51838	0.63	32657.9	0.0407174
A5WVI9	DnaJ (Hsp40) homolog, subfamily A, member 2,-like OS=Danio rerio OX=7955 GN=dnaja2l PE=1 SV=1	45564	0.1	4556.4	0.00568085
A5WVQ0	RNA cytidine acetyltransferase OS=Danio rerio OX=7955 GN=nat10 PE=1 SV=1	115829	0.04	4633.16	0.00577655
A5WWG4	Serine/arginine-rich-splicing factor 3b OS=Danio rerio OX=7955 GN=srsf3b PE=1 SV=1	19443	1.36	26442.5	0.0329681
A5WWM0	Vacuolar protein sorting 4b homolog B (S. cerevisiae) OS=Danio rerio OX=7955 GN=vps4b PE=1 SV=1	48868	0.19	9284.92	0.0115763
A6H8T3	LOC563253 protein (Fragment) OS=Danio rerio OX=7955 GN=si:ch211-198a12.6 PE=2 SV=1	41251	0.11	4537.61	0.00565742
A7E2L8	LSM5 homolog, U6 small nuclear RNA and mRNA degradation-associated OS=Danio rerio OX=7955 GN=lsm5 PE=1 SV=1	9971	0.51	5085.21	0.00634016
A7MCL9	Bc2 protein OS=Danio rerio OX=7955 GN=chmp2a PE=2 SV=1	25109	0.18	4519.62	0.00563499
A7MCN3	Zgc:174637 protein OS=Danio rerio OX=7955 GN=pon3.2 PE=2 SV=1	39628	0.53	21002.8	0.026186
A7YYB3	Ubiquinol-cytochrome c reductase core protein II OS=Danio rerio OX=7955 GN=uqcrc2b PE=2 SV=1	48067	1.41	67774.5	0.0845002
A7YYF2	Proteasome (Prosome, macropain) 26S subunit, non-ATPase, 12 OS=Danio rerio OX=7955 GN=psmd12 PE=2 SV=1	52652	0.17	8950.84	0.0111598
A8E7L6	NudC domain-containing protein 1 OS=Danio rerio OX=7955 GN=nudcd1 PE=1 SV=1	65839	0.14	9217.46	0.0114922
A8KB60	Tubulin alpha chain (Fragment) OS=Danio rerio OX=7955 GN=si:ch211-114n24.6 PE=2 SV=1	50540	3.92	198117	0.247009
A8KBJ5	Histone H3 OS=Danio rerio OX=7955 GN=zgc:173552 PE=1 SV=1	15394	1.94	29864.4	0.0372344
A8WFV1	TNF receptor-associated protein 1 OS=Danio rerio OX=7955 GN=trap1 PE=1 SV=1	82067	0.59	48419.5	0.0603687
A8WFZ2	Zgc:172056 protein OS=Danio rerio OX=7955 GN=nup62l PE=2 SV=1	52350	0.08	4188	0.00522154
A9JRE2	Methylthioribose-1-phosphate isomerase OS=Danio rerio OX=7955 GN=mri1 PE=2 SV=1	37957	0.12	4554.84	0.00567891
A9JRG4	LOC563316 protein (Fragment) OS=Danio rerio OX=7955 GN=ap3b1a PE=2 SV=1	105122	0.08	8409.76	0.0104852
A9JRS6	Krt4 protein OS=Danio rerio OX=7955 GN=krt4 PE=2 SV=1	53980	3.11	167878	0.209308
A9JT49	Pepd protein OS=Danio rerio OX=7955 GN=pepd PE=2 SV=1	55174	0.36	19862.6	0.0247644
A9JTA8	Ran GTPase-activating protein 1b OS=Danio rerio OX=7955 GN=rangap1b PE=1 SV=1	62136	0.31	19262.2	0.0240158
A9JTF6	Zgc:175096 protein OS=Danio rerio OX=7955 GN=znf576.2 PE=1 SV=1	44839	0.21	9416.19	0.01174
B0JZK8	Zgc:73210 protein OS=Danio rerio OX=7955 GN=lypla2 PE=2 SV=1	23938	0.19	4548.22	0.00567065
B0JZL6	Cherp protein (Fragment) OS=Danio rerio OX=7955 GN=cherp PE=2 SV=1	60150	0.07	4210.5	0.00524959
B0R026	Protein arginine N-methyltransferase 5 OS=Danio rerio OX=7955 GN=prmt5 PE=1 SV=1	71846	0.06	4310.76	0.00537459
B0R0Q3	Novel protein similar to vertebrate vasodilator-stimulated phosphoprotein (VASP) (Fragment) OS=Danio rerio OX=7955 GN=DKEY-113G17.1-002 PE=4 SV=1	15798	0.3	4739.4	0.00590901
B0R0V1	Polymerase (DNA directed), delta 2, regulatory subunit OS=Danio rerio OX=7955 GN=pold2 PE=1 SV=1	51825	0.28	14511	0.0180921
B0R0Z3	Nucleoporin NUP35 (Fragment) OS=Danio rerio OX=7955 GN=nup35 PE=1 SV=1	24130	0.19	4584.7	0.00571614
B0S5C4	Acyl-CoA synthetase long chain family member 3b OS=Danio rerio OX=7955 GN=acsl3b PE=1 SV=1	78755	0.06	4725.3	0.00589143
B0S5I0	Novel protein similar to vertebrate complement component 3 (C3) OS=Danio rerio OX=7955 GN=DKEY-13C13.1-001 PE=4 SV=1	187401	0.02	3748.02	0.00467298
B0S6B9	Nardilysin a (N-arginine dibasic convertase) OS=Danio rerio OX=7955 GN=nrd1a PE=1 SV=1	124492	0.03	3734.76	0.00465644
B0S6K3	Calcyclin-binding protein OS=Danio rerio OX=7955 GN=cacybp PE=1 SV=1	26168	0.17	4448.56	0.0055464
B0S754	Small nuclear ribonucleoprotein 200 (U5) OS=Danio rerio OX=7955 GN=snrnp200 PE=1 SV=1	243831	0.09	21944.8	0.0273604
B0S7G2	Kinesin-like protein OS=Danio rerio OX=7955 GN=kif2c PE=1 SV=1	78079	0.06	4684.74	0.00584086
B0UXY9	Fas (TNFRSF6)-associated factor 1 OS=Danio rerio OX=7955 GN=faf1 PE=1 SV=1	75506	0.06	4530.36	0.00564839
B0UYJ2	Ubiquitin-specific peptidase 11 (Fragment) OS=Danio rerio OX=7955 GN=usp11 PE=1 SV=1	68433	0.06	4105.98	0.00511927
B0UYK4	Kinesin-like protein (Fragment) OS=Danio rerio OX=7955 GN=kif5ba PE=1 SV=1	96953	0.04	3878.12	0.00483518
B0UYR3	RNA-binding motif protein 39b (Fragment) OS=Danio rerio OX=7955 GN=rbm39b PE=1 SV=1	27685	0.16	4429.6	0.00552276
B0V156	Peptidyl-prolyl cis-trans isomerase OS=Danio rerio OX=7955 GN=ppih PE=1 SV=1	20783	0.22	4572.26	0.00570063
B0V3H3	Small nuclear ribonucleoprotein polypeptide A (Fragment) OS=Danio rerio OX=7955 GN=snrpa PE=1 SV=1	21748	0.21	4567.08	0.00569417
B1H1L6	Irx5b protein OS=Danio rerio OX=7955 GN=irx5b PE=2 SV=1	40542	0.11	4459.62	0.00556019
B1WB82	Add3b protein (Fragment) OS=Danio rerio OX=7955 GN=add3b PE=2 SV=1	78514	0.06	4710.84	0.0058734
B2GPU7	Sephs1 protein OS=Danio rerio OX=7955 GN=sephs1 PE=2 SV=1	42837	0.22	9424.14	0.0117499
B2GQM8	Yipf3 protein OS=Danio rerio OX=7955 GN=yipf3 PE=2 SV=1	37833	0.12	4539.96	0.00566035
B2GRL3	Zgc:103421 protein OS=Danio rerio OX=7955 GN=fip1l1b PE=2 SV=1	62927	0.07	4404.89	0.00549195
B2GS19	Wars protein OS=Danio rerio OX=7955 GN=wars PE=2 SV=1	52294	0.28	14642.3	0.0182558
B2GS95	Cpsf5 protein OS=Danio rerio OX=7955 GN=nudt21 PE=2 SV=1	26256	0.38	9977.28	0.0124395
B2GSB4	Anp32a protein OS=Danio rerio OX=7955 GN=anp32a PE=2 SV=1	29074	0.54	15700	0.0195745
B2GSR6	Farsa protein OS=Danio rerio OX=7955 GN=farsa PE=2 SV=1	56359	0.25	14089.8	0.0175669
B3DFN3	Lamin B2 OS=Danio rerio OX=7955 GN=lmnb2 PE=1 SV=1	65894	0.38	25039.7	0.0312191
B3DKL6	DNA (cytosine-5)-methyltransferase OS=Danio rerio OX=7955 GN=dnmt1 PE=2 SV=1	169031	0.16	27045	0.0337193
B7ZD71	H6 family homeobox 4 OS=Danio rerio OX=7955 GN=hmx4 PE=4 SV=1	26704	0.17	4539.68	0.00566001
B8A4C4	Mannosyl-oligosaccharide glucosidase OS=Danio rerio OX=7955 GN=mogs PE=4 SV=1	96164	0.14	13463	0.0167854
B8A4H6	Phosphoglycerate mutase OS=Danio rerio OX=7955 GN=pgam1b PE=1 SV=1	28827	1.07	30844.9	0.0384569
B8A5D4	Thioredoxin-like 1 OS=Danio rerio OX=7955 GN=txnl1 PE=1 SV=1	32011	0.3	9603.3	0.0119733
B8A5U6	Thioredoxin-related transmembrane protein 3 OS=Danio rerio OX=7955 GN=tmx3a PE=4 SV=1	49118	0.09	4420.62	0.00551156
B8A5V6	PDZ and LIM domain 1 (elfin) OS=Danio rerio OX=7955 GN=pdlim1 PE=1 SV=1	35166	0.62	21802.9	0.0271836
B8JJS7	Golgi integral membrane protein 4b OS=Danio rerio OX=7955 GN=golim4b PE=4 SV=1	55245	0.08	4419.6	0.00551029
B8JLW8	Guanine monophosphate synthase OS=Danio rerio OX=7955 GN=gmps PE=1 SV=1	76887	0.25	19221.8	0.0239654
C7DZK3	Collagen alpha-1(XXVII) chain A OS=Danio rerio OX=7955 GN=col27a1a PE=2 SV=1	179730	0.02	3594.6	0.00448169
E7EXD6	CDC5 cell division cycle 5-like (S. pombe) OS=Danio rerio OX=7955 GN=cdc5l PE=1 SV=2	91853	0.05	4592.65	0.00572605
E7EYC3	Zinc finger protein 318 OS=Danio rerio OX=7955 GN=znf318 PE=1 SV=1	249347	0.02	4986.94	0.00621764
E7EYQ0	SERPINE1 mRNA-binding protein 1b OS=Danio rerio OX=7955 GN=serbp1b PE=1 SV=2	43676	0.21	9171.96	0.0114355
E7EZW6	Signal recognition particle receptor (docking protein) OS=Danio rerio OX=7955 GN=srpr PE=1 SV=1	71119	0.06	4267.14	0.00532021
E7F020	Fibroblast growth factor receptor substrate 3 OS=Danio rerio OX=7955 GN=frs3 PE=4 SV=1	70183	0.06	4210.98	0.00525019
E7F0E8	Exportin 1 (CRM1 homolog, yeast) a OS=Danio rerio OX=7955 GN=xpo1a PE=1 SV=2	123223	0.19	23412.4	0.0291902
E7F0X6	Structural maintenance of chromosomes protein OS=Danio rerio OX=7955 GN=smc1a PE=3 SV=1	143055	0.16	22888.8	0.0285374
E7F1G7	Uncharacterized protein OS=Danio rerio OX=7955 GN=LOC101883217 PE=4 SV=1	51761	0.09	4658.49	0.00580814
E7F1G8	DEAD (Asp-Glu-Ala-Asp) box helicase 61 OS=Danio rerio OX=7955 GN=ddx61 PE=1 SV=1	54317	0.26	14122.4	0.0176076
E7F220	Dihydrouridine synthase 2 OS=Danio rerio OX=7955 GN=dus2 PE=1 SV=1	56677	0.08	4534.16	0.00565312
E7F2X0	CAP-GLY domain-containing linker protein 1a OS=Danio rerio OX=7955 GN=clip1a PE=1 SV=2	174812	0.02	3496.24	0.00435906
E7F3N4	Marker of proliferation Ki-67 OS=Danio rerio OX=7955 GN=mki67 PE=4 SV=1	225077	0.08	18006.2	0.0224498
E7F3T4	Coiled-coil and C2 domain-containing 2A OS=Danio rerio OX=7955 GN=cc2d2a PE=4 SV=1	190491	0.02	3809.82	0.00475003
E7F7J1	Ferredoxin 1 OS=Danio rerio OX=7955 GN=fdx1 PE=1 SV=1	19290	0.54	10416.6	0.0129873
E7F9F4	Transcription factor Sox-19a OS=Danio rerio OX=7955 GN=sox19a PE=1 SV=2	35464	0.13	4610.32	0.00574808
E7FAU1	Si:dkey-108k21.14 OS=Danio rerio OX=7955 GN=si:dkey-108k21.14 PE=1 SV=1	21032	0.49	10305.7	0.012849
E7FAY1	Zgc:113886 OS=Danio rerio OX=7955 GN=zgc:113886 PE=4 SV=2	108644	0.04	4345.76	0.00541823
E7FBR0	Plakophilin 1b OS=Danio rerio OX=7955 GN=pkp1b PE=1 SV=1	80272	0.05	4013.6	0.0050041
E7FD35	RNA-binding motif protein 6 (Fragment) OS=Danio rerio OX=7955 GN=rbm6 PE=1 SV=2	162386	0.03	4871.58	0.00607381
E7FDQ5	Cell cycle-associated protein 1a OS=Danio rerio OX=7955 GN=caprin1a PE=1 SV=1	73301	0.19	13927.2	0.0173642
E9QBV1	Clathrin heavy chain OS=Danio rerio OX=7955 GN=cltcb PE=1 SV=1	191515	0.43	82351.4	0.102675
E9QDC3	Eukaryotic translation initiation factor 4E-binding protein 3 OS=Danio rerio OX=7955 GN=eif4ebp3 PE=1 SV=1	11914	0.41	4884.74	0.00609022
E9QFH8	Cold shock domain-containing E1, RNA-binding OS=Danio rerio OX=7955 GN=csde1 PE=1 SV=1	88474	0.1	8847.4	0.0110308
E9QGR9	Vacuolar protein-sorting-associated protein 36 (Fragment) OS=Danio rerio OX=7955 GN=vps36 PE=1 SV=1	18302	0.26	4758.52	0.00593285
E9QIZ1	Si:ch211-197h24.6 OS=Danio rerio OX=7955 GN=si:ch211-197h24.6 PE=1 SV=1	43185	0.34	14682.9	0.0183064
F1Q529	E3 ubiquitin-protein ligase TRIP12 OS=Danio rerio OX=7955 GN=trip12 PE=1 SV=2	232246	0.04	9289.84	0.0115824
F1Q581	Synaptobrevin homolog YKT6 OS=Danio rerio OX=7955 GN=ykt6 PE=1 SV=1	22489	0.2	4497.8	0.00560779
F1Q5G7	RWD domain-containing 1 OS=Danio rerio OX=7955 GN=rwdd1 PE=1 SV=1	27715	0.16	4434.4	0.00552874
F1Q5H3	STE20-like kinase a OS=Danio rerio OX=7955 GN=slka PE=1 SV=2	141912	0.03	4257.36	0.00530801
F1Q5N4	Proteasome subunit beta type OS=Danio rerio OX=7955 GN=psmb7 PE=1 SV=1	30781	0.15	4617.15	0.00575659
F1Q5P8	SWI/SNF-related, matrix-associated, actin-dependent regulator of chromatin, subfamily e, member 1 OS=Danio rerio OX=7955 GN=smarce1 PE=1 SV=1	47332	0.43	20352.8	0.0253755
F1Q6F9	SAFB-like, transcription modulator OS=Danio rerio OX=7955 GN=sltm PE=1 SV=1	110804	0.04	4432.16	0.00552595
F1Q6Z5	CCHC-type zinc finger, nucleic acid-binding protein a OS=Danio rerio OX=7955 GN=cnbpa PE=1 SV=1	18003	0.26	4680.78	0.00583593
F1Q6Z7	Serine/threonine-protein phosphatase OS=Danio rerio OX=7955 GN=zgc:56064 PE=1 SV=1	35511	0.27	9587.97	0.0119541
F1Q721	Lysine-specific demethylase phf2 OS=Danio rerio OX=7955 GN=phf2 PE=4 SV=1	119780	0.04	4791.2	0.0059736
F1Q731	COP9 signalosome complex subunit 3 OS=Danio rerio OX=7955 GN=cops3 PE=1 SV=1	28882	0.16	4621.12	0.00576154
F1Q749	Dyskeratosis congenita 1, dyskerin OS=Danio rerio OX=7955 GN=dkc1 PE=1 SV=1	56641	0.08	4531.28	0.00564953
F1Q750	Host cell factor C1a OS=Danio rerio OX=7955 GN=hcfc1a PE=1 SV=1	184761	0.02	3695.22	0.00460715
F1Q771	Zinc finger protein 346 OS=Danio rerio OX=7955 GN=znf346 PE=1 SV=1	33672	0.13	4377.36	0.00545763
F1Q783	Acyl-CoA dehydrogenase short chain (Fragment) OS=Danio rerio OX=7955 GN=acads PE=1 SV=1	15159	0.73	11066.1	0.013797
F1Q7L0	Vitellogenin 4 (Fragment) OS=Danio rerio OX=7955 GN=vtg4 PE=1 SV=1	149254	10.96	1.63582e+06	2.03952
F1Q8L1	Dynein, axonemal, heavy chain 7 (Fragment) OS=Danio rerio OX=7955 GN=dnah7 PE=1 SV=1	456146	0.01	4561.46	0.00568716
F1Q9N1	SWI/SNF-related, matrix-associated, actin-dependent regulator of chromatin, subfamily b, member 1b (Fragment) OS=Danio rerio OX=7955 GN=smarcb1b PE=1 SV=1	32175	0.14	4504.5	0.00561614
F1Q9R8	Choroideremia (Rab escort protein 1) OS=Danio rerio OX=7955 GN=chm PE=1 SV=1	74079	0.06	4444.74	0.00554164
F1Q9U6	Adenylosuccinate synthetase OS=Danio rerio OX=7955 GN=adssl PE=1 SV=1	51158	0.18	9208.44	0.0114809
F1QAF2	Growth arrest and DNA-damage-inducible, gamma-interacting protein 1 (Fragment) OS=Danio rerio OX=7955 GN=gadd45gip1 PE=1 SV=1	27826	0.16	4452.16	0.00555089
F1QAI5	Si:ch211-183d5.1 OS=Danio rerio OX=7955 GN=zgc:113057 PE=4 SV=2	177271	0.02	3545.42	0.00442038
F1QAN4	Alkylglycerone-phosphate synthase (Fragment) OS=Danio rerio OX=7955 GN=agps PE=1 SV=1	26033	0.17	4425.61	0.00551778
F1QB47	Eukaryotic translation initiation factor 5B OS=Danio rerio OX=7955 GN=eif5b PE=1 SV=2	137613	0.1	13761.3	0.0171574
F1QB50	Thymopoietin b OS=Danio rerio OX=7955 GN=tmpob PE=1 SV=1	39845	0.11	4382.95	0.0054646
F1QB53	Karyopherin alpha 1 (importin alpha 5) (Fragment) OS=Danio rerio OX=7955 GN=kpna1 PE=1 SV=1	65745	0.07	4602.15	0.00573789
F1QBD7	Kinesin family member 4 OS=Danio rerio OX=7955 GN=kif4 PE=1 SV=1	141120	0.03	4233.6	0.00527839
F1QD11	Bromodomain adjacent to zinc finger domain, 1A OS=Danio rerio OX=7955 GN=baz1a PE=1 SV=2	140302	0.03	4209.06	0.00524779
F1QD17	NOP56 ribonucleoprotein homolog OS=Danio rerio OX=7955 GN=nop56 PE=1 SV=1	54142	1.02	55224.8	0.0688535
F1QDL2	NSA2 ribosome biogenesis homolog (S. cerevisiae) OS=Danio rerio OX=7955 GN=nsa2 PE=1 SV=1	29969	0.15	4495.35	0.00560474
F1QDT3	Notchless homolog 1 (Drosophila) OS=Danio rerio OX=7955 GN=nle1 PE=1 SV=1	52644	0.08	4211.52	0.00525086
F1QFJ8	Heterogeneous nuclear ribonucleoprotein H1,-like OS=Danio rerio OX=7955 GN=hnrnph1l PE=1 SV=1	44111	0.33	14556.6	0.018149
F1QFK9	Cleavage stimulation factor, 3' pre-RNA, subunit 1 OS=Danio rerio OX=7955 GN=cstf1 PE=1 SV=1	48215	0.09	4339.35	0.00541024
F1QFR5	Deoxyribonuclease 1-like 4, tandem duplicate 1 (Fragment) OS=Danio rerio OX=7955 GN=dnase1l4.1 PE=1 SV=1	33236	0.14	4653.04	0.00580134
F1QG78	Phosphatidylinositide phosphatase SAC1-B OS=Danio rerio OX=7955 GN=sacm1lb PE=1 SV=1	66894	0.07	4682.58	0.00583817
F1QGI2	SEC63 homolog, protein translocation regulator OS=Danio rerio OX=7955 GN=sec63 PE=1 SV=1	86411	0.05	4320.55	0.0053868
F1QGL1	Chromodomain helicase DNA-binding protein 7 OS=Danio rerio OX=7955 GN=chd7 PE=4 SV=1	349217	0.04	13968.7	0.0174159
F1QGN5	Guanine nucleotide-binding protein-like 3 OS=Danio rerio OX=7955 GN=gnl3 PE=1 SV=1	62876	0.07	4401.32	0.0054875
F1QGP1	Aldehyde dehydrogenase 16 family, member A1 OS=Danio rerio OX=7955 GN=aldh16a1 PE=1 SV=1	84865	0.05	4243.25	0.00529042
F1QGS3	Speckle targeted PIP5K1A-regulated poly(A) polymerase OS=Danio rerio OX=7955 GN=tut1 PE=1 SV=1	89818	0.05	4490.9	0.00559919
F1QIB2	Cleavage stimulation factor, 3' pre-RNA, subunit 3 OS=Danio rerio OX=7955 GN=cstf3 PE=1 SV=1	82736	0.17	14065.1	0.0175362
F1QIB3	Drebrin-like b OS=Danio rerio OX=7955 GN=dbnlb PE=1 SV=1	47638	0.19	9051.22	0.0112849
F1QIC0	Cystathionine beta-synthase OS=Danio rerio OX=7955 GN=cbsb PE=1 SV=1	65818	0.21	13821.8	0.0172328
F1QJY8	Non-SMC condensin I complex, subunit G OS=Danio rerio OX=7955 GN=ncapg PE=4 SV=1	112592	0.08	9007.36	0.0112302
F1QK82	Kinesin family member 11 OS=Danio rerio OX=7955 GN=kif11 PE=1 SV=2	119408	0.04	4776.32	0.00595504
F1QKC0	SMU1, DNA replication regulator and spliceosomal factor a OS=Danio rerio OX=7955 GN=smu1a PE=1 SV=1	57478	0.16	9196.48	0.011466
F1QL44	Filamin C, gamma b (actin-binding protein 280) OS=Danio rerio OX=7955 GN=flncb PE=1 SV=2	297703	0.06	17862.2	0.0222703
F1QLC5	Splicing factor 3b, subunit 2 OS=Danio rerio OX=7955 GN=sf3b2 PE=1 SV=1	93621	0.1	9362.1	0.0116725
F1QLM7	Glutaredoxin (thioltransferase) OS=Danio rerio OX=7955 GN=glrx PE=1 SV=1	11399	1.95	22228	0.0277136
F1QLR3	Fragile X mental retardation, autosomal homolog 1 OS=Danio rerio OX=7955 GN=fxr1 PE=1 SV=1	69700	0.13	9061	0.0112971
F1QLV5	NAD(P)H dehydrogenase, quinone 1 (Fragment) OS=Danio rerio OX=7955 GN=nqo1 PE=1 SV=1	33004	0.14	4620.56	0.00576085
F1QM15	Ankyrin repeat domain 22 OS=Danio rerio OX=7955 GN=ankrd22 PE=1 SV=1	21867	0.21	4592.07	0.00572532
F1QM20	Actin-like 6A OS=Danio rerio OX=7955 GN=actl6a PE=1 SV=1	47237	0.31	14643.5	0.0182573
F1QM42	Aconitase 1, soluble OS=Danio rerio OX=7955 GN=aco1 PE=1 SV=2	98993	0.04	3959.72	0.00493692
F1QMC6	Glutamic-oxaloacetic transaminase 1, soluble (Fragment) OS=Danio rerio OX=7955 GN=got1 PE=1 SV=1	19547	0.24	4691.28	0.00584902
F1QMD6	Pre-B-cell leukemia homeobox-interacting protein 1b OS=Danio rerio OX=7955 GN=pbxip1b PE=1 SV=1	92002	0.05	4600.1	0.00573534
F1QN47	Ribonuclease H2, subunit B OS=Danio rerio OX=7955 GN=rnaseh2b PE=1 SV=1	34366	0.13	4467.58	0.00557011
F1QN76	Ribosomal protein L18 (Fragment) OS=Danio rerio OX=7955 GN=rpl18 PE=1 SV=1	19150	1.39	26618.5	0.0331875
F1QNG0	Lysine (K)-specific demethylase 4A, genome duplicate b OS=Danio rerio OX=7955 GN=kdm4ab PE=4 SV=2	118604	0.04	4744.16	0.00591495
F1QNV6	Polymerase (DNA directed), alpha 1 (Fragment) OS=Danio rerio OX=7955 GN=pola1 PE=1 SV=1	82934	0.05	4146.7	0.00517004
F1QP75	Origin recognition complex, subunit 3 OS=Danio rerio OX=7955 GN=orc3 PE=1 SV=1	80224	0.05	4011.2	0.0050011
F1QPC0	Vitellogenin 3, phosvitinless (Fragment) OS=Danio rerio OX=7955 GN=vtg3 PE=1 SV=2	140672	1.2	168806	0.210465
F1QPD7	Galactokinase 2 OS=Danio rerio OX=7955 GN=galk2 PE=1 SV=1	39414	0.11	4335.54	0.00540549
F1QPY7	Small nuclear ribonucleoprotein polypeptide G OS=Danio rerio OX=7955 GN=snrpg PE=4 SV=1	8430	0.62	5226.6	0.00651645
F1QQ67	Alpha thalassemia/mental retardation syndrome X-linked homolog (human) OS=Danio rerio OX=7955 GN=atrx PE=1 SV=2	81690	0.05	4084.5	0.00509249
F1QQN9	Septin 2 OS=Danio rerio OX=7955 GN=sept2 PE=1 SV=2	42230	0.65	27449.5	0.0342236
F1QQZ1	Splicing factor 3b, subunit 1 OS=Danio rerio OX=7955 GN=sf3b1 PE=1 SV=2	147088	0.06	8825.28	0.0110032
F1QRD9	Ubiquitin-conjugating enzyme E2L 3a OS=Danio rerio OX=7955 GN=ube2l3a PE=1 SV=1	20007	0.52	10403.6	0.0129711
F1QRG5	Si:dkey-250d21.1 OS=Danio rerio OX=7955 GN=si:dkey-250d21.1 PE=1 SV=2	82199	0.05	4109.95	0.00512422
F1QRR5	Glycine cleavage system H protein OS=Danio rerio OX=7955 GN=gcsha PE=1 SV=2	18848	0.25	4712	0.00587485
F1QRX4	Bridging integrator 1b OS=Danio rerio OX=7955 GN=bin1b PE=1 SV=1	40944	0.11	4503.84	0.00561532
F1QRZ9	RNA-binding motif protein 15B OS=Danio rerio OX=7955 GN=rbm15b PE=1 SV=1	46375	0.1	4637.5	0.00578197
F1QS28	Heterogeneous nuclear ribonucleoprotein A0a OS=Danio rerio OX=7955 GN=hnrnpa0a PE=1 SV=1	31974	0.49	15667.3	0.0195337
F1QSK1	Poly [ADP-ribose] polymerase OS=Danio rerio OX=7955 GN=parp3 PE=1 SV=1	59767	0.07	4183.69	0.00521616
F1QSS0	Ribosomal oxygenase 1 OS=Danio rerio OX=7955 GN=riox1 PE=1 SV=1	61507	0.07	4305.49	0.00536802
F1QT63	SAP domain-containing ribonucleoprotein OS=Danio rerio OX=7955 GN=sarnp PE=1 SV=1	22666	0.2	4533.2	0.00565193
F1QTN8	Un-named hu7910 OS=Danio rerio OX=7955 GN=unm_hu7910 PE=1 SV=2	67318	0.07	4712.26	0.00587518
F1QTR9	DNA-(apurinic or apyrimidinic site) lyase OS=Danio rerio OX=7955 GN=apex1 PE=1 SV=2	34874	0.83	28945.4	0.0360887
F1QTS9	Ribosome assembly factor mrt4 OS=Danio rerio OX=7955 GN=mrto4 PE=1 SV=1	27718	0.16	4434.88	0.00552934
F1QV13	Golgi-associated, gamma adaptin ear-containing, ARF-binding protein 1 OS=Danio rerio OX=7955 GN=gga1 PE=1 SV=1	70239	0.06	4214.34	0.00525438
F1QVG2	Isopentenyl-diphosphate delta isomerase 1 OS=Danio rerio OX=7955 GN=idi1 PE=1 SV=1	32249	0.14	4514.86	0.00562906
F1QWB4	Heterogeneous nuclear ribonucleoprotein K OS=Danio rerio OX=7955 GN=hnrnpk PE=1 SV=1	47567	0.31	14745.8	0.0183848
F1QWP7	NOP2 nucleolar protein homolog (yeast) OS=Danio rerio OX=7955 GN=nop2 PE=3 SV=1	83479	0.05	4173.95	0.00520402
F1QWR4	Fumarate hydratase, mitochondrial OS=Danio rerio OX=7955 GN=fh PE=1 SV=1	54827	0.59	32347.9	0.0403309
F1QWX3	G protein-coupled receptor 22a OS=Danio rerio OX=7955 GN=gpr22a PE=4 SV=2	51729	0.09	4655.61	0.00580454
F1QXF4	THO complex 2 OS=Danio rerio OX=7955 GN=thoc2 PE=4 SV=1	178309	0.02	3566.18	0.00444626
F1QXG4	Staphylococcal nuclease domain-containing protein 1 OS=Danio rerio OX=7955 GN=snd1 PE=1 SV=1	102220	1.4	143108	0.178425
F1QY00	Glycylpeptide N-tetradecanoyltransferase OS=Danio rerio OX=7955 GN=nmt1a PE=1 SV=1	57679	0.16	9228.64	0.0115061
F1QYZ2	F-box and leucine-rich repeat protein 18 OS=Danio rerio OX=7955 GN=fbxl18 PE=1 SV=1	78049	0.06	4682.94	0.00583862
F1QZC1	RNA-binding fox-1 homolog 2 OS=Danio rerio OX=7955 GN=rbfox2 PE=1 SV=1	25212	0.18	4538.16	0.00565811
F1QZU5	Tyrosine-protein phosphatase non-receptor type OS=Danio rerio OX=7955 GN=ptpn11a PE=1 SV=1	67597	0.06	4055.82	0.00505674
F1R008	ARP10 actin-related protein 10 homolog OS=Danio rerio OX=7955 GN=actr10 PE=1 SV=1	45954	0.1	4595.4	0.00572948
F1R0T0	Replication factor C (activator 1) 2 OS=Danio rerio OX=7955 GN=rfc2 PE=1 SV=1	43288	0.34	14717.9	0.0183501
F1R1J9	AHNAK nucleoprotein OS=Danio rerio OX=7955 GN=ahnak PE=1 SV=2	591199	0.01	5911.99	0.00737098
F1R1R7	Coagulation factor XIII, A1 polypeptide b OS=Danio rerio OX=7955 GN=f13a1b PE=1 SV=1	83552	0.05	4177.6	0.00520857
F1R263	Acetolactate synthase-like protein (Fragment) OS=Danio rerio OX=7955 GN=ilvbl PE=1 SV=1	25743	0.18	4633.74	0.00577728
F1R2K9	Ribonucleoside-diphosphate reductase OS=Danio rerio OX=7955 GN=rrm1 PE=1 SV=1	89909	0.94	84514.5	0.105371
F1R345	ATP-dependent DNA helicase DDX11 OS=Danio rerio OX=7955 GN=ddx11 PE=2 SV=1	100411	0.04	4016.44	0.00500764
F1R3T4	Galactokinase 1 OS=Danio rerio OX=7955 GN=galk1 PE=1 SV=1	42300	0.11	4653	0.00580129
F1R3V8	Coiled-coil domain-containing protein 47 OS=Danio rerio OX=7955 GN=ccdc47 PE=1 SV=1	56109	0.08	4488.72	0.00559647
F1R3Z0	Si:ch73-44m9.1 (Fragment) OS=Danio rerio OX=7955 GN=si:ch73-44m9.1 PE=4 SV=1	29546	0.15	4431.9	0.00552563
F1R443	Spectrin alpha 2 OS=Danio rerio OX=7955 GN=sptan1 PE=1 SV=2	284966	0.31	88339.5	0.11014
F1R595	Small nuclear ribonucleoprotein 70 (U1) OS=Danio rerio OX=7955 GN=snrnp70 PE=1 SV=1	38008	0.4	15203.2	0.0189551
F1R5L9	Si:ch211-272n13.7 OS=Danio rerio OX=7955 GN=si:ch211-272n13.7 PE=4 SV=2	45554	0.1	4555.4	0.0056796
F1R6G2	LPS-responsive vesicle-trafficking, beach and anchor-containing (Fragment) OS=Danio rerio OX=7955 GN=lrba PE=1 SV=2	206884	0.02	4137.68	0.0051588
F1R6L2	Huntingtin-interacting protein 1 OS=Danio rerio OX=7955 GN=hip1 PE=1 SV=2	116115	0.04	4644.6	0.00579082
F1R7D6	Serpin peptidase inhibitor, clade B (ovalbumin), member 1,-like 3 (Fragment) OS=Danio rerio OX=7955 GN=serpinb1l3 PE=1 SV=2	33448	0.46	15386.1	0.0191831
F1R8R4	Si:dkey-42p8.3 OS=Danio rerio OX=7955 GN=tle2b PE=4 SV=2	82064	0.05	4103.2	0.00511581
F1R9L2	Family with sequence similarity 83, member Ha OS=Danio rerio OX=7955 GN=fam83ha PE=4 SV=1	253513	0.02	5070.26	0.00632152
F1RA91	Argininosuccinate lyase OS=Danio rerio OX=7955 GN=asl PE=1 SV=1	52074	0.08	4165.92	0.00519401
F1RB66	TPX2, microtubule-associated, homolog (Xenopus laevis) OS=Danio rerio OX=7955 GN=tpx2 PE=1 SV=2	82687	0.11	9095.57	0.0113402
F1RBT2	Chromodomain helicase DNA-binding protein 4b OS=Danio rerio OX=7955 GN=chd4b PE=4 SV=1	221224	0.12	26546.9	0.0330983
F1RC77	Fragile X mental retardation, autosomal homolog 2 OS=Danio rerio OX=7955 GN=fxr2 PE=1 SV=1	74821	0.06	4489.26	0.00559714
F1RD51	Multiple inositol-polyphosphate phosphatase 1b OS=Danio rerio OX=7955 GN=minpp1b PE=1 SV=1	53183	0.08	4254.64	0.00530462
F1RDA6	NADH dehydrogenase (ubiquinone) Fe-S protein 1 OS=Danio rerio OX=7955 GN=ndufs1 PE=1 SV=1	79410	1.01	80204.1	0.0999973
F1RED5	Zgc:171446 OS=Danio rerio OX=7955 GN=zgc:171446 PE=1 SV=1	158182	0.06	9490.92	0.0118331
F1RES5	Si:ch211-74f19.2 OS=Danio rerio OX=7955 GN=si:ch211-74f19.2 PE=1 SV=2	19215	0.24	4611.6	0.00574967
F6NTS2	Zinc finger protein 207, a OS=Danio rerio OX=7955 GN=znf207a PE=4 SV=1	48892	0.09	4400.28	0.0054862
F6PEN0	Tight junction protein 2a (zona occludens 2) OS=Danio rerio OX=7955 GN=tjp2a PE=1 SV=1	135511	0.03	4065.33	0.00506859
F8W2D8	Glycerate kinase (Fragment) OS=Danio rerio OX=7955 GN=glyctk PE=1 SV=1	24115	0.42	10128.3	0.0126278
F8W384	Gem (nuclear organelle)-associated protein 2 OS=Danio rerio OX=7955 GN=gemin2 PE=1 SV=1	29995	0.15	4499.25	0.0056096
F8W4Q1	Desmoplakin a OS=Danio rerio OX=7955 GN=dspa PE=1 SV=2	234996	0.06	14099.8	0.0175794
F8W4R3	Adenine phosphoribosyltransferase OS=Danio rerio OX=7955 GN=aprt PE=1 SV=1	19365	1.95	37761.8	0.0470808
F8W5S1	Guanine nucleotide-binding protein (G protein), alpha 15 (Gq class), tandem duplicate 2 (Fragment) OS=Danio rerio OX=7955 GN=gna15.2 PE=4 SV=1	42582	0.1	4258.2	0.00530906
H0WEH3	KH-type-splicing regulatory protein (Fragment) OS=Danio rerio OX=7955 GN=khsrp PE=1 SV=1	22232	0.76	16896.3	0.0210661
I1XUS8	DNA damage-binding protein 1 OS=Danio rerio OX=7955 GN=ddb1 PE=2 SV=1	126511	0.07	8855.77	0.0110412
I3ISV7	Septin 12 OS=Danio rerio OX=7955 GN=sept12 PE=1 SV=1	40908	0.11	4499.88	0.00561038
I3IT77	Si:dkey-19e4.5 (Fragment) OS=Danio rerio OX=7955 GN=si:dkey-19e4.5 PE=1 SV=1	21273	0.22	4680.06	0.00583503
O42107	Vas OS=Danio rerio OX=7955 GN=ddx4 PE=2 SV=1	76957	0.47	36169.8	0.045096
O42248	Guanine nucleotide-binding protein subunit beta-2-like 1 OS=Danio rerio OX=7955 GN=gnb2l1 PE=2 SV=1	35101	3.78	132682	0.165426
O73877	Receptor protein-tyrosine kinase (Fragment) OS=Danio rerio OX=7955 GN=ek1 PE=2 SV=1	55046	0.08	4403.68	0.00549044
P79984	HSC70 protein OS=Danio rerio OX=7955 GN=hspa8 PE=2 SV=1	71131	2.5	177828	0.221713
Q08BK1	Component of oligomeric golgi complex 7 OS=Danio rerio OX=7955 GN=cog7 PE=2 SV=1	86175	0.05	4308.75	0.00537209
Q08BV5	RAN GTPase-activating protein 1a OS=Danio rerio OX=7955 GN=rangap1a PE=1 SV=1	61975	0.15	9296.25	0.0115904
Q0IIR1	Snw1 protein (Fragment) OS=Danio rerio OX=7955 GN=snw1 PE=2 SV=1	36317	0.12	4358.04	0.00543354
Q0QGJ3	Sorting nexin OS=Danio rerio OX=7955 GN=snx5 PE=2 SV=1	45890	0.32	14684.8	0.0183088
Q0V959	LOC563247 protein (Fragment) OS=Danio rerio OX=7955 GN=rsl1d1 PE=2 SV=1	35065	0.27	9467.55	0.011804
Q0VFW0	Ribosomal protein L22-like 1 OS=Danio rerio OX=7955 GN=rpl22l1 PE=1 SV=1	14757	0.32	4722.24	0.00588762
Q1ECZ7	Hnrnpu protein OS=Danio rerio OX=7955 GN=hnrnpub PE=2 SV=1	88438	0.47	41565.9	0.0518237
Q1JPZ7	Pre-mRNA-processing factor 39 OS=Danio rerio OX=7955 GN=prpf39 PE=2 SV=2	85893	0.05	4294.65	0.00535451
Q1L8R2	Splicing factor proline/glutamine-rich OS=Danio rerio OX=7955 GN=sfpq PE=1 SV=1	71882	0.34	24439.9	0.0304713
Q1L8X4	Vacuolar protein sorting 72 homolog (S. cerevisiae) OS=Danio rerio OX=7955 GN=vps72 PE=1 SV=1	41527	0.11	4567.97	0.00569528
Q1L9A1	Heterogeneous nuclear ribonucleoprotein U-like 1 OS=Danio rerio OX=7955 GN=hnrnpul1 PE=1 SV=1	88907	0.05	4445.35	0.0055424
Q1LUT2	DNA topoisomerase 2 OS=Danio rerio OX=7955 GN=top2b PE=1 SV=1	182353	0.05	9117.65	0.0113677
Q1LWW6	Zgc:91910 (Fragment) OS=Danio rerio OX=7955 GN=zgc:91910 PE=4 SV=1	7622	0.7	5335.4	0.0066521
Q1LX26	Si:dkey-238c7.16 OS=Danio rerio OX=7955 GN=si:dkey-238c7.16 PE=1 SV=1	21846	0.21	4587.66	0.00571983
Q1LXS2	Proteasome assembly chaperone 2 OS=Danio rerio OX=7955 GN=psmg2 PE=2 SV=1	28941	0.16	4630.56	0.00577331
Q1MT40	Retinoblastoma-binding protein 9 OS=Danio rerio OX=7955 GN=rbbp9 PE=1 SV=1	13801	0.35	4830.35	0.00602241
Q1MTE5	ADP-ribosylation factor-like protein 3 OS=Danio rerio OX=7955 GN=arl3 PE=2 SV=1	20414	0.51	10411.1	0.0129805
Q2YDQ3	Tubulin alpha chain OS=Danio rerio OX=7955 GN=zgc:123298 PE=2 SV=1	49906	2.88	143729	0.1792
Q32PL1	Protein phosphatase 1 regulatory subunit 7 OS=Danio rerio OX=7955 GN=ppp1r7 PE=2 SV=1	39361	0.9	35424.9	0.0441672
Q3B7E5	Lyricl protein (Fragment) OS=Danio rerio OX=7955 GN=mtdha PE=2 SV=1	26138	0.17	4443.46	0.00554004
Q3KR14	Peptidyl-prolyl cis-trans isomerase OS=Danio rerio OX=7955 GN=ppil1 PE=1 SV=1	18219	0.26	4736.94	0.00590595
Q3YAA0	Integrin beta OS=Danio rerio OX=7955 GN=itgb1b PE=2 SV=1	87534	0.16	14005.4	0.0174618
Q4FE55	Ubiquitin specific protease 9 OS=Danio rerio OX=7955 GN=usp9 PE=1 SV=1	290061	0.01	2900.61	0.00361644
Q4KME6	GRB10-interacting GYF protein 2 OS=Danio rerio OX=7955 GN=gigyf2 PE=2 SV=2	152175	0.06	9130.5	0.0113838
Q4KMF3	Mybbp1a protein (Fragment) OS=Danio rerio OX=7955 GN=mybbp1a PE=2 SV=1	133867	0.03	4016.01	0.0050071
Q4V939	Akirin 2 OS=Danio rerio OX=7955 GN=akirin2 PE=2 SV=1	20414	0.23	4695.22	0.00585393
Q4V9I5	Signal recognition particle 14 OS=Danio rerio OX=7955 GN=srp14 PE=1 SV=1	12477	0.39	4866.03	0.00606689
Q4VBI0	Zgc:112374 OS=Danio rerio OX=7955 GN=pon3.1 PE=2 SV=1	39526	0.71	28063.5	0.0349891
Q4VBI7	Syntaxin-18 OS=Danio rerio OX=7955 GN=stx18 PE=2 SV=1	36218	0.12	4346.16	0.00541873
Q4VBR8	Proteasome subunit alpha type OS=Danio rerio OX=7955 GN=psma2 PE=2 SV=1	25888	3.31	85689.3	0.106836
Q566Y8	Protein mago nashi homolog OS=Danio rerio OX=7955 GN=magoh PE=2 SV=1	17212	0.62	10671.4	0.013305
Q567F8	COP9 constitutive photomorphogenic homolog subunit 6 (Arabidopsis) OS=Danio rerio OX=7955 GN=cops6 PE=2 SV=1	33612	0.13	4369.56	0.0054479
Q5BKV9	Ribosomal protein L9 OS=Danio rerio OX=7955 GN=rpl9 PE=1 SV=1	21641	2.87	62109.7	0.0774374
Q5BLE6	Zgc:113054 OS=Danio rerio OX=7955 GN=zgc:113054 PE=1 SV=1	60652	0.07	4245.64	0.0052934
Q5BLH8	Mitochondrial import inner membrane translocase subunit TIM44 OS=Danio rerio OX=7955 GN=timm44 PE=2 SV=1	50838	0.28	14234.6	0.0177475
Q5D016	Prefoldin subunit 1 OS=Danio rerio OX=7955 GN=pfdn1 PE=2 SV=1	13978	0.81	11322.2	0.0141163
Q5D018	RNA-binding protein 8A OS=Danio rerio OX=7955 GN=rbm8a PE=2 SV=1	19869	0.52	10331.9	0.0128816
Q5RGE6	Heat shock 70 kDa protein 14 OS=Danio rerio OX=7955 GN=hspa14 PE=2 SV=1	54236	0.17	9220.12	0.0114955
Q5RGX2	Thymopoietin a OS=Danio rerio OX=7955 GN=tmpoa PE=1 SV=1	40396	0.23	9291.08	0.011584
Q5RHR0	Poly [ADP-ribose] polymerase OS=Danio rerio OX=7955 GN=parp1 PE=1 SV=1	112705	0.35	39446.8	0.0491816
Q5RI09	Translocated promoter region b, nuclear basket protein OS=Danio rerio OX=7955 GN=tprb PE=1 SV=1	265820	0.05	13291	0.016571
Q5RKP8	U6 snRNA-associated Sm-like protein LSm2 OS=Danio rerio OX=7955 GN=smx5 PE=1 SV=1	10816	0.46	4975.36	0.0062032
Q5SPD1	Elongation factor-1, delta, b OS=Danio rerio OX=7955 GN=eef1db PE=1 SV=1	30308	1	30308	0.0377876
Q5VSN4	Multiple endocrine neoplasia type 1 OS=Danio rerio OX=7955 GN=men1 PE=4 SV=1	68716	0.06	4122.96	0.00514044
Q642J0	Histidine triad nucleotide-binding protein 1 OS=Danio rerio OX=7955 GN=hint1 PE=1 SV=1	13726	0.35	4804.1	0.00598968
Q66HU5	Histone acetyltransferase type B catalytic subunit OS=Danio rerio OX=7955 GN=hat1 PE=1 SV=1	47820	1.03	49254.6	0.0614099
Q68EG7	MORC family CW-type zinc finger 2 OS=Danio rerio OX=7955 GN=morc2 PE=1 SV=1	116899	0.04	4675.96	0.00582992
Q6DEM2	V-crk avian sarcoma virus CT10 oncogene homolog OS=Danio rerio OX=7955 GN=crk PE=1 SV=1	34242	0.28	9587.76	0.0119539
Q6DGP6	SUB1 homolog (S. cerevisiae) OS=Danio rerio OX=7955 GN=sub1b PE=1 SV=1	13879	0.35	4857.65	0.00605645
Q6DGQ0	Transcription elongation factor SPT4 OS=Danio rerio OX=7955 GN=supt4h1 PE=3 SV=1	13224	0.87	11504.9	0.0143441
Q6DGW9	Calcium load-activated calcium channel OS=Danio rerio OX=7955 GN=tmco1 PE=2 SV=1	21296	0.22	4685.12	0.00584134
Q6DH77	Polysaccharide biosynthesis domain-containing 1 OS=Danio rerio OX=7955 GN=pbdc1 PE=1 SV=1	19700	0.24	4728	0.0058948
Q6DHU3	Keratin 97 OS=Danio rerio OX=7955 GN=krt97 PE=1 SV=1	49755	2.29	113939	0.142057
Q6DI22	Hydroxyacyl-CoA dehydrogenase OS=Danio rerio OX=7955 GN=hadh PE=1 SV=1	33315	1.75	58301.2	0.0726891
Q6DRF3	Proteasome subunit beta type OS=Danio rerio OX=7955 GN=psmb1 PE=1 SV=1	26084	1.24	32344.2	0.0403262
Q6DRF4	Replication factor C subunit RFC4 OS=Danio rerio OX=7955 GN=rfc4 PE=2 SV=1	39859	0.24	9566.16	0.0119269
Q6DRF8	PRP3 pre-mRNA-processing factor 3 homolog (yeast) OS=Danio rerio OX=7955 GN=prpf3 PE=1 SV=1	78844	0.11	8672.84	0.0108132
Q6DRH5	H/ACA ribonucleoprotein complex subunit 3 OS=Danio rerio OX=7955 GN=nop10 PE=3 SV=1	7441	0.72	5357.52	0.00667968
Q6IMW6	Ribosomal protein S13 OS=Danio rerio OX=7955 GN=rps13 PE=1 SV=1	17184	4.45	76468.8	0.0953402
Q6IQE5	ATPase asna1 OS=Danio rerio OX=7955 GN=asna1 PE=1 SV=1	38314	0.39	14942.5	0.01863
Q6IQG3	Farnesyltransferase, CAAX box, beta OS=Danio rerio OX=7955 GN=fntb PE=1 SV=1	46395	0.1	4639.5	0.00578446
Q6IQL7	Peptidylprolyl isomerase D OS=Danio rerio OX=7955 GN=ppid PE=1 SV=1	41256	0.23	9488.88	0.0118306
Q6IQM0	Splicing factor 3B OS=Danio rerio OX=7955 GN=sf3b6 PE=1 SV=1	14576	0.33	4810.08	0.00599714
Q6IQQ0	Ribosomal protein L21 OS=Danio rerio OX=7955 GN=rpl21 PE=1 SV=1	18519	2.86	52964.3	0.0660351
Q6IQT4	COP9 signalosome complex subunit 2 OS=Danio rerio OX=7955 GN=cops2 PE=2 SV=1	51539	0.18	9277.02	0.0115664
Q6IS20	Protein inhibitor of activated STAT 4 OS=Danio rerio OX=7955 GN=pias4a PE=2 SV=1	55775	0.16	8924	0.0111263
Q6JAA4	CCCTC-binding factor OS=Danio rerio OX=7955 GN=ctcf PE=1 SV=1	89896	0.1	8989.6	0.0112081
Q6NSN6	Serine/threonine-protein phosphatase OS=Danio rerio OX=7955 GN=ppp1caa PE=1 SV=1	37337	1.47	54885.4	0.0684303
Q6NUT4	Pabpn1 protein OS=Danio rerio OX=7955 GN=pabpn1 PE=1 SV=1	30854	0.15	4628.1	0.00577025
Q6NUT6	A kinase (PRKA) anchor protein 8-like OS=Danio rerio OX=7955 GN=akap8l PE=2 SV=1	69435	0.2	13887	0.0173141
Q6NUU4	Lamc1 protein OS=Danio rerio OX=7955 GN=lamc1 PE=2 SV=1	112435	0.04	4497.4	0.00560729
Q6NUY9	Microtubule-associated protein, RP/EB family, member 1 OS=Danio rerio OX=7955 GN=mapre1b PE=1 SV=1	29292	0.15	4393.8	0.00547812
Q6NUZ3	Synaptotagmin-binding, cytoplasmic RNA-interacting protein OS=Danio rerio OX=7955 GN=syncrip PE=1 SV=1	69920	0.95	66424	0.0828165
Q6NW62	KH domain-containing, RNA-binding, signal transduction-associated 1b OS=Danio rerio OX=7955 GN=khdrbs1b PE=1 SV=1	39031	0.11	4293.41	0.00535296
Q6NW90	Tubulin beta chain OS=Danio rerio OX=7955 GN=tubb5 PE=1 SV=1	49641	13.09	649801	0.810162
Q6NWD5	Ribosome biogenesis regulatory protein (Fragment) OS=Danio rerio OX=7955 GN=rrs1 PE=2 SV=1	39091	0.11	4300.01	0.00536119
Q6NWD9	Twinfilin, actin-binding protein, homolog 1a OS=Danio rerio OX=7955 GN=twf1a PE=2 SV=1	39960	0.11	4395.6	0.00548037
Q6NX86	High mobility group box 1a OS=Danio rerio OX=7955 GN=hmgb1a PE=1 SV=1	23681	0.19	4499.39	0.00560977
Q6NXA5	Paraoxonase 2 OS=Danio rerio OX=7955 GN=pon2 PE=1 SV=1	39571	0.24	9497.04	0.0118408
Q6NY70	Epithelial cell adhesion molecule OS=Danio rerio OX=7955 GN=epcam PE=2 SV=1	34196	0.64	21885.4	0.0272864
Q6NZU0	Heat shock protein 4 OS=Danio rerio OX=7955 GN=hspa4b PE=1 SV=1	94672	0.96	90885.1	0.113314
Q6NZZ2	Actin-related protein 2/3 complex subunit 4 OS=Danio rerio OX=7955 GN=arpc4 PE=1 SV=1	19665	0.24	4719.6	0.00588433
Q6P023	Mitogen-activated protein kinase OS=Danio rerio OX=7955 GN=mapk1 PE=1 SV=1	42121	0.35	14742.3	0.0183805
Q6P0E4	Type I cytokeratin, enveloping layer OS=Danio rerio OX=7955 GN=cyt1 PE=2 SV=1	46525	4.14	192613	0.240148
Q6P0G2	Zgc:77262 OS=Danio rerio OX=7955 GN=zgc:77262 PE=1 SV=1	37235	0.12	4468.2	0.00557088
Q6P124	GTPase-activating protein (SH3 domain)-binding protein 1 OS=Danio rerio OX=7955 GN=g3bp1 PE=1 SV=1	53138	0.38	20192.4	0.0251756
Q6P696	Lactoylglutathione lyase OS=Danio rerio OX=7955 GN=glo1 PE=1 SV=1	20288	1.8	36518.4	0.0455306
Q6PBL4	Polymerase (DNA directed), epsilon 3 (p17 subunit) OS=Danio rerio OX=7955 GN=pole3 PE=1 SV=1	16789	0.64	10745	0.0133967
Q6PBW9	Ribulose-phosphate 3-epimerase OS=Danio rerio OX=7955 GN=rpe PE=1 SV=1	24829	0.4	9931.6	0.0123826
Q6PC14	60S ribosomal protein L23 OS=Danio rerio OX=7955 GN=rpl23 PE=2 SV=1	14872	6.06	90124.3	0.112366
Q6PC80	Ribosomal protein S5 OS=Danio rerio OX=7955 GN=rps5 PE=1 SV=1	22858	1.08	24686.6	0.0307789
Q6PEI8	Adenine phosphoribosyl transferase OS=Danio rerio OX=7955 GN=aprt PE=2 SV=1	19367	1.38	26726.5	0.0333222
Q6PFJ0	Ribosomal protein L7-like 1 OS=Danio rerio OX=7955 GN=rpl7l1 PE=1 SV=1	28448	0.16	4551.68	0.00567497
Q6PHE8	Coiled-coil domain-containing protein 124 OS=Danio rerio OX=7955 GN=ccdc124 PE=2 SV=1	25172	0.4	10068.8	0.0125536
Q6PHI8	Tkt protein OS=Danio rerio OX=7955 GN=tktb PE=1 SV=1	67795	2.28	154573	0.192719
Q6Q421	Ribosomal protein S15 OS=Danio rerio OX=7955 GN=rps15 PE=1 SV=1	16994	0.28	4758.32	0.0059326
Q6TGT2	Cytotoxic granule-associated RNA binding protein 1, like OS=Danio rerio OX=7955 GN=tia1l PE=2 SV=1	38031	0.25	9507.75	0.0118541
Q6TGT9	Serine/arginine-rich-splicing factor 5a OS=Danio rerio OX=7955 GN=srsf5a PE=1 SV=1	29552	0.15	4432.8	0.00552675
Q6TGV7	Costars family protein ABRACL OS=Danio rerio OX=7955 GN=abracl PE=3 SV=1	8948	0.57	5100.36	0.00635905
Q6TGV8	DNA primase large subunit OS=Danio rerio OX=7955 GN=prim2 PE=2 SV=1	58705	0.24	14089.2	0.0175662
Q6TH22	Protein DDI1 homolog 2 OS=Danio rerio OX=7955 GN=ddi2 PE=2 SV=1	45567	0.1	4556.7	0.00568123
Q6TNR8	6-phosphogluconate dehydrogenase, decarboxylating OS=Danio rerio OX=7955 GN=pgd PE=2 SV=1	53209	0.38	20219.4	0.0252093
Q6TNS5	Myosin light chain alkali, smooth-muscle isoform OS=Danio rerio OX=7955 GN=MLC3SM PE=1 SV=1	16926	2.44	41299.4	0.0514915
Q6TNT9	Rab GDP dissociation inhibitor OS=Danio rerio OX=7955 GN=gdi2 PE=1 SV=1	50555	2.23	112738	0.14056
Q6ZM61	Ube2g1 protein OS=Danio rerio OX=7955 GN=ube2g1b PE=1 SV=1	19286	0.24	4628.64	0.00577092
Q7SXN2	Heterogeneous nuclear ribonucleoprotein D-like OS=Danio rerio OX=7955 GN=hnrnpdl PE=1 SV=1	33233	0.29	9637.57	0.012016
Q7SXP7	Nolc1l protein (Fragment) OS=Danio rerio OX=7955 GN=nolc1 PE=2 SV=1	62950	0.07	4406.5	0.00549396
Q7SYN0	Ran GTPase activating protein 1 OS=Danio rerio OX=7955 GN=rangap1b PE=2 SV=1	62238	0.31	19293.8	0.0240552
Q7T3C1	Tcea1 protein OS=Danio rerio OX=7955 GN=tcea1 PE=1 SV=1	34619	0.13	4500.47	0.00561112
Q7T3E0	Ddb1 and cul4-associated factor 7 OS=Danio rerio OX=7955 GN=dcaf7 PE=1 SV=1	38909	0.11	4279.99	0.00533623
Q7ZSZ9	Rac family small GTPase 1a OS=Danio rerio OX=7955 GN=rac1a PE=1 SV=1	21520	1.18	25393.6	0.0316604
Q7ZTX2	WD repeat domain 5 OS=Danio rerio OX=7955 GN=wdr5 PE=1 SV=1	36478	0.12	4377.36	0.00545763
Q7ZU25	Sodium/potassium-transporting ATPase subunit alpha OS=Danio rerio OX=7955 GN=atp1a1a.1 PE=2 SV=1	113220	0.21	23776.2	0.0296438
Q7ZU55	C-terminal binding protein 1 OS=Danio rerio OX=7955 GN=ctbp1 PE=2 SV=1	48442	0.19	9203.98	0.0114754
Q7ZU89	Coatomer subunit delta OS=Danio rerio OX=7955 GN=arcn1b PE=1 SV=1	56687	0.35	19840.4	0.0247368
Q7ZUC9	SH3 domain binding glutamic acid-rich protein like 3 OS=Danio rerio OX=7955 GN=sh3bgrl3 PE=1 SV=1	10439	0.48	5010.72	0.00624729
Q7ZUE4	PRP40 pre-mRNA processing factor 40 homolog A (Yeast) OS=Danio rerio OX=7955 GN=prpf40a PE=1 SV=1	97634	0.14	13668.8	0.017042
Q7ZUG4	RAB5A, member RAS oncogene family like OS=Danio rerio OX=7955 GN=rab5ab PE=1 SV=1	23485	0.71	16674.3	0.0207893
Q7ZUI3	Tetratricopeptide repeat domain 9C OS=Danio rerio OX=7955 GN=ttc9c PE=1 SV=1	24191	0.19	4596.29	0.00573059
Q7ZUV5	ZRAB1B, member RAS oncogene family a OS=Danio rerio OX=7955 GN=rab1ba PE=1 SV=1	22370	1.11	24830.7	0.0309585
Q7ZV11	Polymerase (RNA) II (DNA directed) polypeptide C OS=Danio rerio OX=7955 GN=polr2c PE=1 SV=1	31336	0.14	4387.04	0.0054697
Q7ZV41	Zgc:56232 OS=Danio rerio OX=7955 GN=zgc:56232 PE=2 SV=1	29094	1.38	40149.7	0.0500581
Q7ZV56	Cell division cycle 37 homolog (S. cerevisiae) OS=Danio rerio OX=7955 GN=cdc37 PE=2 SV=1	43398	0.22	9547.56	0.0119038
Q7ZVD5	Chaf1b protein OS=Danio rerio OX=7955 GN=chaf1b PE=2 SV=1	26628	0.17	4526.76	0.0056439
Q7ZVF2	Glutamine synthetase OS=Danio rerio OX=7955 GN=glulb PE=1 SV=1	41882	0.35	14658.7	0.0182762
Q7ZVK2	Ubiquitin-conjugating enzyme E2G 1a (UBC7 homolog, yeast) OS=Danio rerio OX=7955 GN=ube2g1a PE=1 SV=1	19504	0.24	4680.96	0.00583615
Q7ZVK5	Pcbp2 protein OS=Danio rerio OX=7955 GN=pcbp2 PE=1 SV=1	33253	0.29	9643.37	0.0120232
Q7ZVM5	Tubulin gamma chain OS=Danio rerio OX=7955 GN=tubg1 PE=1 SV=1	51065	0.18	9191.7	0.0114601
Q7ZVS5	DNA helicase OS=Danio rerio OX=7955 GN=mcm3l PE=2 SV=1	90735	1.12	101623	0.126702
Q7ZVY0	Cytotoxic granule-associated RNA binding protein 1 OS=Danio rerio OX=7955 GN=tia1 PE=1 SV=1	42269	0.35	14794.1	0.0184451
Q7ZVY8	Zgc:55492 OS=Danio rerio OX=7955 GN=dnajb1b PE=2 SV=1	37243	0.12	4469.16	0.00557208
Q7ZW73	Fructose-bisphosphate aldolase OS=Danio rerio OX=7955 GN=aldob PE=2 SV=1	39236	0.91	35704.8	0.0445162
Q7ZW92	Serine/threonine kinase receptor-associated protein OS=Danio rerio OX=7955 GN=strap PE=1 SV=1	36048	0.26	9372.48	0.0116855
Q7ZWD1	Proteasome (Prosome, macropain) 26S subunit, ATPase, 1a OS=Danio rerio OX=7955 GN=psmc1a PE=2 SV=1	49116	1.17	57465.7	0.0716474
Q7ZWD3	Eif2s1l protein OS=Danio rerio OX=7955 GN=eif2s1a PE=1 SV=1	36152	0.26	9399.52	0.0117192
Q800H6	Matrin 3-like 1.1 OS=Danio rerio OX=7955 GN=matr3l1.1 PE=4 SV=3	129211	0.07	9044.77	0.0112769
Q802C8	SWI/SNF-related, matrix-associated, actin-dependent regulator of chromatin, subfamily d, member 1 OS=Danio rerio OX=7955 GN=smarcd1 PE=1 SV=1	57976	0.08	4638.08	0.00578269
Q802Z5	Non-POU domain-containing, octamer-binding OS=Danio rerio OX=7955 GN=nono PE=1 SV=1	50427	0.66	33281.8	0.0414953
Q803F7	RNA binding motif protein 4.2 OS=Danio rerio OX=7955 GN=rbm4.2 PE=2 SV=1	42387	0.35	14835.4	0.0184966
Q803H1	RNA-binding motif protein 39a OS=Danio rerio OX=7955 GN=rbm39a PE=1 SV=1	58287	0.16	9325.92	0.0116274
Q803P2	T-complex 1 OS=Danio rerio OX=7955 GN=tcp1 PE=1 SV=1	60166	2.56	154025	0.192036
Q803Q7	Fructose-bisphosphate aldolase OS=Danio rerio OX=7955 GN=aldoaa PE=1 SV=1	39715	0.38	15091.7	0.0188161
Q803W0	DEAD (Asp-Glu-Ala-Asp) box polypeptide 39Ab OS=Danio rerio OX=7955 GN=ddx39ab PE=1 SV=1	48916	0.83	40600.3	0.0506198
Q803W1	Secernin-3 OS=Danio rerio OX=7955 GN=scrn3 PE=2 SV=1	46944	0.2	9388.8	0.0117058
Q8AYB9	Dolichyl-diphosphooligosaccharide--protein glycosyltransferase subunit 1 OS=Danio rerio OX=7955 GN=rpn1 PE=2 SV=1	67586	1.41	95296.3	0.118814
Q8JGM2	Arp3 OS=Danio rerio OX=7955 GN=actr3 PE=2 SV=1	47435	0.87	41268.4	0.0514529
Q8JHG4	TAF7 RNA polymerase II, TATA box-binding protein (TBP)-associated factor OS=Danio rerio OX=7955 GN=taf7 PE=1 SV=1	41503	0.11	4565.33	0.00569199
Q8JHG6	KIAA0007-like protein OS=Danio rerio OX=7955 GN=wdr43 PE=2 SV=1	71570	0.06	4294.2	0.00535394
Q8QFU1	Glucose-6-phosphate isomerase OS=Danio rerio OX=7955 GN=gpib PE=2 SV=1	62057	0.07	4343.99	0.00541602
Q8UVK2	Transcription elongation factor SPT6 OS=Danio rerio OX=7955 GN=supt6h PE=1 SV=1	198043	0.02	3960.86	0.00493834
Q90X41	Novel protein similar to human splicing factor 3a, subunit 1, 120kD (SF3A1) OS=Danio rerio OX=7955 GN=sf3a1 PE=1 SV=1	87861	0.1	8786.1	0.0109544
Q98874	Enhancer of rudimentary homolog OS=Danio rerio OX=7955 GN=erh PE=3 SV=1	12237	0.4	4894.8	0.00610276
Q9DGJ3	NPC intracellular cholesterol transporter 2 OS=Danio rerio OX=7955 GN=npc2 PE=2 SV=1	16295	0.29	4725.55	0.00589175
Q9DGK4	Translationally-controlled tumor protein homolog OS=Danio rerio OX=7955 GN=tpt1 PE=2 SV=1	19012	3.67	69774	0.0869932
Q9PTK4	ELAV-like protein OS=Danio rerio OX=7955 GN=elavl1b PE=1 SV=1	35550	0.61	21685.5	0.0270372
Q9PTS2	Uroporphyrinogen decarboxylase OS=Danio rerio OX=7955 GN=urod PE=2 SV=1	41618	0.36	14982.5	0.0186799
Q9PUB5	Type II cytokeratin OS=Danio rerio OX=7955 GN=krt5 PE=2 SV=1	58551	2.69	157502	0.196371
Q9PUE4	Coatomer subunit gamma-2 OS=Danio rerio OX=7955 GN=copg2 PE=2 SV=2	97466	0.36	35087.8	0.0437469
Q9PVF8	Catenin (Cadherin-associated protein), alpha OS=Danio rerio OX=7955 GN=ctnna1 PE=1 SV=1	100455	0.4	40182	0.0500983
R4GDP5	Apoptosis inhibitor 5 OS=Danio rerio OX=7955 GN=api5 PE=1 SV=1	59399	0.24	14255.8	0.0177739
R4GDQ0	Tripeptidyl peptidase 2 OS=Danio rerio OX=7955 GN=tpp2 PE=1 SV=1	139161	0.06	8349.66	0.0104102
U3JAH9	BUB3 mitotic checkpoint protein OS=Danio rerio OX=7955 GN=bub3 PE=1 SV=1	37385	0.25	9346.25	0.0116528
U3JB26	Serine/arginine-rich-splicing factor 2a (Fragment) OS=Danio rerio OX=7955 GN=srsf2a PE=1 SV=1	13714	0.83	11382.6	0.0141917
X1WC82	40S ribosomal protein S28 OS=Danio rerio OX=7955 GN=rps28 PE=1 SV=1	6175	2.62	16178.5	0.0201711
X1WCS8	Si:ch1073-55a19.2 OS=Danio rerio OX=7955 GN=si:ch1073-55a19.2 PE=1 SV=2	325495	0.04	13019.8	0.0162329
X1WD55	Bromodomain adjacent to zinc finger domain, 1A (Fragment) OS=Danio rerio OX=7955 GN=baz1a PE=1 SV=1	65211	0.07	4564.77	0.00569129
X1WDH8	Histone H2B OS=Danio rerio OX=7955 GN=si:dkey-261m9.19 PE=1 SV=1	13546	38.2	517457	0.645158
X1WE86	Flightless I actin-binding protein OS=Danio rerio OX=7955 GN=flii PE=1 SV=1	143662	0.03	4309.86	0.00537347
X1WGM1	Histone H4 (Fragment) OS=Danio rerio OX=7955 GN=zgc:163040 PE=1 SV=1	11471	106.91	1.22636e+06	1.52901
X1WGX5	Pumilio homolog 3 OS=Danio rerio OX=7955 GN=pum3 PE=2 SV=2	71314	0.06	4278.84	0.00533479
X1WHF9	Trafficking protein particle complex 12 (Fragment) OS=Danio rerio OX=7955 GN=trappc12 PE=1 SV=1	23090	0.2	4618	0.00575765
X4YKC7	Pentaxin (Fragment) OS=Danio rerio OX=7955 GN=CRP PE=2 SV=1	23522	0.43	10114.5	0.0126106

[truncated: 3 more sheets: GO - ND, GO - DY, GO - ND vs DY]
